# Supplementary material for: Mice deficient in synaptic protease neurotrypsin show impaired spaced long-term potentiation and blunted learning-induced modulation of dendritic spines
Source: Cell Mol Life Sci. 2023 Mar 5;80(4):82. doi: 10.1007/s00018-023-04720-z (PMC9986217; doi:10.1007/s00018-023-04720-z)
Supplement: Supplementary file 1 — Supplementary file1 (XLSX 594 kb) [file 18_2023_4720_MOESM1_ESM.xlsx]

## Sheet: Fig.1
panel C	Genotype	WT	WT	WT	WT	WT	WT	WT	WT	WT	WT	WT	KO	KO	KO	KO	KO	KO	KO	KO	WT	WT	WT	WT	WT	WT	WT	WT	WT	WT	KO	KO	KO	KO	KO	KO	KO	KO	KO	KO	KO
	Animal ID_Slice	#4384_1	#4384_2	#4554_1	#4554_2	#4553_1	#4953_1	#4953_2	#5097_1	#5097_2	#4958_1	#4958_2	#4314_1	#4307_1	#4307_2	#4766_1	#4884_1	#4955_1	#4955_2	#5098_1	#4391_1	#4391_2	#4384_3	#4384_4	#4554_3	#4553_2	#4553_3	#4882_1	#5097_3	#5097_4	#4314_2	#4314_3	#4307_3	#4307_4	#4766_2	#4766_3	#4884_2	#4884_3	#4955_3	#5098_3	#5098_4
	# of TBS	TBS2	TBS2	TBS2	TBS2	TBS2	TBS2	TBS2	TBS2	TBS2	TBS2	TBS2	TBS2	TBS2	TBS2	TBS2	TBS2	TBS2	TBS2	TBS2	TBS1	TBS1	TBS1	TBS1	TBS1	TBS1	TBS1	TBS1	TBS1	TBS1	TBS1	TBS1	TBS1	TBS1	TBS1	TBS1	TBS1	TBS1	TBS1	TBS1	TBS1
	value	248.981	178.648	167.336	181.57	169.961	137.317	171.848	131.928	203.891	181.898	108.955	111.06	130.105	162.14	113.54	118.486	144.328	141.029	132.37	145.422	139.72	91.7817	211.303	136.402	112.132	112.523	117.072	105.278	98.2636	191.076	119.213	137.649	91.2544	103.541	82.1738	117.099	89.7885	104.787	114.98	147.888
panel D
	summarized data, LTP(%)													Detailed data, LTP(%)
			NT-/- 2X TBS		NT+/+ 2X TBS		NT-/- 1X TBS		NT+/+ 1X TBS							2x 5xTBS_NTR-/-	#4314_1	#4307_1	#4307_2	#4766_1	#4884_1	#4955_1	#4955_2	#5098_1		2x 5xTBS_NTR+/+	#4384_1	#4384_2	#4554_1	#4554_2	#4553_1	#4953_1	#4953_2	#5097_1	#5097_2	#4958_1	#4958_2		1x 5xTBS_NTR-/-	#4314_2	#4314_3	#4307_3	#4307_4	#4766_2	#4766_3	#4884_2	#4884_3	#4955_3	#5098_3
		Time (min)	mean	SE	mean	SE	mean	SE	mean	SE					time (min)
	20,	-20	102.39	1.9857	105.44	2.6114	103.953	1.3809	110.06	3.7207				-60	-20		102.9	98.9675	104.904	90.4467	106.911	103.138	108.56	103.291			109.293	109.078	107.452	92.7794	110.584	87.5259	98.1334	112.417	112.034	113.28	107.258			101.589	101.725	98.911	109.084	99.6284	97.86	106.642	108.121	102.33	111.751
			105.73	2.5985	107.697	2.2649	107.017	1.9121	105.57	2.5849				-59			110.778	89.6941	110.779	102.776	103.321	110.218	111.598	106.675			116.795	106.256	115.312	95.5299	115.428	110.625	98.1334	106.455	108.141	113.28	98.7151			110.012	101.725	95.7735	112.874	115.352	101.422	115.871	108.121	102.33	107.868
			99.7915	2.2527	106.016	2.843	105.632	1.4733	107.018	2.9228				-58			102.9	98.9675	104.904	94.59	96.2291	88.8908	108.56	103.291			105.496	100.47	112.735	101.031	105.74	115.154	88.2477	94.6748	108.141	118.58	115.906			101.589	105.387	98.911	116.572	104.913	105.073	106.642	102.936	102.33	111.751
	19,	-19	102.09	1.3909	102.491	2.4447	105.998	1.9623	106.58	2.3071				-57	-19		102.9	98.9675	104.904	98.7334	96.2291	103.138	108.56	103.291			113.09	97.5776	99.5931	92.7794	105.74	105.982	107.898	106.455	100.451	86.2518	111.582			97.326	105.387	92.5575	109.084	104.913	108.723	115.871	108.121	107.484	104.08
			104.028	1.3017	103.063	2.6975	105.359	2.0698	106.147	2.7148				-56			102.9	98.9675	104.904	106.919	99.7315	103.138	105.522	110.143			109.293	103.363	107.452	95.5299	105.74	119.796	103.076	88.7122	108.141	102.416	90.1724			97.326	101.725	102.127	112.874	110.197	115.936	106.642	102.936	107.484	92.5262
			104.614	2.7677	101.521	2.3083	105.836	2.349	104.345	2.1981				-55			95.022	95.851	116.655	106.919	103.321	113.801	105.522	99.8224			101.791	106.256	112.735	95.5299	101.014	87.5259	112.841	94.6748	104.344	96.9836	103.039			101.589	101.725	98.911	101.596	115.352	105.073	97.4137	102.936	117.667	119.422
	18,	-18	100.41	2.0587	103.945	3.5714	100.569	1.9378	102.81	1.6315				-54	-18		95.022	98.9675	99.1712	98.7334	110.414	96.058	108.56	96.3539			113.09	109.078	120.594	90.0959	86.4822	110.625	103.076	88.7122	104.344	118.58	98.7151			101.589	101.725	102.127	105.294	99.6284	97.86	83.3998	102.936	102.33	100.197
			101.413	2.5783	106.982	2.3977	101.985	1.9234	103.451	1.0243				-53			98.9123	92.8105	104.904	111.062	92.6391	99.5542	111.598	99.8224			116.795	109.078	104.876	103.714	120.154	101.34	98.1334	100.637	100.451	118.58	103.039			93.0628	98.1528	98.911	112.874	110.197	94.2091	97.4137	102.936	107.484	104.08
			106.44	2.9285	103.82	1.4203	105.614	1.9869	105.066	2.1682				-52			106.888	98.9675	99.1712	102.776	124.686	110.218	105.522	103.291			105.496	109.078	102.234	106.465	110.584	101.34	98.1334	94.6748	104.344	102.416	107.258			97.326	101.725	105.343	109.084	104.913	97.86	111.314	113.179	117.667	104.08
	17,	-17	104.82	2.2864	105.435	2.3868	103.864	1.6152	101.298	1.7384				-51	-17		98.9123	102.084	99.1712	102.776	117.594	103.138	111.598	103.291			109.293	109.078	99.5931	98.2804	91.3262	110.625	103.076	118.38	108.141	113.28	98.7151			101.589	98.1528	98.911	112.874	104.913	101.422	97.4137	108.121	112.513	104.08
			102.026	3.4511	110.237	3.6702	105.21	2.9224	105.883	2.4093				-50			95.022	102.084	93.2954	102.776	99.7315	124.465	102.484	96.3539			113.09	106.256	102.234	92.7794	120.154	96.8107	107.898	130.16	112.034	102.416	128.773			101.589	101.725	105.343	105.294	110.197	123.149	83.3998	108.121	107.484	111.751
			99.0906	2.6769	104.796	2.0031	101.116	2.4733	98.7728	2.9913				-49			95.022	98.9675	110.779	86.4044	92.6391	103.138	102.484	103.291			101.791	103.363	104.876	95.5299	110.584	101.34	98.1334	106.455	108.141	102.416	120.124			88.9035	94.491	98.911	109.084	110.197	108.723	92.7424	102.936	92.0215	111.751
	16,	-16	105.158	2.6903	104.25	1.4569	104.577	2.9873	104.201	1.0564				-48	-16		95.022	95.851	110.779	106.919	114.004	99.5542	105.522	113.611			109.293	106.256	107.452	92.7794	101.014	110.625	103.076	106.455	104.344	102.416	103.039			97.326	98.1528	102.127	109.084	115.352	105.073	97.4137	102.936	127.849	92.5262
			100.389	1.1323	103.815	2.9636	99.0273	1.792	102.573	1.9915				-47			95.022	102.084	99.1712	98.7334	99.7315	99.5542	105.522	103.291			101.791	106.256	104.876	95.5299	96.1701	105.982	88.2477	124.343	100.451	102.416	115.906			88.9035	98.1528	98.911	101.596	99.6284	94.2091	101.971	113.179	97.1757	96.3144
			102.337	1.673	106.614	1.0383	101.27	2.0966	104.978	4.1553				-46			98.9123	95.851	104.904	106.919	96.2291	106.721	102.484	106.675			101.791	106.256	110.094	103.714	110.584	105.982	107.898	112.417	104.344	102.416	107.258			105.748	94.491	102.127	101.596	99.6284	101.422	92.7424	113.179	92.0215	111.751
	15,	-15	101.274	1.2467	102.181	2.3426	102.838	3.0649	101.372	2.1144				-45	-15		98.9123	102.084	104.904	98.7334	96.2291	103.138	99.5196	106.675			101.791	103.363	107.452	95.5299	91.3262	92.1683	103.076	118.38	104.344	107.848	98.7151			118.434	101.725	105.343	105.294	110.197	108.723	78.8424	102.936	107.484	96.3144
			100.138	2.4356	100.551	2.7284	104.203	2.3561	100.44	1.6331				-44			95.022	95.851	104.904	111.062	92.6391	103.138	105.522	92.9701			120.593	103.363	110.094	101.031	96.1701	92.1683	103.076	88.7122	100.451	91.684	98.7151			97.326	98.1528	105.343	94.0158	115.352	112.285	92.7424	108.121	112.513	107.868
			103.23	1.9578	96.6032	1.7117	103.863	2.1564	107.203	1.8194				-43			98.9123	108.241	104.904	111.062	96.2291	106.721	96.4814	103.291			105.496	100.47	102.234	92.7794	91.3262	92.1683	98.1334	100.637	96.5583	96.9836	85.8484			105.748	98.1528	105.343	101.596	104.913	105.073	88.0711	102.936	112.513	115.634
	14,	-14	100.887	2.438	97.5839	2.8122	101.826	1.9558	99.684	1.2747				-42	-14		91.0343	98.9675	99.1712	98.7334	96.2291	113.801	102.484	106.675			109.293	100.47	104.876	101.031	96.1701	78.3544	103.076	82.895	100.451	102.416	94.391			105.748	98.1528	111.696	101.596	99.6284	112.285	92.7424	92.5664	102.33	104.08
			100.991	1.8145	104.623	2.5528	104.5	2.2072	101.506	1.5209				-41			102.9	102.084	99.1712	102.776	89.0491	103.138	105.522	103.291			105.496	103.363	107.452	114.649	86.4822	101.34	98.1334	118.38	100.451	107.848	107.258			101.589	101.725	98.911	112.874	110.197	101.422	120.542	97.7512	102.33	96.3144
			101.987	1.8573	104.013	2.5501	107.342	2.1035	99.6365	1.8719				-40			102.9	102.084	99.1712	106.919	92.6391	99.5542	102.484	110.143			109.293	97.5776	102.234	92.7794	115.428	105.982	103.076	118.38	100.451	91.684	107.258			110.012	94.491	102.127	101.596	120.637	115.936	106.642	108.121	107.484	107.868
	13,	-13	101.496	1.8827	100.225	2.7269	99.051	1.3204	101.222	1.903				-39	-13		98.9123	102.084	99.1712	102.776	92.6391	106.721	99.5196	110.143			105.496	97.5776	99.5931	95.5299	105.74	110.625	88.2477	82.895	100.451	113.28	103.039			97.326	90.8293	105.343	101.596	99.6284	105.073	97.4137	102.936	97.1757	96.3144
			101.292	1.6184	104.566	5.1654	98.7844	2.3365	99.943	1.419				-38			102.9	98.9675	93.2954	98.7334	106.911	106.721	99.5196	103.291			113.09	97.5776	83.8746	87.3454	96.1701	105.982	107.898	147.902	108.141	107.848	94.391			105.748	94.491	102.127	94.0158	99.6284	105.073	78.8424	102.936	97.1757	104.08
			103.094	2.6263	99.4601	2.3877	101.254	2.657	98.6179	1.465				-37			98.9123	105.124	93.2954	106.919	117.594	103.138	96.4814	103.291			109.293	100.47	94.3751	95.5299	86.4822	101.34	88.2477	112.417	100.451	102.416	103.039			105.748	94.491	111.696	109.084	83.9044	97.86	111.314	97.7512	92.0215	104.08
	12,	-12	104.906	1.8505	101.907	2.2048	98.5735	1.9862	100.234	2.1111				-36	-12		102.9	108.241	99.1712	102.776	99.7315	113.801	102.484	110.143			109.293	100.47	104.876	103.714	96.1701	96.8107	103.076	112.417	100.451	107.848	85.8484			110.012	90.8293	98.911	94.0158	99.6284	101.422	88.0711	108.121	97.1757	100.197
			101.851	3.1257	105.153	2.7397	103.366	1.7377	97.5195	1.8622				-35			114.766	102.084	104.904	94.59	85.5467	106.721	99.5196	106.675			116.795	106.256	102.234	103.714	86.4822	92.1683	112.841	112.417	104.344	107.848	111.582			97.326	94.491	105.343	105.294	110.197	101.422	106.642	108.121	97.1757	111.751
			99.8677	2.2012	102.506	3.8685	101.689	1.8717	101.924	1.7093				-34			98.9123	108.241	99.1712	90.4467	92.6391	106.721	99.5196	103.291			94.1957	100.47	112.735	98.2804	124.998	78.3544	107.898	118.38	96.5583	96.9836	98.7151			114.275	90.8293	102.127	101.596	99.6284	101.422	106.642	97.7512	97.1757	107.868
	11,	-11	97.1648	2.1663	101.493	2.8382	99.2624	2.2874	100.453	2.396				-33	-11		102.9	95.851	93.2954	94.59	89.0491	92.4744	102.484	106.675			101.791	103.363	107.452	98.2804	81.7564	110.625	93.1905	118.38	100.451	102.416	98.7151			93.0628	90.8293	108.481	97.806	89.1887	101.422	106.642	102.936	97.1757	111.751
			102.218	2.7331	103.454	1.9587	101.352	1.6074	99.8553	1.3549				-32			106.888	95.851	104.904	115.105	89.0491	103.138	99.5196	103.291			105.496	100.47	107.452	117.4	101.014	110.625	103.076	100.637	100.451	96.9836	94.391			110.012	94.491	105.343	94.0158	94.3441	101.422	106.642	102.936	102.33	104.08
			98.8369	3.8782	101.316	2.1808	98.7686	1.8065	99.0405	2.3066				-31			102.9	111.357	99.1712	86.4044	78.3667	106.721	102.484	103.291			90.4909	100.47	104.876	98.2804	101.014	101.34	98.1334	106.455	100.451	118.58	94.391			105.748	87.2568	102.127	97.806	99.6284	90.5583	101.971	97.7512	107.484	100.197
	10,	-10	103.042	1.2344	99.2187	2.3709	101.533	3.3892	97.7031	1.7829				-30	-10		106.888	102.084	99.1712	106.919	106.911	99.5542	99.5196	103.291			97.9932	97.5776	99.5931	101.031	91.3262	96.8107	112.841	82.895	100.451	107.848	103.039			110.012	90.8293	102.127	94.0158	99.6284	105.073	125.214	97.7512	81.8388	107.868
			101.263	2.6823	99.1199	2.4005	102.291	2.978	96.3669	1.8414				-29			98.9123	92.8105	104.904	90.4467	114.004	106.721	102.484	99.8224			105.496	94.7554	117.953	92.7794	91.3262	92.1683	93.1905	100.637	96.5583	102.416	103.039			97.326	90.8293	108.481	94.0158	104.913	126.799	101.971	108.121	97.1757	96.3144
			99.7129	2.1263	98.7353	2.024	101.065	1.5026	99.1762	1.3837				-28			102.9	92.8105	99.1712	102.776	106.911	106.721	93.4432	92.9701			94.1957	100.47	107.452	101.031	101.014	96.8107	83.4254	94.6748	100.451	107.848	98.7151			101.589	94.491	98.911	97.806	104.913	101.422	106.642	97.7512	97.1757	111.751
	9,	-9	99.2119	2.5316	105.179	2.724	97.2543	1.6495	99.0362	1.8492				-27	-9		106.888	105.124	93.2954	86.4044	99.7315	96.058	99.5196	106.675			97.9932	97.5776	97.0163	103.714	105.74	124.439	93.1905	112.417	104.344	113.28	107.258			105.748	90.8293	102.127	97.806	99.6284	97.86	97.4137	92.5664	86.993	96.3144
			101.328	2.4314	96.2374	2.1982	101.623	2.4926	96.7603	1.9418				-26			114.766	108.241	93.2954	98.7334	99.7315	99.5542	96.4814	99.8224			94.1957	94.7554	89.0926	98.2804	105.74	92.1683	88.2477	112.417	96.5583	96.9836	90.1724			118.434	87.2568	98.911	101.596	110.197	105.073	101.971	102.936	92.0215	100.197
			103.587	2.2724	96.3837	1.8049	97.5144	1.9388	97.8631	1.2607				-25			102.9	105.124	104.904	98.7334	117.594	103.138	96.4814	99.8224			90.4909	94.7554	99.5931	95.5299	91.3262	105.982	93.1905	100.637	100.451	102.416	85.8484			101.589	87.2568	105.343	94.0158	104.913	90.5583	97.4137	92.5664	102.33	104.08
	8,	-8	100.294	1.8803	95.4196	1.8599	97.3004	1.8099	97.5454	2.7949				-24	-8		98.9123	95.851	104.904	90.4467	106.911	99.5542	102.484	103.291			86.6934	97.5776	94.3751	101.031	105.74	92.1683	103.076	88.7122	88.8678	96.9836	94.391			101.589	94.491	98.911	90.318	99.6284	105.073	106.642	97.7512	86.993	96.3144
			99.5997	1.904	100.554	2.9076	100.562	1.688	99.4029	2.2014				-23			106.888	95.851	104.904	90.4467	96.2291	103.138	99.5196	99.8224			97.9932	100.47	102.234	103.714	91.3262	92.1683	117.784	94.6748	92.7605	118.58	94.391			101.589	90.8293	105.343	97.806	110.197	101.422	106.642	102.936	97.1757	96.3144
			100.897	2.115	98.0823	1.4975	101.338	2.2577	99.9988	2.2922				-22			110.778	98.9675	99.1712	102.776	103.321	103.138	99.5196	89.5017			94.1957	100.47	99.5931	109.215	101.014	96.8107	98.1334	100.637	92.7605	91.684	94.391			114.275	90.8293	95.7735	97.806	104.913	94.2091	97.4137	97.7512	107.484	111.751
	7,	-7	101.154	2.1856	96.3384	1.6355	101.886	3.1104	96.4347	3.0442				-21	-7		102.9	108.241	104.904	90.4467	106.911	96.058	96.4814	103.291			90.4909	94.7554	91.7339	101.031	105.74	96.8107	93.1905	88.7122	100.451	102.416	94.391			105.748	94.491	98.911	94.0158	110.197	79.6949	101.971	108.121	102.33	119.422
			99.0556	1.9612	96.9486	3.5557	99.6564	1.7497	97.8938	1.3609				-20			98.9123	102.084	93.2954	98.7334	110.414	99.5542	96.4814	92.9701			86.6934	100.47	99.5931	95.5299	76.9125	96.8107	88.2477	94.6748	100.451	124.012	103.039			105.748	94.491	98.911	97.806	94.3441	105.073	111.314	97.7512	102.33	92.5262
			99.5764	1.7252	96.1942	2.1783	98.3985	1.8178	95.4546	3.0181				-19			98.9123	92.8105	93.2954	98.7334	106.911	103.138	99.5196	103.291			86.6934	97.5776	99.5931	98.2804	101.014	92.1683	93.1905	112.417	96.5583	86.2518	94.391			105.748	87.2568	102.127	97.806	94.3441	101.422	97.4137	108.121	92.0215	100.197
	6,	-6	99.1024	0.9776	98.8505	3.0037	98.5437	2.2274	99.1811	2.4108				-18	-6		102.9	95.851	99.1712	102.776	99.7315	99.5542	96.4814	96.3539			94.1957	97.5776	91.7339	95.5299	101.014	124.439	88.2477	88.7122	100.451	102.416	103.039			88.9035	90.8293	105.343	105.294	110.197	94.2091	106.642	97.7512	92.0215	100.197
			98.4365	0.7372	96.4431	3.0691	95.7098	0.9884	100.256	2.2624				-17			98.9123	102.084	99.1712	98.7334	96.2291	96.058	96.4814	99.8224			97.9932	94.7554	89.0926	101.031	105.74	78.3544	107.898	106.455	104.344	80.8197	94.391			93.0628	94.491	98.911	101.596	99.6284	94.2091	97.4137	92.5664	92.0215	96.3144
			99.1057	2.0873	97.3476	1.8274	93.8664	2.1988	98.0378	2.5611				-16			87.0467	98.9675	104.904	102.776	103.321	96.058	96.4814	103.291			94.1957	94.7554	104.876	109.215	91.3262	101.34	98.1334	94.6748	100.451	91.684	90.1724			101.589	87.2568	89.3415	90.318	99.6284	90.5583	106.642	92.5664	81.8388	100.197
	5,	-5	95.508	1.5091	100.294	2.6063	92.1597	1.7579	97.0053	4.2953				-15	-5		91.0343	95.851	99.1712	102.776	96.2291	96.058	93.4432	89.5017			94.1957	100.47	110.094	109.215	96.1701	110.625	107.898	88.7122	96.5583	86.2518	103.039			93.0628	87.2568	92.5575	94.0158	78.6201	86.9965	97.4137	97.7512	97.1757	96.3144
			95.5036	3.2949	98.1248	2.4617	95.0925	1.4432	96.4005	1.2236				-14			102.9	102.084	87.4197	94.59	78.3667	92.4744	99.5196	106.675			94.1957	94.7554	97.0163	101.031	110.584	92.1683	93.1905	94.6748	88.8678	96.9836	115.906			93.0628	87.2568	95.7735	94.0158	104.913	94.2091	92.7424	92.5664	92.0215	100.197
			97.5669	2.0251	96.574	1.6633	95.395	3.0172	97.5711	1.5005				-13			102.9	102.084	93.2954	94.59	103.321	88.8908	102.484	92.9701			90.4909	97.5776	102.234	95.5299	96.1701	105.982	98.1334	88.7122	92.7605	91.684	103.039			93.0628	87.2568	98.911	94.0158	83.9044	97.86	120.542	97.7512	92.0215	84.7605
	4,	-4	95.0871	1.8427	93.4333	2.6507	91.7653	2.2284	98.9407	2.2088				-12	-4		91.0343	102.084	99.1712	86.4044	99.7315	92.4744	93.4432	96.3539			79.1911	94.7554	83.8746	106.465	81.7564	101.34	103.076	94.6748	96.5583	91.684	94.391			80.3771	87.2568	95.7735	90.318	99.6284	97.86	88.0711	87.5082	92.0215	84.7605
			94.7644	1.6104	96.2125	3.8405	94.2237	2.4581	97.1119	1.8308				-11			95.022	95.851	99.1712	90.4467	89.0491	99.5542	99.5196	89.5017			86.6934	97.5776	83.8746	95.5299	115.428	96.8107	98.1334	82.895	100.451	80.8197	120.124			97.326	90.8293	95.7735	86.5278	78.6201	94.2091	101.971	92.5664	107.484	88.6434
			98.0227	2.9285	96.366	1.6017	92.6709	2.7633	99.1379	3.3495				-10			95.022	102.084	104.904	111.062	99.7315	85.3946	96.4814	89.5017			94.1957	94.7554	102.234	103.714	101.014	87.5259	103.076	94.6748	92.7605	91.684	94.391			80.3771	87.2568	92.5575	97.806	83.9044	94.2091	111.314	87.5082	97.1757	84.7605
	3,	-3	96.5319	3.7417	94.8196	2.8788	96.7179	1.5793	100.597	3.7782				-9	-3		98.9123	98.9675	93.2954	119.248	96.2291	92.4744	90.4791	82.6495			94.1957	100.47	83.8746	95.5299	105.74	82.8836	107.898	106.455	92.7605	91.684	81.5243			101.589	90.8293	98.911	94.0158	104.913	86.9965	97.4137	97.7512	92.0215	100.197
			95.3599	2.5564	92.853	3.0594	93.6707	1.7605	93.971	1.9849				-8			106.888	92.8105	104.904	90.4467	92.6391	85.3946	93.4432	96.3539			97.9932	94.7554	94.3751	101.031	91.3262	87.5259	98.1334	100.637	96.5583	64.6557	94.391			93.0628	87.2568	95.7735	97.806	89.1887	108.723	92.7424	92.5664	92.0215	88.6434
			95.7376	3.3107	90.9492	4.7868	91.7695	1.1759	94.6911	1.984				-7			95.022	105.124	99.1712	98.7334	103.321	74.7312	93.4432	96.3539			90.4909	97.5776	86.5159	111.899	105.74	96.8107	103.076	53.2273	92.7605	80.8197	81.5243			93.0628	90.8293	86.204	90.318	83.9044	94.2091	92.7424	92.5664	97.1757	92.5262
	2,	-2	95.7305	2.5856	95.5068	1.6993	93.9841	2.2532	98.2627	2.2015				-6	-2		106.888	98.9675	99.1712	102.776	92.6391	88.8908	90.4791	86.0333			86.6934	100.47	97.0163	98.2804	91.3262	92.1683	98.1334	100.637	96.5583	86.2518	103.039			110.012	87.2568	82.988	94.0158	99.6284	94.2091	88.0711	92.5664	97.1757	88.6434
			95.8011	1.9664	95.4163	2.3012	94.2962	1.7272	98.7844	1.7458				-5			95.022	95.851	87.4197	98.7334	106.911	96.058	93.4432	92.9701			82.896	100.47	89.0926	106.465	101.014	101.34	98.1334	88.7122	88.8678	102.416	90.1724			93.0628	90.8293	95.7735	97.806	83.9044	94.2091	97.4137	97.7512	92.0215	88.6434
			98.4408	2.8316	97.5075	3.0527	99.4611	4.7815	98.6072	1.8351				-4			91.0343	102.084	99.1712	102.776	114.004	92.4744	96.4814	89.5017			86.6934	94.7554	99.5931	98.2804	105.74	119.796	88.2477	82.895	96.5583	96.9836	103.039			93.0628	138.075	102.127	109.084	73.4647	94.2091	101.971	87.5082	102.33	96.3144
	1,	-1	96.0563	1.5661	97.9478	4.0115	98.0039	6.9599	98.4326	2.9164				-3	-1		91.0343	98.9675	99.1712	90.4467	103.321	96.058	96.4814	92.9701			97.9932	94.7554	73.3742	109.215	91.3262	96.8107	127.549	88.7122	96.5583	102.416	98.7151			97.326	163.528	92.5575	94.0158	78.6201	79.6949	88.0711	92.5664	97.1757	88.6434
			96.7864	1.9197	96.8855	2.6652	101.116	8.0066	99.9098	3.8086				-2			95.022	105.124	93.2954	102.776	99.7315	88.8908	96.4814	92.9701			101.791	97.5776	83.8746	98.2804	96.1701	96.8107	112.841	82.895	96.5583	91.684	107.258			84.6403	170.763	98.911	101.596	89.1887	83.3457	78.8424	92.5664	127.849	88.6434
			95.5716	2.5913	93.4349	2.9046	99.06	7.7495	96.6062	1.9598				-1			98.9123	95.851	87.4197	111.062	92.6391	88.8908	93.4432	96.3539			94.1957	91.8627	81.2334	103.714	105.74	101.34	93.1905	88.7122	104.344	86.2518	77.2003			84.6403	174.424	98.911	90.318	94.3441	86.9965	88.0711	87.5082	97.1757	84.7605
	0,	0	94.5925	1.3014	96.306	2.4888	102.328	9.2116	95.5153	1.2553				0	0	5xTBS， #1	91.0343	102.084	93.2954	94.59	96.2291	96.058	90.4791	92.9701			101.791	94.7554	91.7339	103.714	101.014	96.8107	88.2477	76.9324	104.344	96.9836	103.039		5xTBS， #1	97.326	188.982	95.7735	90.318	83.9044	97.86	115.871	97.7512	92.0215	73.2065
			155.928	15.6392	189.734	12.6596	174.156	8.9802	181.023	14.1846				1			122.643	188.662	221.559	139.763	185.278	149.375	78.4004	161.746			293.98	212.441	170.39	218.364	148.981	175.052	186.381	183.387	197.009	150.908	150.182			211.601	185.32	178.761	188.124	167.809	148.526	139.114	164.647	204.66	208.066
			178.024	10.6508	206.763	11.404	190.898	6.5696	195.601	17.0127				2			150.362	197.935	227.434	172.708	181.688	184.949	126.641	182.472			275.085	232.549	209.687	221.114	163.395	184.337	225.683	195.312	243.437	177.936	145.858			236.972	188.982	185.115	191.822	194.101	188.418	162.242	174.89	214.842	200.395
	1,	1	185.489	10.0476	215.997	13.3386	193.8	4.9307	211.006	20.152				3	1		166.215	204.168	239.043	164.522	178.186	177.869	150.798	203.113			290.182	238.264	212.328	210.179	158.669	179.694	269.807	195.312	266.603	183.235	171.697			207.338	196.216	185.115	195.612	209.825	177.555	162.242	190.444	209.688	215.831
			186.135	8.4065	222.734	12.3504	198.888	7.4831	213.021	18.2008				4			166.215	194.895	227.434	160.379	188.868	184.949	159.839	206.497			278.882	235.442	220.187	232.049	201.91	202.68	274.749	177.57	278.187	172.504	175.915			241.131	192.644	197.9	188.124	220.265	166.691	171.585	174.89	214.842	231.174
			191.354	7.5001	222.697	16.0418	199.312	5.0782	214.639	20.7264				5			178.081	201.051	227.434	164.522	188.868	192.029	168.879	209.965			324.082	235.442	212.328	237.483	177.927	179.694	284.514	177.57	274.294	161.772	184.563			224.286	203.54	191.469	191.822	209.825	173.904	185.485	174.89	209.688	215.831
	2,	2	193.287	8.259	226.354	13.1763	198.997	5.343	217.857	20.4363				6	2		170.203	210.325	221.559	160.379	203.053	192.029	171.844	216.902			290.182	235.442	230.687	232.049	192.34	202.68	279.572	189.35	285.877	188.668	163.049			228.446	199.878	191.469	176.753	209.825	188.418	180.813	174.89	214.842	211.949
			192.316	6.7004	225.379	9.6043	199.566	4.9838	219.807	22.031				7			185.959	201.051	215.826	156.235	195.961	195.612	177.92	209.965			222.383	235.442	230.687	234.732	197.066	207.322	279.572	207.092	281.984	194.1	188.782			228.446	199.878	188.331	191.822	209.825	166.691	199.385	185.259	204.66	215.831
			190.695	7.596	229.587	11.623	199.322	6.9042	219.667	22.7184				8			178.081	207.208	215.826	152.193	188.868	192.029	177.92	213.434			293.98	238.264	214.969	229.299	211.48	202.68	284.514	195.312	274.294	183.235	197.43			249.658	196.216	191.469	199.402	178.248	170.253	190.042	174.89	214.842	215.831
	3,	3	195.173	6.3058	230.89	11.0446	199.846	6.3986	217.498	21.0621				9	3		182.069	207.208	215.826	160.379	199.551	206.276	186.96	203.113			282.68	238.264	235.905	221.114	201.91	207.322	279.572	219.017	281.984	183.235	188.782			232.709	192.644	197.9	188.124	188.817	170.253	185.485	180.075	235.334	211.949
			194.634	7.5214	229.112	12.8283	195.899	4.8781	222.702	21.2186				10			178.081	201.051	227.434	160.379	199.551	202.692	177.92	209.965			312.782	235.442	230.687	221.114	225.893	198.151	284.514	189.35	258.818	183.235	180.239			228.446	196.216	191.469	188.124	183.533	181.206	194.713	174.89	189.323	211.949
			195.586	5.9493	228.007	13.0553	200.473	5.7424	223.294	20.2688				11			178.081	204.168	221.559	168.564	199.551	202.692	186.96	203.113			282.68	235.442	220.187	218.364	211.48	202.68	299.222	213.055	281.984	167.072	175.915			232.709	196.216	201.116	195.612	173.093	181.206	203.942	174.89	219.997	208.066
	4,	4	194.962	6.3213	228.969	12.8103	196.411	6.2166	222.233	20.9405				12	4		178.081	194.895	221.559	168.564	203.053	202.692	180.884	209.965			286.385	235.442	225.405	204.745	211.48	207.322	289.457	219.017	289.77	177.936	171.697			220.023	199.878	194.684	173.056	167.809	173.904	208.613	174.89	209.688	219.62
			198.34	5.4911	234.557	12.9409	199.835	7.3644	215.682	22.2736				13			185.959	207.208	221.559	172.708	199.551	206.276	186.96	206.497			297.777	238.264	230.687	215.68	221.168	198.151	299.222	230.797	285.877	177.936	184.563			253.817	192.644	191.469	191.822	167.809	177.555	208.613	174.89	214.842	219.62
			194.43	7.8699	228.913	12.1217	197.657	5.7219	225.072	20.2214				14			174.093	207.208	221.559	156.235	192.371	216.939	183.922	203.113			290.182	238.264	228.046	212.93	201.91	207.322	284.514	207.092	281.984	194.1	171.697			220.023	185.32	197.9	188.124	183.533	170.253	199.385	174.89	209.688	223.502
	5,	5	200.611	7.0146	230.191	12.0311	195.476	7.1964	221.891	19.7324				15	5		189.947	204.168	221.559	164.522	220.915	213.355	183.922	206.497			286.385	235.442	228.046	201.995	225.893	216.494	284.514	207.092	285.877	188.668	171.697			228.446	196.216	191.469	184.334	173.093	159.39	208.613	169.832	189.323	231.174
			193.234	6.557	232.999	11.3264	196.402	6.1288	227.104	19.7541				16			174.093	197.935	215.826	168.564	185.278	209.859	180.884	213.434			290.182	232.549	233.264	210.179	225.893	216.494	284.514	219.017	281.984	188.668	180.239			220.023	192.644	194.684	188.124	188.817	163.041	222.513	164.647	199.506	208.066
			193.24	7.3143	230.427	12.0609	192.958	6.0782	221.457	20.1242				17			182.069	191.778	215.826	156.235	192.371	209.859	180.884	216.902			305.279	232.549	222.828	221.114	221.168	207.322	279.572	207.092	274.294	183.235	180.239			211.601	199.878	194.684	180.544	183.533	163.041	217.842	159.462	189.323	204.277
	6,	6	186.219	6.4864	230.938	11.5213	199.297	6.8464	216.821	20.2512				18	6		178.081	170.115	209.951	156.235	195.961	192.029	180.884	206.497			282.68	235.442	230.687	210.179	211.48	198.151	294.28	213.055	278.187	210.264	175.915			228.446	192.644	185.115	180.544	204.541	166.691	222.513	164.647	209.688	215.831
			191.537	5.8631	220.955	9.989	192.109	6.0225	212.274	19.6587				19			185.959	197.935	209.951	156.235	195.961	202.692	183.922	199.645			222.383	229.657	225.405	204.745	230.737	193.508	284.514	195.312	266.603	210.264	167.373			215.76	185.32	188.331	173.056	188.817	163.041	194.713	169.832	219.997	192.724
			189.943	6.2734	232.402	10.0252	187.827	5.9105	214.198	19.2713				20			182.069	191.778	204.075	152.193	203.053	206.276	183.922	196.176			286.385	226.834	220.187	215.68	225.893	207.322	279.572	219.017	274.294	220.995	180.239			220.023	185.32	191.469	180.544	178.248	166.691	203.942	164.647	163.678	196.512
	7,	7	190.951	6.4544	228.11	12.7817	195.163	6.6651	215.27	19.2312				21	7		174.093	197.935	209.951	156.235	199.551	206.276	183.922	199.645			293.98	229.657	230.687	212.93	221.168	198.151	279.572	219.017	281.984	183.235	158.83			228.446	188.982	185.115	191.822	167.809	177.555	227.185	169.832	184.169	204.277
			187.621	5.5472	224.905	10.958	190.697	7.0546	211.622	20.2356				22			182.069	194.895	204.075	152.193	192.371	195.612	186.96	192.792			267.583	223.942	228.046	210.179	221.168	202.68	279.572	201.13	278.187	194.1	167.373			241.131	185.32	178.761	180.544	183.533	159.39	203.942	164.647	189.323	192.724
			188.156	6.891	223.933	12.2178	191.298	7.0663	208.196	19.2798				23			166.215	194.895	209.951	152.193	199.551	202.692	186.96	192.792			293.98	218.156	214.969	212.93	221.168	202.68	269.807	177.57	281.984	194.1	175.915			224.286	181.748	181.899	176.753	173.093	159.39	208.613	180.075	173.86	219.62
	8,	8	188.353	5.5861	225.63	12.9464	185.78	8.0923	207.04	18.6703				24	8		166.215	185.545	209.951	172.708	188.868	209.859	180.884	192.792			293.98	229.657	217.546	210.179	235.581	193.508	274.749	219.017	274.294	183.235	150.182			220.023	181.748	185.115	173.056	167.809	134.101	199.385	159.462	189.323	211.949
			181.223	9.186	218.482	12.9844	188.549	6.8038	204.49	18.3036				25			162.228	182.505	209.951	131.577	199.551	206.276	171.844	185.856			293.98	229.657	220.187	201.995	201.91	184.337	264.864	195.312	274.294	177.936	158.83			215.76	174.424	181.899	195.612	178.248	159.39	213.285	154.404	179.014	200.395
			179.737	6.6242	224.241	12.0954	182.932	6.8043	203.014	18.7612				26			162.228	185.545	204.075	148.05	174.596	199.196	174.882	189.324			286.385	229.657	207.11	201.995	249.995	202.68	269.807	201.13	270.401	188.668	158.83			211.601	181.748	178.761	169.265	178.248	148.526	208.613	154.404	189.323	173.404
	9,	9	185.929	7.4561	222.981	11.7742	186.096	6.9306	195.943	20.7003				27	9		162.228	194.895	204.075	152.193	199.551	209.859	171.844	192.792			282.68	229.657	199.186	212.93	245.151	198.151	269.807	201.13	266.603	188.668	158.83			211.601	181.748	175.545	180.544	167.809	155.828	222.513	154.404	189.323	192.724
			181.548	5.2153	212.49	11.8332	184.945	7.7315	204.142	18.985				28			162.228	179.388	198.199	160.379	192.371	195.612	174.882	189.324			252.485	226.834	209.687	215.68	221.168	184.337	264.864	195.312	255.02	183.235	128.773			215.76	178.086	169.192	173.056	173.093	148.526	222.513	154.404	189.323	188.841
			180.065	6.1914	217.25	10.7721	182.288	7.7953	201.426	18.6932				29			158.338	170.115	204.075	156.235	192.371	195.612	177.92	185.856			278.882	229.657	201.827	210.179	225.893	198.151	250.156	201.13	255.02	188.668	150.182			203.074	174.424	178.761	161.777	157.369	144.965	222.513	159.462	199.506	184.958
	10,	10	181.165	6.044	213.442	10.5667	181.511	6.7762	201.885	18.7957				30	10		154.35	179.388	192.467	160.379	192.371	202.692	174.882	192.792			278.882	223.942	204.469	210.179	211.48	198.151	240.391	201.13	251.127	177.936	150.182			215.76	174.424	175.545	169.265	167.809	159.39	213.285	154.404	189.323	165.733
			176.954	5.7333	217.181	11.9035	183.926	5.9632	202.015	18.5976				31			154.35	182.505	186.591	148.05	188.868	188.532	180.884	185.856			290.182	232.549	193.968	207.429	221.168	193.508	255.099	213.055	255.02	172.504	154.506			207.338	181.748	178.761	169.265	173.093	159.39	217.842	159.462	179.014	188.841
			177.389	5.9185	209.475	11.8779	185.242	6.8261	195.286	18.3811				32			146.472	176.272	198.199	160.379	188.868	188.532	177.92	182.472			271.38	221.049	196.609	210.179	216.324	184.337	250.156	189.35	255.02	172.504	137.315			207.338	170.763	172.329	176.753	183.533	148.526	203.942	159.462	184.169	215.831
	11,	11	175.738	4.9923	211.026	12.3153	175.682	5.5935	193.863	17.0462				33	11		146.472	182.505	192.467	164.522	178.186	181.365	177.92	182.472			278.882	226.834	201.827	188.376	197.066	193.508	260.041	189.35	262.711	172.504	150.182			194.652	174.424	172.329	173.056	167.809	144.965	190.042	149.219	184.169	173.404
			177.945	4.935	211.019	13.1701	178.992	6.0423	192.549	16.4999				34			162.228	176.272	204.075	160.379	178.186	188.532	174.882	179.003			267.583	229.657	191.327	201.995	235.581	193.508	260.041	147.902	266.603	172.504	154.506			198.811	170.763	178.761	176.753	183.533	141.314	194.713	149.219	189.323	177.287
			172.944	7.0784	205.204	10.6483	173.566	5.443	192.383	16.9017				35			146.472	173.231	198.199	143.906	195.961	181.365	168.879	175.535			188.484	235.442	193.968	199.244	206.754	179.694	260.041	219.017	255.02	177.936	141.639			186.126	174.424	165.976	173.056	173.093	148.526	190.042	149.219	163.678	173.404
	12,	12	175.8	6.473	210.497	11.5763	174.438	6.5725	187.803	16.2007				36	12		146.472	173.231	204.075	160.379	188.868	188.532	165.841	179.003			271.38	223.942	186.109	193.81	211.48	211.965	255.099	177.57	255.02	183.235	145.858			194.652	167.19	172.329	173.056	178.248	141.314	190.042	144.034	173.86	165.733
			174.185	6.2275	204.265	12.3608	173.623	5.8049	193.589	17.8966				37			142.484	182.505	192.467	160.379	185.278	192.029	162.803	175.535			252.485	229.657	188.75	193.81	206.754	184.337	260.041	177.57	251.127	177.936	124.449			194.652	167.19	165.976	176.753	178.248	148.526	190.042	154.404	148.341	177.287
			169.417	4.77	206.905	11.6008	171.126	5.4352	190.918	16.171				38			154.35	176.272	192.467	156.235	178.186	156.455	165.841	175.535			271.38	238.264	180.891	188.376	206.754	188.866	245.333	183.387	251.127	167.072	154.506			181.966	167.19	175.545	173.056	173.093	134.101	185.485	149.219	163.678	177.287
	13,	13	170.403	5.0708	203.728	11.3788	172.936	6.9201	189.009	17.0942				39	13		146.472	176.272	186.591	156.235	174.596	188.532	165.841	168.683			271.38	238.264	183.468	201.995	201.91	193.508	220.74	159.827	247.235	172.504	150.182			207.338	167.19	162.76	161.777	167.809	134.101	185.485	149.219	173.86	181.075
			168.777	6.4309	201.764	13.8843	173.786	5.8003	190.963	17.438				40			134.509	170.115	192.467	152.193	181.688	177.869	165.841	175.535			271.38	241.157	178.25	204.745	187.496	184.337	255.099	153.865	247.235	167.072	128.773			190.389	174.424	165.976	165.475	173.093	141.314	199.385	149.219	173.86	173.404
			168.867	4.6331	204.967	12.1431	174.596	6.6827	192.358	15.6767				41			142.484	170.115	186.591	164.522	178.186	170.702	162.803	175.535			282.68	232.549	178.25	210.179	206.754	188.866	220.74	177.57	247.235	172.504	137.315			203.074	174.424	175.545	180.544	178.248	141.314	190.042	144.034	163.678	157.967
	14,	14	170.412	6.427	207.227	10.6198	176.673	6.8376	189.297	16.3517				42	14		134.509	170.115	180.715	156.235	185.278	192.029	168.879	175.535			256.283	232.549	175.608	191.06	201.91	211.965	235.448	189.35	255.02	188.668	141.639			198.811	167.19	169.192	157.987	173.093	141.314	199.385	149.219	179.014	196.512
			171.372	5.1229	203.053	11.8552	171.554	5.8023	184.891	13.8599				43			154.35	166.998	180.715	156.235	181.688	195.612	159.839	175.535			278.882	229.657	175.608	191.06	197.066	184.337	235.448	171.607	247.235	172.504	150.182			194.652	167.19	169.192	154.197	162.524	141.314	199.385	149.219	184.169	173.404
			168.204	6.5727	200.572	14.0233	172.18	6.2057	190.414	16.0093				44			134.509	170.115	186.591	152.193	188.868	181.365	159.839	172.151			282.68	223.942	180.891	188.376	192.34	193.508	235.448	147.902	258.818	177.936	124.449			203.074	163.528	169.192	157.987	183.533	144.965	185.485	144.034	163.678	173.404
	15,	15	168.124	6.7179	204.633	13.1794	170.21	6.0174	188.959	15.415				45	15		138.497	166.998	192.467	148.05	185.278	181.365	156.801	175.535			297.777	223.942	178.25	185.626	187.496	179.694	240.391	177.57	251.127	183.235	145.858			198.811	163.528	169.192	154.197	157.369	141.314	190.042	154.404	168.832	169.521
			166.423	7.3444	203.138	12.8424	171.566	6.1674	186.904	14.7604				46			134.509	170.115	192.467	148.05	188.868	181.365	150.798	165.214			286.385	218.156	170.39	188.376	192.34	184.337	250.156	177.57	247.235	177.936	141.639			198.811	163.528	175.545	157.987	183.533	141.314	180.813	149.219	158.523	169.521
			163.387	6.1182	201.467	12.1711	167.484	6.2093	181.127	16.3779				47			134.509	176.272	186.591	152.193	171.006	177.869	153.763	154.894			282.68	215.334	183.468	196.561	177.927	193.508	235.448	183.387	243.437	167.072	137.315			198.811	163.528	172.329	161.777	157.369	134.101	166.914	144.034	168.832	169.521
	16,	16	165.386	7.5046	201.865	11.7902	171.856	5.6857	180.649	13.7926				48	16		138.497	179.388	186.591	164.522	171.006	192.029	156.801	134.253			275.085	209.548	180.891	196.561	177.927	179.694	245.333	195.312	247.235	167.072	145.858			198.811	159.867	181.899	161.777	173.093	144.965	180.813	144.034	173.86	169.521
			165.309	5.4422	193.27	8.9586	170.382	6.5217	183.613	14.6748				49			142.484	176.272	180.715	148.05	181.688	174.285	153.763	165.214			211.084	212.441	186.109	185.626	197.066	156.596	235.448	201.13	231.759	167.072	141.639			203.074	163.528	175.545	161.777	157.369	137.663	185.485	144.034	189.323	157.967
			163.501	4.8299	200.592	11.9155	173.275	7.6557	184.989	14.8872				50			142.484	182.505	174.983	148.05	163.913	167.118	156.801	172.151			282.68	218.156	186.109	191.06	173.083	184.337	230.505	177.57	243.437	177.936	141.639			207.338	159.867	175.545	161.777	167.809	134.101	203.942	133.791	179.014	181.075
	17,	17	155.597	11.7134	199.82	12.7764	166.776	7.1954	179.72	14.6524				51	17		142.484	182.505	186.591	143.906	174.596	85.3946	153.763	175.535			286.385	221.049	180.891	185.626	163.395	175.052	215.797	183.387	255.02	194.1	137.315			198.811	159.867	172.329	154.197	152.085	134.101	166.914	138.976	168.832	173.404
			165.129	5.7527	207.379	12.5774	168.782	7.2321	185.129	13.9825				52			146.472	182.505	186.591	152.193	174.596	149.375	153.763	175.535			297.777	221.049	188.75	169.257	173.083	175.052	235.448	219.017	251.127	183.235	167.373			203.074	159.867	178.761	154.197	157.369	130.45	180.813	144.034	158.523	181.075
			163.673	5.5886	204.633	13.5478	166.69	6.4094	184.684	14.2859				53			138.497	185.545	174.983	156.235	178.186	156.455	150.798	168.683			305.279	215.334	188.75	193.81	187.496	179.694	245.333	183.387	235.652	183.235	132.991			207.338	159.867	178.761	150.499	157.369	141.314	180.813	138.976	168.832	157.967
	18,	18	162.965	6.056	201.129	12.4645	164.914	6.7631	184.247	14.6093				54	18		142.484	194.895	174.983	148.05	160.323	160.038	150.798	172.151			286.385	221.049	188.75	193.81	182.652	170.523	240.391	183.387	235.652	172.504	137.315			203.074	167.19	175.545	150.499	152.085	137.663	166.914	133.791	163.678	161.85
			161.794	5.0335	199.707	12.2288	163.643	7.0134	182.38	15.2708				55			142.484	173.231	174.983	156.235	149.641	177.869	147.76	172.151			267.583	221.049	180.891	199.244	192.34	211.965	220.74	142.085	243.437	188.668	128.773			198.811	159.867	178.761	150.499	157.369	126.799	162.242	138.976	163.678	157.967
			162.197	5.1731	199.426	11.9212	163.048	7.4884	181.803	13.8353				56			146.472	179.388	169.107	143.906	174.596	170.702	144.722	168.683			278.882	215.334	191.327	191.06	163.395	188.866	220.74	195.312	235.652	188.668	124.449			194.652	159.867	175.545	142.919	167.809	112.285	157.571	144.034	163.678	173.404
	19,	19	166.026	4.8358	201.149	15.0069	163.013	7.5266	180.249	11.5965				57	19		146.472	188.662	174.983	160.379	167.416	174.285	150.798	165.214			305.279	218.156	180.891	204.745	163.395	170.523	250.156	177.57	239.544	177.936	124.449			207.338	159.867	169.192	146.709	173.093	126.799	166.914	133.791	153.495	154.179
			164.201	4.5045	195.601	12.1918	162.941	8.2994	178.865	13.9939				58			154.35	179.388	163.231	148.05	171.006	174.285	147.76	175.535			282.68	221.049	183.468	199.244	168.239	170.523	225.683	177.57	224.068	161.772	137.315			211.601	163.528	175.545	135.431	167.809	123.149	153.014	133.791	148.341	184.958
			160.658	6.092	198.186	13.3838	163.8	7.314	181.542	15.4268				59			130.619	179.388	169.107	148.05	160.323	177.869	147.76	172.151			282.68	215.334	180.891	182.875	173.083	165.88	220.74	236.76	227.961	177.936	115.906			207.338	156.294	172.329	157.987	162.524	130.45	157.571	133.791	148.341	173.404
	20,	20	158.287	4.5011	193.729	11.4925	165.764	7.5244	174.18	13.7099				60	20		138.497	170.115	169.107	148.05	156.733	174.285	147.76	161.746			260.08	206.726	188.75	191.06	173.083	170.523	225.683	189.35	239.544	161.772	124.449			207.338	163.528	172.329	146.709	173.093	126.799	162.242	133.791	158.523	177.287
			162.948	4.9228	196.058	10.0882	160.509	6.6826	177.508	13.6331				61			142.484	185.545	169.107	152.193	171.006	170.702	150.798	161.746			260.08	212.441	196.609	199.244	187.496	165.88	206.032	183.387	235.652	172.504	137.315			186.126	163.528	175.545	142.919	152.085	130.45	162.242	133.791	143.186	177.287
			161.419	4.577	192.647	11.97	162.499	6.794	177.87	14.0575				62			146.472	182.505	163.231	148.05	167.416	170.702	147.76	165.214			260.08	206.726	188.75	193.81	182.652	138.253	220.74	183.387	243.437	172.504	128.773			198.811	159.867	169.192	154.197	141.645	126.799	166.914	144.034	158.523	165.733
	21,	21	159.281	6.6378	183.608	18.6369	161.208	7.2232	179.225	12.7978				63	21		130.619	182.505	163.231	139.763	160.323	181.365	147.76	168.683			263.785	215.334	191.327	191.06	173.083	161.238	240.391	35.4849	231.759	183.235	132.991			198.811	159.867	175.545	146.709	162.524	126.799	166.914	133.791	138.158	165.733
			160.381	5.8624	181.868	17.1628	161.087	6.6305	177.447	12.8436				64			138.497	179.388	169.107	143.906	163.913	177.869	141.684	168.683			263.785	218.156	188.75	180.192	177.927	170.523	225.683	53.2273	231.759	161.772	128.773			198.811	163.528	175.545	150.499	152.085	126.799	171.585	128.607	153.495	165.733
			160.594	4.1314	174.771	15.3767	156.699	8.3469	177.667	12.6476				65			150.362	176.272	169.107	148.05	160.323	170.702	144.722	165.214			184.687	221.049	188.75	191.06	182.652	170.523	215.797	53.2273	231.759	167.072	115.906			194.652	163.528	172.329	146.709	162.524	115.936	157.571	128.607	117.667	165.733
	22,	22	159.724	5.6735	181.922	16.6276	159.109	7.9692	178.136	13.3968				66	22		134.509	173.231	169.107	176.851	153.231	174.285	141.684	154.894			256.283	226.834	183.468	188.376	173.083	161.238	235.448	65.1526	224.068	167.072	120.124			207.338	163.528	178.761	146.709	146.8	119.587	148.342	128.607	153.495	161.85
			159.936	5.6737	179.224	15.581	160.814	7.3497	179.411	13.9095				67			142.484	173.231	163.231	148.05	163.913	188.532	141.684	158.362			267.583	218.156	178.25	155.571	173.083	179.694	215.797	76.9324	220.176	161.772	124.449			198.811	156.294	175.545	146.709	157.369	112.285	171.585	133.791	158.523	169.521
			152.815	5.1374	187.773	14.7181	159.886	7.7595	175.296	14.1351				68			126.631	166.998	157.499	143.906	156.733	170.702	141.684	158.362			256.283	212.441	193.968	193.81	177.927	175.052	230.505	82.895	224.068	194.1	124.449			198.811	152.632	178.761	146.709	162.524	105.073	166.914	138.976	158.523	157.967
	23,	23	159.185	5.178	181.188	15.2363	158.889	7.8216	175.463	13.9378				69	23		130.619	179.388	163.231	156.235	163.913	167.118	147.76	165.214			271.38	203.833	188.75	185.626	187.496	165.88	196.267	82.895	227.961	167.072	115.906			203.074	156.294	178.761	131.641	152.085	112.285	166.914	138.976	153.495	165.733
			156.802	4.5145	184.883	14.8165	159.293	8.9049	175.944	14.0314				70			134.509	170.115	157.499	148.05	167.416	170.702	147.76	158.362			267.583	212.441	178.25	180.192	182.652	179.694	225.683	88.7122	227.961	161.772	128.773			211.601	159.867	178.761	135.431	146.8	115.936	176.142	128.607	138.158	165.733
			154.985	4.1395	188.37	14.9834	158.106	6.7553	171.539	13.7295				71			134.509	173.231	157.499	152.193	149.641	167.118	150.798	154.894			275.085	206.726	188.75	180.192	197.066	165.88	210.975	88.7122	243.437	177.936	137.315			186.126	152.632	172.329	161.777	146.8	126.799	176.142	123.548	143.186	157.967
	24,	24	151.815	4.2898	185.825	15.2723	160.591	7.8119	171.597	14.0243				72	24		130.619	166.998	163.231	143.906	156.733	156.455	141.684	154.894			282.68	203.833	173.032	196.561	192.34	170.523	210.975	88.7122	231.759	156.34	137.315			194.652	156.294	169.192	146.709	141.645	126.799	194.713	128.607	143.186	169.521
			153.447	5.4735	178.421	15.68	158.804	8.0393	167.813	12.6051				73			126.631	166.998	169.107	143.906	156.733	167.118	138.72	158.362			252.485	209.548	175.608	188.376	163.395	161.238	220.74	76.9324	235.652	167.072	111.582			194.652	156.294	162.76	146.709	146.8	115.936	194.713	133.791	138.158	161.85
			150.28	5.5239	182.051	13.5382	156.436	7.4412	173.133	13.1407				74			126.631	173.231	163.231	135.721	160.323	152.959	138.72	151.425			233.683	212.441	173.032	182.875	192.34	179.694	230.505	94.6748	227.961	150.908	124.449			194.652	152.632	178.761	139.221	162.524	112.285	176.142	128.607	143.186	154.179
	25,	25	147.441	5.3291	181.964	13.1083	152.68	7.9098	170.118	14.2757				75	25		122.643	166.998	157.499	135.721	146.051	160.038	135.682	154.894			226.088	206.726	183.468	199.244	173.083	198.151	210.975	88.7122	227.961	167.072	120.124			181.966	152.632	169.192	135.431	146.8	105.073	176.142	128.607	138.158	150.296
			151.232	6.2934	183.886	12.5427	151.712	8.1958	172.99	14.9911				76			118.753	170.115	163.231	139.763	163.913	160.038	135.682	158.362			256.283	195.226	178.25	188.376	182.652	170.523	225.683	118.38	220.176	167.072	120.124			194.652	152.632	130.836	142.919	162.524	101.422	162.242	128.607	158.523	142.625
			150.15	4.9178	185.504	15.0391	159.967	7.5145	170.792	14.1614				77			134.509	166.998	157.499	131.577	156.733	156.455	135.682	161.746			275.085	226.834	167.749	185.626	177.927	175.052	206.032	100.637	231.759	177.936	115.906			203.074	156.294	172.329	157.987	157.369	119.587	185.485	133.791	138.158	150.296
	26,	26	147.339	6.2626	182.58	13.3745	152.853	8.0483	173.534	13.5574				78	26		114.766	166.998	151.623	131.577	160.323	152.959	138.72	161.746			252.485	218.156	162.531	182.875	177.927	179.694	225.683	94.6748	216.378	156.34	141.639			190.389	156.294	165.976	139.221	136.361	108.723	185.485	118.364	148.341	150.296
			148.516	6.2929	179.657	13.1461	156.44	7.9221	167.295	11.2228				79			118.753	166.998	157.499	127.434	160.323	160.038	138.72	158.362			244.983	212.441	167.749	185.626	177.927	179.694	220.74	100.637	216.378	145.608	124.449			198.811	152.632	169.192	139.221	157.369	115.936	171.585	123.548	143.186	154.179
			146.316	5.0701	182.297	14.0911	152.768	7.0954	167.524	14.1148				80			122.643	160.841	151.623	131.577	153.231	160.038	135.682	154.894			263.785	206.726	170.39	185.626	177.927	170.523	220.74	88.7122	224.068	150.908	145.858			169.281	156.294	162.76	135.431	146.8	108.723	185.485	123.548	148.341	161.85
	27,	27	147.459	5.0767	175.31	12.9622	150.695	9.8448	170.399	12.1057				81	27		130.619	163.958	157.499	127.434	163.913	152.959	138.72	144.573			237.481	206.726	170.39	180.192	173.083	165.88	201.089	88.7122	224.068	156.34	124.449			181.966	148.971	162.76	135.431	173.093	112.285	185.485	123.548	86.993	161.85
			145.388	4.9767	177.403	12.5601	156.827	7.9826	167.084	12.1381				82			118.753	157.725	157.499	135.721	153.231	156.455	135.682	148.042			248.78	206.726	154.672	177.441	177.927	161.238	201.089	94.6748	220.176	167.072	141.639			181.966	148.971	169.192	124.153	162.524	119.587	190.042	123.548	143.186	173.404
			146.57	5.412	174.782	11.7699	152.986	7.0718	165.614	12.828				83			126.631	160.841	163.231	131.577	163.913	142.295	132.643	151.425			229.886	195.226	159.89	185.626	163.395	165.88	201.089	106.455	227.961	167.072	120.124			173.44	152.632	162.76	127.85	173.093	115.936	171.585	123.548	143.186	150.296
	28,	28	145.738	7.46	170.387	14.3509	149.955	6.9978	165.077	12.5362				84	28		122.643	160.841	163.231	111.062	160.323	167.118	132.643	148.042			241.186	203.833	157.249	163.756	153.825	156.596	215.797	94.6748	227.961	156.34	103.039			186.126	152.632	162.76	135.431	146.8	112.285	157.571	128.607	127.849	154.179
			144.399	5.2991	177.238	12.8659	151.435	7.7308	162.592	12.1673				85			122.643	157.725	157.499	127.434	142.549	163.622	135.682	148.042			237.481	203.833	157.249	191.06	163.395	179.694	220.74	100.637	220.176	150.908	124.449			194.652	148.971	162.76	127.85	146.8	112.285	166.914	123.548	143.186	150.296
			145.084	9.2707	179.803	13.875	152.54	8.3706	166.252	15.0755				86			114.766	166.998	192.467	119.248	149.641	149.375	123.603	144.573			263.785	200.941	159.89	185.626	163.395	170.523	210.975	94.6748	227.961	167.072	132.991			173.44	156.294	165.976	131.641	167.809	119.587	194.713	123.548	117.667	138.742
	29,	29	146.493	5.0112	177.328	11.9538	146.152	9.519	162.515	15.0962				87	29		118.753	154.684	157.499	143.906	149.641	156.455	132.643	158.362			241.186	198.119	146.813	177.441	153.825	193.508	215.797	106.455	216.378	150.908	150.182			194.652	148.971	169.192	135.431	146.8	90.5583	148.342	123.548	107.484	154.179
			143.627	7.8604	177.442	13.7381	151.64	7.7279	160.583	14.229				88			110.778	173.231	163.231	115.105	153.231	149.375	132.643	151.425			252.485	198.119	157.249	182.875	158.669	170.523	235.448	94.6748	212.485	156.34	132.991			181.966	152.632	165.976	131.641	162.524	105.073	171.585	123.548	138.158	146.413
			142.882	5.6928	177.875	11.4106	148.776	8.4215	163.031	13.5893				89			114.766	160.841	163.231	131.577	146.051	149.375	132.643	144.573			237.481	195.226	146.813	180.192	158.669	170.523	215.797	106.455	216.378	183.235	145.858			190.389	148.971	153.19	116.572	152.085	108.723	166.914	108.121	148.341	157.967
	30,	30	147.823	4.8104	174.537	12.6579	150.892	8.1895	159.273	11.9659				90	30		130.619	163.958	163.231	131.577	149.641	156.455	135.682	151.425			248.78	195.226	149.39	166.506	163.395	165.88	206.032	100.637	216.378	183.235	124.449			194.652	148.971	159.622	135.431	152.085	105.073	162.242	118.364	133.004	161.85
			142.564	5.992	167.048	11.5181	149.235	8.2194	162.534	14.4752				91			114.766	163.958	157.499	127.434	149.641	152.959	129.679	144.573			214.789	192.333	146.813	177.441	158.669	147.424	196.267	100.637	220.176	167.072	115.906			190.389	148.971	165.976	131.641	141.645	101.422	166.914	123.548	127.849	157.967
			141.703	6.2864	174.216	13.339	150.336	8.7015	162.523	12.9212				92			106.888	163.958	157.499	135.721	146.051	145.791	129.679	148.042			248.78	183.725	146.813	191.06	173.083	156.596	206.032	106.455	224.068	172.504	107.258			203.074	145.398	162.76	124.153	131.076	112.285	166.914	118.364	143.186	157.967
	31,	31	144.499	5.2236	170.892	11.8754	150.066	7.7503	163.987	11.3475				93	31		114.766	157.725	151.623	148.05	156.733	149.375	129.679	148.042			226.088	183.725	152.031	177.441	158.669	161.238	206.032	94.6748	224.068	167.072	128.773			190.389	145.398	156.406	120.362	136.361	119.587	166.914	128.607	133.004	161.85
			139.7	5.4235	170.348	12.8429	146.951	7.7636	162.733	12.6065				94			118.753	154.684	151.623	119.248	146.051	156.455	129.679	141.105			233.683	186.618	146.813	180.192	148.981	175.052	210.975	100.637	224.068	150.908	115.906			194.652	148.971	159.622	120.362	141.645	115.936	148.342	118.364	133.004	150.296
			148.69	6.5469	169.757	11.893	147.859	8.5001	158.031	13.0168				95			118.753	163.958	145.747	152.193	178.186	152.959	129.679	148.042			229.886	183.725	146.813	180.192	148.981	152.066	210.975	118.38	224.068	156.34	115.906			198.811	148.971	159.622	124.153	152.085	105.073	143.671	118.364	133.004	154.179
	32,	32	144.275	6.0356	172.348	12.2894	148.129	8.9632	161.799	12.9798				96	32		114.766	166.998	145.747	156.235	146.051	149.375	123.603	151.425			252.485	189.511	144.172	174.691	148.981	152.066	206.032	118.38	220.176	156.34	132.991			203.074	148.971	162.76	124.153	125.921	101.422	157.571	123.548	143.186	150.296
			145.987	5.0302	169.241	11.8935	148.261	8.3542	161.893	10.9395				97			126.631	166.998	145.747	152.193	138.959	163.622	132.643	141.105			237.481	180.903	154.672	180.192	163.395	147.424	201.089	94.6748	212.485	156.34	132.991			203.074	148.971	162.76	124.153	141.645	108.723	153.014	113.179	138.158	161.85
			147.172	6.7525	171.605	11.7194	144.712	8.4351	163.417	12.6111				98			114.766	163.958	163.231	164.522	153.231	152.959	123.603	141.105			244.983	178.01	149.39	177.441	153.825	165.88	215.797	118.38	208.592	150.908	124.449			198.811	148.971	169.192	127.85	141.645	94.2091	157.571	118.364	127.849	161.85
	33,	33	148.637	6.0854	169.915	11.7497	148.184	8.5002	162.749	13.5977				99	33		118.753	163.958	157.499	164.522	149.641	160.038	126.641	148.042			248.78	175.118	149.39	180.192	144.255	152.066	210.975	118.38	204.795	156.34	128.773			194.652	148.971	162.76	135.431	131.076	101.422	148.342	113.179	143.186	165.733
			144.802	5.1578	172.967	13.7781	146.037	8.8358	162.307	11.9249				100			126.631	163.958	151.623	156.235	135.369	152.959	123.603	148.042			275.085	178.01	146.813	174.691	148.981	156.596	210.975	106.455	212.485	150.908	141.639			194.652	141.737	175.545	127.85	131.076	101.422	153.014	123.548	117.667	157.967
			145.427	7.3204	173.3	11.1404	145.961	8.0366	163.927	11.767				101			118.753	173.231	145.747	160.379	142.549	163.622	114.562	144.573			248.78	178.01	146.813	174.691	168.239	170.523	196.267	118.38	216.378	150.908	137.315			190.389	145.398	165.976	120.362	136.361	108.723	139.114	123.548	133.004	154.179
	34,	34	143.532	5.9295	168.188	10.9078	143.441	8.7291	162.179	11.618				102	34		114.766	170.115	151.623	152.193	146.051	142.295	126.641	144.573			226.088	172.225	154.672	166.506	144.255	156.596	206.032	130.16	220.176	161.772	111.582			198.811	141.737	165.976	127.85	131.076	105.073	143.671	118.364	112.513	154.179
			145.658	5.3974	161.811	10.7001	148.656	9.1948	162.971	12.8833				103			130.619	170.115	145.747	152.193	131.866	160.038	126.641	148.042			180.889	172.225	154.672	185.626	148.981	110.625	201.089	112.417	224.068	156.34	132.991			207.338	145.398	175.545	112.874	141.645	105.073	153.014	118.364	143.186	154.179
			145.684	5.4615	174.481	12.2791	144.244	8.7218	163.41	12.4878				104			118.753	163.958	145.747	156.235	149.641	156.455	126.641	148.042			252.485	186.618	152.031	193.81	158.669	147.424	196.267	124.343	227.961	150.908	128.773			203.074	141.737	172.329	127.85	125.921	105.073	129.771	123.548	127.849	154.179
	35,	35	146.161	5.5407	170.33	10.801	143.673	7.9761	164.369	12.0391				105	35		122.643	163.958	151.623	160.379	146.051	156.455	123.603	144.573			241.186	186.618	146.813	172.007	139.411	142.782	191.324	124.343	208.592	183.235	137.315			186.126	138.075	165.976	112.874	141.645	108.723	153.014	118.364	122.821	154.179
			144.198	7.9982	170.299	10.5304	146.147	9.7368	163.442	12.3302				106			118.753	173.231	163.231	156.235	142.549	152.959	105.522	141.105			233.683	178.01	154.672	172.007	148.981	161.238	210.975	118.38	204.795	161.772	128.773			211.601	141.737	169.192	120.362	136.361	101.422	157.571	113.179	127.849	146.413
			146.368	5.6164	172.385	12.8987	138.572	9.4837	161.327	10.6561				107			118.753	170.115	157.499	148.05	146.051	149.375	129.679	151.425			275.085	186.618	162.531	174.691	144.255	161.238	186.381	112.417	204.795	150.908	137.315			194.652	138.075	172.329	112.874	131.076	94.2091	125.214	113.179	117.667	146.413
	36,	36	143.459	6.1105	170.834	12.6335	147.127	9.2723	160.043	10.903				108	36		110.778	166.998	151.623	148.05	146.051	152.959	126.641	144.573			263.785	186.618	167.749	177.441	144.255	147.424	191.324	106.455	204.795	156.34	132.991			203.074	141.737	175.545	120.362	136.361	101.422	157.571	118.364	127.849	154.179
			141.923	6.3402	168.68	10.4425	144.245	8.8754	165.531	13.4545				109			114.766	170.115	151.623	131.577	149.641	152.959	123.603	141.105			229.886	175.118	157.249	174.691	144.255	156.596	201.089	130.16	216.378	145.608	124.449			190.389	141.737	169.192	116.572	125.921	94.2091	148.342	123.548	133.004	161.85
			143.769	5.8822	174.007	12.2811	144.727	7.332	165.016	12.669				110			114.766	166.998	145.747	156.235	142.549	156.455	129.679	137.721			271.38	183.725	154.672	174.691	168.239	152.066	196.267	124.343	204.795	150.908	132.991			173.44	141.737	175.545	120.362	136.361	112.285	143.671	113.179	143.186	150.296
	37,	37	144.645	6.7176	169.119	13.1329	147.031	7.8981	160.145	10.7206				111	37		114.766	170.115	157.499	143.906	142.549	163.622	123.603	141.105			260.08	183.725	159.89	169.257	148.981	161.238	186.381	106.455	216.378	156.34	111.582			190.389	141.737	172.329	127.85	136.361	112.285	148.342	113.179	143.186	146.413
			139.179	8.22	169.826	11.0742	144.9	7.9237	161.756	13.4139				112			110.778	173.231	157.499	111.062	146.051	156.455	120.639	137.721			244.983	180.903	157.249	177.441	129.841	152.066	186.381	136.122	220.176	145.608	137.315			186.126	145.398	172.329	135.431	136.361	97.86	153.014	118.364	122.821	154.179
			144.888	6.6973	171.018	10.5724	144.502	8.1533	157.155	11.4842				113			114.766	173.231	151.623	152.193	142.549	160.038	123.603	141.105			233.683	183.725	167.749	177.441	153.825	161.238	186.381	130.16	220.176	150.908	115.906			186.126	141.737	172.329	124.153	125.921	101.422	157.571	118.364	133.004	150.296
	38,	38	138.113	7.3701	169.02	10.9198	145.205	8.6637	164.958	17.0521				114	38		114.766	173.231	145.747	111.062	138.959	152.959	123.603	144.573			233.683	183.725	167.749	155.571	163.395	156.596	196.267	124.343	216.378	145.608	115.906			194.652	145.398	172.329	127.85	131.076	105.073	148.342	108.121	127.849	157.967
			135.291	6.5486	172.394	11.245	141.832	7.9554	158.398	11.2806				115			114.766	157.725	145.747	106.919	146.051	149.375	120.639	141.105			241.186	186.618	159.89	182.875	144.255	142.782	210.975	130.16	212.485	156.34	128.773			190.389	145.398	172.329	120.362	131.076	94.2091	139.114	118.364	143.186	150.296
			134.916	6.5617	173.977	11.7578	142.162	10.3966	159.639	12.3582				116			106.888	157.725	145.747	115.105	142.549	152.959	120.639	137.721			244.983	183.725	157.249	191.06	153.825	152.066	210.975	118.38	216.378	156.34	128.773			194.652	145.398	169.192	109.084	131.076	94.2091	171.585	118.364	102.33	142.625
	39,	39	136.069	6.5051	165.975	10.8431	141.814	7.9446	164.667	13.5313				117	39		110.778	160.841	151.623	115.105	146.051	145.791	120.639	137.721			214.789	163.617	162.531	136.519	148.981	170.523	215.797	124.343	216.378	156.34	115.906			194.652	141.737	162.76	120.362	125.921	119.587	134.442	118.364	133.004	127.188
			141.16	6.5577	171.45	9.3829	144.367	8.9476	158.415	11.1979				118			114.766	166.998	157.499	123.391	138.959	156.455	126.641	144.573			214.789	186.618	165.172	188.376	182.652	128.968	186.381	124.343	208.592	167.072	132.991			186.126	145.398	178.761	120.362	141.645	94.2091	143.671	113.179	133.004	146.413
			139.779	6.3804	167.385	9.4126	140.481	8.5041	158.303	9.5132				119			106.888	160.841	157.499	139.763	138.959	152.959	123.603	137.721			226.088	178.01	159.89	185.626	153.825	147.424	181.559	124.343	204.795	150.908	128.773			190.389	138.075	165.976	116.572	131.076	97.86	143.671	118.364	117.667	150.296
	40,	40	140.924	7.4722	162.133	9.9388	141.832	8.4501	162.556	10.8099				120	40		102.9	157.725	151.623	139.763	167.416	145.791	117.601	144.573			218.586	183.725	157.249	166.506	144.255	124.439	176.616	118.38	208.592	156.34	128.773			190.389	145.398	165.976	116.572	125.921	97.86	157.571	123.548	122.821	138.742
			136.835	7.3991	166.583	9.0411	144.033	8.0172	162.489	10.6986				121			106.888	170.115	151.623	119.248	138.959	152.959	120.639	134.253			207.286	175.118	159.89	180.192	163.395	138.253	186.381	130.16	216.378	150.908	124.449			190.389	141.737	172.329	112.874	131.076	115.936	143.671	113.179	138.158	146.413
			135.978	6.3591	161.683	9.0005	142.128	8.6247	157.159	9.8751				122			106.888	166.998	140.015	127.434	138.959	145.791	120.639	141.105			195.986	140.687	159.89	163.756	153.825	152.066	191.324	118.38	216.378	161.772	124.449			190.389	145.398	165.976	109.084	136.361	94.2091	148.342	113.179	138.158	150.296
	41,	41	138.694	8.6573	166.283	11.0676	141.443	8.8696	158.146	12.8499				123	41		114.766	154.684	169.107	102.776	138.959	163.622	117.601	148.042			222.383	180.903	157.249	131.018	187.496	138.253	196.267	118.38	216.378	156.34	124.449			190.389	141.737	172.329	116.572	146.8	97.86	153.014	113.179	117.667	130.976
			138.101	6.9428	172.058	10.3332	145.263	8.9137	157.587	13.026				124			98.9123	160.841	151.623	139.763	142.549	149.375	120.639	141.105			226.088	178.01	159.89	185.626	153.825	152.066	201.089	124.343	220.176	167.072	124.449			198.811	141.737	162.76	120.362	141.645	105.073	166.914	118.364	117.667	142.625
			135.362	8.4096	170.456	10.8694	141.2	10.7841	159.152	12.0912				125			102.9	166.998	151.623	106.919	153.231	149.375	117.601	134.253			233.683	180.903	154.672	180.192	148.981	156.596	201.089	124.343	220.176	145.608	128.773			207.338	138.075	162.76	112.874	146.8	86.9965	157.571	113.179	107.484	134.859
	42,	42	135.062	7.3846	163.981	9.8518	150.243	7.5321	154.67	12.0468				126	42		102.9	154.684	163.231	119.248	146.051	138.712	114.562	141.105			218.586	175.118	149.39	182.875	144.255	142.782	176.616	118.38	208.592	167.072	120.124			198.811	148.971	156.406	120.362	152.085	115.936	157.571	118.364	158.523	150.296
			134.893	6.6057	170.247	8.1596	137.31	8.1317	157.814	12.3296				127			110.778	163.958	151.623	119.248	138.959	142.295	114.562	137.721			222.383	175.118	157.249	180.192	158.669	156.596	181.559	130.16	208.592	156.34	145.858			173.44	141.737	169.192	120.362	131.076	90.5583	139.114	113.179	117.667	138.742
			133.101	8.0235	171.322	9.609	141.956	9.2182	153.738	13.368				128			102.9	163.958	151.623	102.776	142.549	142.295	117.601	141.105			229.886	178.01	159.89	161.072	173.083	161.238	186.381	112.417	200.902	188.668	132.991			190.389	145.398	172.329	124.153	141.645	83.3457	153.014	113.179	127.849	134.859
	43,	43	138.914	7.0175	176.098	15.6774	142.65	8.637	153.397	10.902				129	43		110.778	163.958	157.499	152.193	142.549	131.632	111.598	141.105			301.482	169.403	165.172	180.192	144.255	124.439	191.324	124.343	212.485	199.532	124.449			194.652	141.737	162.76	127.85	152.085	94.2091	153.014	108.121	127.849	134.859
			128.658	8.6793	163.751	10.495	144.177	8.9617	151.05	11.11				130			102.9	145.335	157.499	86.4044	142.549	142.295	114.562	137.721			229.886	175.118	149.39	174.691	153.825	142.782	191.324	106.455	197.009	156.34	124.449			207.338	141.737	165.976	120.362	146.8	94.2091	153.014	113.179	138.158	146.413
			126.8	11.1703	166.49	11.018	142.154	9.4336	149.922	11.6144				131			102.9	154.684	151.623	61.6452	142.549	142.295	117.601	141.105			218.586	175.118	154.672	169.257	148.981	156.596	206.032	112.417	216.378	161.772	111.582			198.811	141.737	162.76	105.294	146.8	94.2091	143.671	113.179	122.821	165.733
	44,	44	132.065	8.3161	164.606	9.7186	141.028	8.6361	153.973	10.7821				132	44		102.9	151.568	163.231	98.7334	149.641	135.128	117.601	137.721			218.586	172.225	149.39	169.257	148.981	142.782	181.559	112.417	216.378	161.772	137.315			194.652	138.075	159.622	116.572	146.8	101.422	153.014	108.121	122.821	134.859
			133.466	6.9145	163.396	10.5799	141.044	10.0224	147.296	8.8342				133			114.766	160.841	151.623	106.919	146.051	138.712	114.562	134.253			214.789	169.403	149.39	177.441	144.255	152.066	191.324	106.455	220.176	134.744	137.315			203.074	141.737	162.76	116.572	125.921	79.6949	153.014	118.364	133.004	138.742
			130.007	8.4947	157.983	10.2069	139.118	7.9623	150.422	13.2017				134			95.022	148.451	163.231	102.776	142.549	138.712	111.598	137.721			158.29	163.617	152.031	180.192	158.669	124.439	196.267	106.455	220.176	161.772	115.906			177.703	141.737	162.76	120.362	136.361	94.2091	148.342	113.179	117.667	142.625
	45,	45	132.531	5.7425	160.978	9.7843	141.562	9.304	152.049	12.829				135	45		114.766	151.568	140.015	119.248	146.051	145.791	108.56	134.253			207.286	169.403	149.39	182.875	144.255	124.439	181.559	112.417	208.592	161.772	128.773			198.811	138.075	153.19	135.431	141.645	90.5583	153.014	108.121	117.667	138.742
			127.247	8.2232	160.093	8.8999	142.411	9.618	148.864	11.7717				136			102.9	142.294	163.231	98.7334	135.369	138.712	102.484	134.253			180.889	169.403	152.031	174.691	153.825	133.61	181.559	112.417	216.378	161.772	124.449			198.811	141.737	165.976	120.362	152.085	97.86	153.014	102.936	112.513	142.625
			125.325	7.1358	163.588	11.0702	142.552	9.8128	153.653	12.9168				137			106.888	145.335	145.747	94.59	135.369	128.048	105.522	141.105			214.789	172.225	149.39	169.257	144.255	138.253	210.975	106.455	216.378	140.176	137.315			203.074	141.737	165.976	120.362	136.361	97.86	157.571	108.121	107.484	154.179
	46,	46	135.829	7.8179	160.624	8.6211	141.031	8.5477	151.463	11.056				138	46		102.9	154.684	163.231	152.193	135.369	131.632	105.522	141.105			195.986	175.118	144.172	174.691	148.981	147.424	186.381	112.417	200.902	156.34	124.449			186.126	138.075	153.19	120.362	152.085	90.5583	157.571	118.364	117.667	138.742
			128.863	7.6724	160.332	9.5481	139.329	9.1196	148.583	11.3484				139			110.778	151.568	151.623	90.4467	142.549	135.128	114.562	134.253			218.586	172.225	146.813	180.192	144.255	152.066	171.673	106.455	197.009	145.608	128.773			186.126	141.737	159.622	124.153	136.361	79.6949	148.342	108.121	122.821	150.296
			128.888	5.6718	162.501	8.9631	139.473	9.5287	147.777	10.1033				140			114.766	145.335	140.015	106.919	142.549	138.712	108.56	134.253			199.784	169.403	138.954	172.007	148.981	147.424	196.267	118.38	204.795	167.072	124.449			198.811	138.075	156.406	109.084	141.645	90.5583	143.671	108.121	122.821	146.413
	47,	47	126.151	7.5042	158.589	10.5216	141.076	10.074	144.367	11.2573				141	47		102.9	151.568	145.747	98.7334	142.549	124.465	105.522	137.721			199.784	166.51	131.094	180.192	148.981	119.796	191.324	112.417	212.485	161.772	120.124			211.601	134.502	159.622	127.85	146.8	94.2091	143.671	108.121	107.484	142.625
			128.429	6.6523	163.854	9.3754	142.482	9.6784	147.56	11.5917				142			106.888	148.451	140.015	98.7334	142.549	135.128	114.562	141.105			207.286	160.795	141.53	180.192	139.411	161.238	186.381	112.417	216.378	150.908	145.858			198.811	134.502	162.76	101.596	146.8	90.5583	148.342	108.121	153.495	150.296
			125.852	6.5832	158.446	10.2044	138.326	8.7833	146.006	11.2226				143			110.778	148.451	140.015	94.59	142.549	128.048	111.598	130.784			203.489	166.51	146.813	174.691	139.411	147.424	176.616	94.6748	212.485	156.34	124.449			194.652	134.502	159.622	116.572	131.076	97.86	139.114	113.179	117.667	138.742
	48,	48	129.458	8.2923	161.041	9.8261	138.656	9.6108	146.052	11.7677				144	48		106.888	151.568	134.139	94.59	163.913	138.712	111.598	134.253			214.789	163.617	136.312	172.007	144.255	147.424	181.559	106.455	212.485	150.908	141.639			198.811	138.075	156.406	112.874	141.645	94.2091	153.014	102.936	117.667	130.976
			129.995	6.496	164.119	10.5257	136.222	9.1966	156.729	13.3285				145			106.888	157.725	145.747	119.248	131.866	138.712	105.522	134.253			229.886	166.51	144.172	177.441	153.825	142.782	181.559	118.38	216.378	145.608	128.773			194.652	134.502	162.76	105.294	131.076	94.2091	129.771	108.121	127.849	134.859
			128.719	6.2467	169.145	11.6691	137.807	10.0315	144.53	11.9799				146			110.778	151.568	140.015	106.919	131.866	145.791	108.56	134.253			237.481	166.51	131.094	172.007	158.669	142.782	215.797	112.417	208.592	177.936	137.315			198.811	134.502	162.76	109.084	141.645	83.3457	129.771	108.121	122.821	146.413
	49,	49	133.167	4.5918	161.845	9.0476	141.504	9.8813	148.503	13.0463				147	49		122.643	157.725	145.747	127.434	128.276	135.128	117.601	130.784			207.286	166.51	141.53	182.875	139.411	142.782	196.267	130.16	197.009	156.34	120.124			211.601	130.841	165.976	116.572	131.076	94.2091	134.442	113.179	133.004	150.296
			128.932	5.8247	157.545	9.6713	141.036	9.9041	147.643	12.9173				148			110.778	139.178	145.747	102.776	131.866	145.791	117.601	137.721			150.787	166.51	138.954	182.875	144.255	152.066	206.032	106.455	208.592	156.34	120.124			198.811	134.502	159.622	116.572	136.361	86.9965	134.442	108.121	127.849	169.521
			131.942	5.3964	161.023	10.0839	137.913	9.5778	150.12	9.55				149			110.778	151.568	151.623	119.248	131.866	135.128	117.601	137.721			214.789	169.403	141.53	177.441	139.411	138.253	201.089	118.38	200.902	145.608	124.449			203.074	130.841	165.976	116.572	136.361	86.9965	134.442	108.121	122.821	146.413
	50,	50	131.729	5.8993	162.441	10.83	138.827	9.3857	150.583	14.1526				150	50		106.888	157.725	140.015	119.248	138.959	138.712	114.562	137.721			237.481	169.403	133.671	180.192	163.395	142.782	181.559	112.417	197.009	140.176	128.773			194.652	134.502	165.976	112.874	125.921	79.6949	129.771	118.364	153.495	146.413
			129.694	6.8156	158.414	9.2681	137.499	9.2565	150.384	9.3664				151			110.778	154.684	140.015	98.7334	142.549	135.128	114.562	141.105			211.084	157.902	138.954	161.072	134.567	147.424	181.559	124.343	212.485	140.176	132.991			198.811	130.841	162.76	127.85	136.361	83.3457	125.214	113.179	122.821	142.625
			133.259	6.6071	164.598	10.1465	138.774	9.6534	149.24	11.694				152			110.778	151.568	151.623	111.062	142.549	145.791	111.598	141.105			222.383	157.902	133.671	188.376	144.255	156.596	181.559	124.343	216.378	156.34	128.773			207.338	134.502	159.622	116.572	141.645	97.86	125.214	108.121	117.667	142.625
	51,	51	135.261	6.9377	164.89	10.5708	137.901	9.3667	147.125	12.6361				153	51		110.778	163.958	151.623	115.105	142.549	145.791	114.562	137.721			241.186	155.009	141.53	180.192	139.411	161.238	181.559	136.122	208.592	140.176	128.773			207.338	134.502	159.622	112.874	120.637	112.285	129.771	108.121	117.667	138.742
			130.445	5.5266	161.602	10.381	135.891	10.2734	147.148	10.2356				154			110.778	154.684	140.015	115.105	131.866	142.295	114.562	134.253			226.088	166.51	141.53	177.441	129.841	156.596	186.381	118.38	204.795	145.608	124.449			207.338	134.502	159.622	116.572	136.361	83.3457	120.542	102.936	122.821	138.742
			131.694	6.2787	166.594	11.2045	140.68	9.0337	149.486	13.4397				155			118.753	148.451	140.015	152.193	128.276	135.128	96.4814	134.253			241.186	163.617	141.53	177.441	134.567	147.424	196.267	136.122	212.485	161.772	120.124			203.074	138.075	169.192	109.084	131.076	112.285	139.114	108.121	122.821	142.625
	52,	52	133.065	6.2907	159.449	10.1282	137.387	9.8208	148.649	12.9707				156	52		106.888	154.684	140.015	131.577	142.549	138.712	105.522	144.573			211.084	166.51	146.813	177.441	139.411	147.424	171.673	124.343	216.378	145.608	107.258			203.074	134.502	165.976	112.874	136.361	86.9965	129.771	108.121	122.821	138.742
			129.63	5.4333	164.421	10.44	135.432	9.7172	154.258	14.5839				157			102.9	142.294	140.015	131.577	138.959	131.632	108.56	141.105			226.088	166.51	133.671	177.441	139.411	142.782	201.089	142.085	200.902	167.072	111.582			194.652	134.502	162.76	101.596	141.645	83.3457	125.214	108.121	122.821	146.413
			135.872	7.426	163.558	11.3862	138.787	9.608	146.856	12.232				158			106.888	173.231	140.015	135.721	142.549	142.295	108.56	137.721			226.088	163.617	138.954	180.192	144.255	161.238	210.975	118.38	204.795	134.744	115.906			198.811	130.841	165.976	116.572	146.8	86.9965	139.114	102.936	127.849	138.742
	53,	53	133.097	5.6552	159.23	9.0977	136.025	9.6509	147.689	11.9912				159	53		102.9	157.725	140.015	131.577	138.959	138.712	120.639	134.253			211.084	163.617	133.671	174.691	124.998	147.424	186.381	130.16	200.902	145.608	132.991			198.811	130.841	159.622	109.084	141.645	83.3457	139.114	102.936	122.821	142.625
			134.118	4.9189	161.465	10.2928	140.652	10.7999	152.05	11.7417				160			110.778	160.841	128.263	131.577	135.369	138.712	129.679	137.721			229.886	160.795	141.53	177.441	134.567	147.424	186.381	124.343	204.795	140.176	128.773			211.601	134.502	165.976	109.084	136.361	90.5583	115.871	102.936	158.523	146.413
			132.794	4.2712	160.49	9.1502	132.981	10.2976	149.336	9.9441				161			106.888	148.451	134.139	135.721	128.276	135.128	132.643	141.105			207.286	157.902	152.031	180.192	144.255	138.253	191.324	130.16	204.795	134.744	124.449			198.811	130.841	165.976	105.294	110.197	79.6949	125.214	113.179	122.821	138.742
	54,	54	137.166	5.0282	158.982	9.5774	136.682	9.5874	148.329	11.664				162	54		114.766	160.841	128.263	148.05	135.369	142.295	126.641	141.105			214.789	163.617	149.39	155.571	139.411	142.782	156.965	118.38	216.378	167.072	124.449			203.074	127.179	159.622	112.874	120.637	90.5583	134.442	113.179	127.849	138.742
			134.504	5.2685	163.885	9.9154	131.74	9.2305	145.283	11.6114				163			110.778	157.725	134.139	143.906	131.866	142.295	117.601	137.721			226.088	160.795	149.39	191.06	144.255	138.253	166.73	124.343	212.485	156.34	132.991			181.966	123.517	165.976	112.874	131.076	79.6949	134.442	97.7512	117.667	138.742
			136.108	6.0961	163.216	9.8894	134.522	9.4933	147.791	11.2444				164			106.888	160.841	140.015	152.193	128.276	142.295	120.639	137.721			233.683	163.617	152.031	174.691	153.825	147.424	166.73	130.16	208.592	140.176	124.449			194.652	127.179	169.192	112.874	115.352	94.2091	129.771	102.936	122.821	138.742
	55,	55	136.308	5.4563	158.327	10.3699	136.321	10.8493	150.237	11.8512				165	55		118.753	157.725	145.747	152.193	135.369	138.712	114.562	127.4			218.586	157.902	154.672	172.007	144.255	128.968	176.616	124.343	212.485	140.176	111.582			207.338	130.841	169.192	109.084	131.076	83.3457	139.114	102.936	112.513	138.742
			134.502	5.1529	161.431	9.798	135.022	9.4521	149.959	13.0051				166			110.778	157.725	145.747	139.763	131.866	138.712	120.639	130.784			207.286	169.403	157.249	180.192	148.981	138.253	196.267	124.343	200.902	145.608	107.258			186.126	134.502	165.976	112.874	141.645	76.1331	129.771	102.936	127.849	138.742
			132.247	6.3601	160.611	10.1704	136.71	8.9454	146.6	12.5069				167			102.9	166.998	134.139	139.763	124.686	131.632	123.603	134.253			229.886	155.009	152.031	182.875	148.981	142.782	176.616	124.343	197.009	145.608	111.582			186.126	134.502	169.192	120.362	136.361	83.3457	134.442	102.936	133.004	134.859
	56,	56	131.403	6.0563	159.143	10.9939	131.762	9.9302	146.307	11.2013				168	56		98.9123	157.725	140.015	135.721	131.866	135.128	117.601	134.253			229.886	157.902	159.89	180.192	144.255	138.253	166.73	124.343	204.795	145.608	98.7151			194.652	130.841	165.976	105.294	115.352	83.3457	129.771	102.936	117.667	134.859
			132.02	5.2031	162.048	8.6564	134.136	10.2291	149.753	12.8339				169			110.778	160.841	134.139	135.721	124.686	131.632	120.639	137.721			211.084	166.51	157.249	180.192	153.825	152.066	166.73	124.343	204.795	145.608	120.124			190.389	134.502	169.192	97.806	125.921	76.1331	148.342	108.121	117.667	138.742
			134.55	6.3618	158.63	9.9788	135.719	9.61	146.684	12.3895				170			98.9123	157.725	140.015	148.05	131.866	145.791	126.641	127.4			207.286	157.902	152.031	188.376	163.395	138.253	166.73	106.455	200.902	156.34	107.258			190.389	130.841	172.329	105.294	125.921	86.9965	134.442	102.936	133.004	138.742
	57,	57	133.235	6.3928	162.629	7.8326	135.06	10.1771	146.594	12.1197				171	57		102.9	154.684	157.499	143.906	124.686	131.632	126.641	123.932			207.286	163.617	149.39	174.691	148.981	147.424	166.73	130.16	204.795	167.072	128.773			194.652	148.971	165.976	105.294	131.076	83.3457	148.342	92.5664	122.821	127.188
			132.138	6.5589	155.839	8.8381	132.41	10.3518	151.905	10.9595				172			95.022	154.684	134.139	152.193	135.369	135.128	126.641	123.932			207.286	157.902	144.172	172.007	134.567	142.782	171.673	124.343	197.009	150.908	111.582			203.074	127.179	159.622	97.806	120.637	90.5583	143.671	102.936	107.484	134.859
			135.024	4.5505	156.964	9.2934	131.102	10.1335	149.09	10.9264				173			110.778	154.684	140.015	143.906	128.276	135.128	129.679	137.721			207.286	160.795	149.39	174.691	144.255	147.424	156.965	124.343	208.592	145.608	107.258			190.389	127.179	165.976	112.874	125.921	68.8314	134.442	108.121	112.513	127.188
	58,	58	128.71	4.3516	154.915	10.181	132.176	10.6175	146.906	12.1902				174	58		102.9	136.061	140.015	139.763	128.276	135.128	123.603	123.932			207.286	152.187	157.249	169.257	139.411	124.439	171.673	124.343	208.592	150.908	98.7151			198.811	127.179	165.976	109.084	115.352	76.1331	134.442	108.121	112.513	130.976
			133.709	6.0361	157.417	8.6168	133.536	8.9492	145.538	13.408				175			102.9	160.841	140.015	143.906	138.959	131.632	120.639	130.784			184.687	157.902	159.89	182.875	144.255	147.424	166.73	112.417	208.592	150.908	115.906			181.966	127.179	165.976	109.084	131.076	86.9965	139.114	108.121	112.513	134.859
			134.292	5.9321	160.249	9.5657	133.774	9.8902	147.078	13.1603				176			106.888	148.451	151.623	152.193	135.369	138.712	120.639	120.464			214.789	160.795	157.249	177.441	139.411	133.61	176.616	112.417	208.592	140.176	141.639			207.338	130.841	159.622	109.084	125.921	90.5583	129.771	102.936	122.821	127.188
	59,	59	136.458	4.8323	164.171	16.1881	131.587	9.7502	148.082	12.9389				177	59		110.778	151.568	140.015	143.906	128.276	149.375	126.641	141.105			309.077	163.617	146.813	166.506	148.981	133.61	161.908	118.38	200.902	140.176	115.906			190.389	127.179	159.622	112.874	125.921	72.4823	148.342	108.121	117.667	119.422
			128.833	3.8002	158.457	9.2846	132.948	9.4671	146.416	14.217				178			110.778	142.294	140.015	127.434	117.594	135.128	126.641	130.784			207.286	163.617	146.813	174.691	134.567	138.253	171.673	112.417	208.592	156.34	128.773			190.389	127.179	156.406	109.084	125.921	79.6949	148.342	102.936	122.821	130.976
			132.592	5.2257	159.196	8.8211	135.837	9.506	149.316	12.9192				179			102.9	151.568	128.263	139.763	135.369	145.791	129.679	127.4			203.489	166.51	154.672	182.875	139.411	133.61	166.73	112.417	200.902	161.772	128.773			207.338	130.841	156.406	116.572	136.361	90.5583	143.671	108.121	122.821	119.422
	60,	60	138.559	6.6304	160.784	8.2076	131.658	8.9402	146.466	11.9429				180	60	5xTBS， #2	110.778	142.294	157.499	148.05	167.416	128.048	123.603	130.784			214.789	157.902	146.813	166.506	158.669	138.253	181.559	118.38	193.211	150.908	141.639			190.389	123.517	149.975	109.084	120.637	90.5583	148.342	102.936	112.513	134.859
			151.805	8.7274	180.583	10.1179	133.207	9.6424	145.209	12.0851				181			114.766	166.998	180.715	164.522	171.006	128.048	126.641	161.746			248.78	149.294	201.827	163.756	197.066	184.337	156.965	159.827	220.176	167.072	137.315			203.074	127.179	114.912	112.874	146.8	86.9965	139.114	102.936	127.849	134.859
			163.45	10.1704	211.011	11.2283	135.048	9.5762	143.496	11.8713				182			130.619	182.505	198.199	176.851	181.688	135.128	123.603	179.003			275.085	209.548	233.264	196.561	206.754	193.508	210.975	183.387	274.294	183.235	154.506			190.389	127.179	159.622	116.572	141.645	83.3457	143.671	97.7512	122.821	127.188
	61,	61	165.79	11.6007	221.362	14.5822	132.925	9.87	141.945	12.3903				183	61		138.497	201.051	198.199	168.564	174.596	131.632	117.601	196.176			305.279	238.264	235.905	226.548	206.754	193.508	225.683	153.865	297.46	188.668	163.049			198.811	130.841	143.621	116.572	141.645	83.3457	139.114	97.7512	107.484	130.976
			169.591	11.9635	232.329	16.6449	133.264	9.3779	143.796	12.4367				184			142.484	204.168	204.075	168.564	192.371	131.632	120.639	192.792			339.179	258.373	251.624	234.732	225.893	216.494	230.505	153.865	297.46	188.668	158.83			190.389	130.841	153.19	94.0158	136.361	86.9965	143.671	102.936	127.849	130.976
			168.78	11.1951	238.776	16.9825	132.433	8.8132	144.054	13.5989				185			146.472	194.895	204.075	164.522	188.868	131.632	123.603	196.176			346.774	264.158	259.483	232.049	240.425	221.136	245.333	165.645	305.246	183.235	163.049			181.966	134.502	153.19	101.596	125.921	86.9965	139.114	108.121	122.821	127.188
	62,	62	173.689	10.6877	241.891	17.3268	133.43	9.2504	140.651	12.5264				186	62		158.338	201.051	198.199	176.851	195.961	142.295	120.639	196.176			350.479	269.873	259.483	242.917	230.737	207.322	255.099	165.645	309.043	215.696	154.506			194.652	127.179	146.837	112.874	125.921	86.9965	153.014	102.936	117.667	130.976
			174.004	9.8704	242.024	18.294	132.049	9.5949	142.64	14.0798				187			166.215	182.505	198.199	176.851	192.371	145.791	123.603	206.497			350.479	264.158	254.265	163.756	269.253	225.778	240.391	177.57	320.627	237.159	158.83			194.652	127.179	156.406	120.362	120.637	83.3457	143.671	102.936	107.484	127.188
			171.624	12.4168	246.021	18.8266	131.251	10.643	141.855	11.5409				188			158.338	201.051	209.951	160.379	178.186	128.048	123.603	213.434			369.373	269.873	256.906	251.168	230.737	207.322	245.333	171.607	328.412	220.995	154.506			203.074	130.841	162.76	94.0158	120.637	86.9965	139.114	108.121	102.33	127.188
	63,	63	170.418	11.1138	250.524	19.5388	132.341	8.3824	145.553	14.6054				189	63		158.338	201.051	198.199	168.564	185.278	131.632	120.639	199.645			391.973	269.873	259.483	256.602	221.168	216.494	264.864	171.607	320.627	215.696	167.373			181.966	127.179	156.406	109.084	120.637	94.2091	153.014	108.121	112.513	127.188
			172.574	11.7844	251.344	16.5836	131.869	9.1446	139.335	12.5271				190			162.228	191.778	215.826	160.379	181.688	135.128	123.603	209.965			373.078	269.873	262.124	242.917	240.425	234.95	255.099	195.312	309.043	210.264	171.697			190.389	130.841	156.406	120.362	110.197	79.6949	139.114	108.121	122.821	127.188
			174.337	11.6362	246.06	15.7793	130.729	10.3107	143.498	14.1636				191			162.228	191.778	215.826	160.379	178.186	145.791	123.603	216.902			342.976	261.265	249.047	237.483	240.425	216.494	260.041	183.387	320.627	231.86	163.049			190.389	127.179	159.622	109.084	110.197	76.1331	143.671	97.7512	117.667	130.976
	64,	64	169.598	9.5186	252.657	16.5993	127.745	9.9896	140.496	12.1662				192	64		154.35	194.895	198.199	168.564	171.006	152.959	120.639	196.176			361.778	258.373	264.766	242.917	259.565	216.494	274.749	213.055	320.627	199.532	167.373			186.126	116.283	156.406	109.084	83.9044	83.3457	134.442	102.936	133.004	130.976
			172.23	10.802	244.613	19.5238	131.463	10.1006	138.084	11.5574				193			162.228	194.895	204.075	168.564	178.186	145.791	117.601	206.497			373.078	258.373	243.765	237.483	245.151	221.136	279.572	171.607	320.627	194.1	145.858			194.652	127.179	149.975	101.596	110.197	72.4823	139.114	108.121	153.495	127.188
			167.9	11.7246	248.692	16.973	126.136	10.2737	138.34	10.0718				194			158.338	197.935	186.591	180.893	167.416	124.465	117.601	209.965			380.673	258.373	241.188	240.233	240.425	225.778	260.041	189.35	309.043	210.264	180.239			194.652	123.517	159.622	97.806	99.6284	83.3457	129.771	102.936	107.484	123.305
	65,	65	166.74	12.2863	249.439	17.1097	127.55	9.1851	144.272	11.9367				195	65		166.215	204.168	198.199	152.193	171.006	124.465	114.562	203.113			373.078	258.373	249.047	242.917	235.581	221.136	269.807	201.13	312.936	220.995	158.83			186.126	127.179	153.19	97.806	110.197	90.5583	134.442	102.936	112.513	119.422
			163.36	12.0339	247.272	18.2267	130.125	10.6448	135.393	14.4628				196			146.472	201.051	186.591	156.235	171.006	124.465	114.562	206.497			388.175	264.158	241.188	234.732	245.151	221.136	250.156	207.092	301.353	220.995	145.858			207.338	127.179	153.19	105.294	99.6284	83.3457	139.114	102.936	112.513	138.742
			164.822	12.8506	243.444	17.0102	128.411	11.7868	144.046	11.3528				197			158.338	194.895	198.199	135.721	185.278	128.048	111.598	206.497			365.576	261.265	246.406	226.548	245.151	216.494	240.391	201.13	309.043	215.696	150.182			215.76	127.179	159.622	94.0158	110.197	83.3457	120.542	102.936	107.484	119.422
	66,	66	163.578	12.1638	246.344	16.3094	128.436	9.91	143.374	13.2892				198	66		146.472	197.935	198.199	160.379	171.006	117.385	117.601	199.645			358.073	258.373	246.406	245.667	249.995	221.136	260.041	189.35	305.246	220.995	154.506			194.652	127.179	146.837	101.596	120.637	76.1331	134.442	102.936	112.513	127.188
			164.381	12.1076	249.316	18.9139	133.659	9.2193	144.954	12.2751				199			146.472	188.662	186.591	148.05	199.551	128.048	114.562	203.113			391.973	264.158	249.047	240.233	249.995	225.778	235.448	213.055	309.043	226.428	137.315			198.811	130.841	156.406	112.874	110.197	101.422	134.442	97.7512	127.849	130.976
			163.212	11.1612	243.933	18.3576	126.12	10.9452	139.171	10.3516				200			158.338	191.778	192.467	139.763	171.006	131.632	117.601	203.113			376.876	261.265	254.265	240.233	225.893	211.965	250.156	207.092	309.043	204.832	141.639			203.074	127.179	153.19	101.596	104.913	72.4823	129.771	97.7512	112.513	119.422
	67,	67	159.407	11.2016	240.847	17.242	126.408	10.49	142.963	13.9272				201	67		150.362	188.662	192.467	143.906	171.006	124.465	111.598	192.792			354.276	255.48	254.265	245.667	235.581	202.68	255.099	207.092	301.353	204.832	132.991			190.389	127.179	162.76	105.294	104.913	72.4823	129.771	92.5664	112.513	127.188
			158.822	12.3415	235.089	12.1371	125.221	10.9506	141.202	12.5343				202			158.338	188.662	192.467	127.434	171.006	124.465	108.56	199.645			282.68	252.658	246.406	240.233	245.151	207.322	255.099	195.312	297.46	204.832	158.83			198.811	134.502	153.19	97.806	94.3441	68.8314	125.214	102.936	112.513	127.188
			161.227	10.5626	241.688	16.041	126.574	10.0297	139.214	14.0901				203			142.484	173.231	192.467	135.721	181.688	156.455	111.598	196.176			361.778	218.156	254.265	229.299	249.995	230.421	255.099	213.055	293.568	194.1	158.83			186.126	123.517	156.406	105.294	104.913	68.8314	125.214	97.7512	127.849	130.976
	68,	68	157.641	10.5402	240.669	17.0889	128.28	10.6012	138.866	12.3718				204	68		142.484	182.505	180.715	148.05	171.006	131.632	108.56	196.176			365.576	223.942	246.406	232.049	278.822	211.965	240.391	213.055	289.77	199.532	145.858			198.811	123.517	149.975	101.596	89.1887	90.5583	129.771	102.936	122.821	123.305
			159.252	10.4942	237.152	16.4657	129.752	10.1056	140.441	10.3507				205			150.362	179.388	186.591	139.763	167.416	142.295	108.56	199.645			354.276	241.157	249.047	232.049	249.995	211.965	245.333	213.055	278.187	204.832	128.773			198.811	123.517	162.76	105.294	110.197	97.86	125.214	97.7512	102.33	134.859
			159.16	10.9659	240.904	16.4548	126.129	10.167	140.746	11.7818				206			146.472	182.505	174.983	168.564	174.596	124.465	105.522	196.176			365.576	246.872	249.047	229.299	245.151	211.965	250.156	207.092	289.77	204.832	150.182			194.652	119.945	156.406	94.0158	110.197	97.86	115.871	97.7512	97.1757	134.859
	69,	69	155.071	10.2313	237.595	16.2722	129.196	8.7253	140.942	12.0228				207	69		142.484	182.505	174.983	143.906	160.323	131.632	108.56	196.176			361.778	244.05	249.047	223.865	240.425	221.136	230.505	195.312	285.877	215.696	145.858			190.389	116.283	156.406	105.294	120.637	108.723	120.542	97.7512	112.513	127.188
			153.879	10.1463	236.549	16.5471	129.924	9.607	142.859	11.6752				208			150.362	179.388	174.983	119.248	167.416	138.712	111.598	189.324			361.778	244.05	243.765	242.917	240.425	198.151	230.505	201.13	281.984	215.696	141.639			198.811	127.179	156.406	105.294	94.3441	108.723	125.214	97.7512	122.821	127.188
			154.41	9.6542	235.859	15.4262	128.102	10.1811	145.983	12.5264				209			142.484	163.958	186.591	135.721	171.006	131.632	114.562	189.324			354.276	244.05	235.905	232.049	235.581	202.68	240.391	207.092	281.984	210.264	150.182			203.074	130.841	159.622	101.596	99.6284	105.073	120.542	102.936	112.513	107.868
	70,	70	138.298	17.4121	240.068	15.4132	128.1	9.7918	143.455	11.0347				210	70		138.497	170.115	169.107	32.9448	156.733	131.632	114.562	192.792			342.976	244.05	246.406	237.483	273.979	198.151	245.333	195.312	285.877	220.995	150.182			198.811	130.841	153.19	101.596	89.1887	105.073	120.542	97.7512	122.821	127.188
			156.088	10.197	234.404	15.2807	128.361	8.886	142.919	10.4303				211			134.509	185.545	180.715	139.763	167.416	149.375	105.522	185.856			350.479	241.157	243.765	229.299	235.581	188.866	235.448	207.092	281.984	210.264	154.506			186.126	130.841	153.19	94.0158	99.6284	105.073	120.542	97.7512	127.849	134.859
			153.54	10.3939	231.22	15.8955	130.117	10.5739	142.481	12.5708				212			138.497	179.388	174.983	127.434	163.913	145.791	105.522	192.792			335.381	241.157	254.265	221.114	240.425	207.322	245.333	189.35	281.984	194.1	132.991			194.652	134.502	153.19	105.294	89.1887	108.723	129.771	97.7512	92.0215	154.179
	71,	71	152.592	8.9833	225.427	14.4388	125.563	10.3705	140.815	11.571				213	71		142.484	173.231	169.107	131.577	171.006	142.295	108.56	182.472			316.579	235.442	259.483	218.364	225.893	193.508	220.74	189.35	278.187	204.832	137.315			190.389	130.841	156.406	105.294	78.6201	86.9965	125.214	102.936	112.513	123.305
			150.814	9.2484	229.396	15.4024	124.65	9.4551	136.382	13.0905				214			142.484	176.272	169.107	131.577	167.416	135.128	105.522	179.003			309.077	238.264	256.906	226.548	254.839	198.151	245.333	195.312	278.187	204.832	115.906			181.966	127.179	156.406	109.084	83.9044	94.2091	120.542	97.7512	107.484	127.188
			151.827	8.5871	221.381	15.3374	126.299	9.8634	140.701	11.2229				215			142.484	163.958	180.715	143.906	156.733	142.295	105.522	179.003			327.879	232.549	251.624	221.114	235.581	184.337	201.089	177.57	266.603	199.532	137.315			190.389	130.841	159.622	97.806	89.1887	97.86	120.542	102.936	107.484	127.188
	72,	72	148.774	9.3107	222.594	14.156	127.362	9.7317	137.743	11.7651				216	72		138.497	173.231	169.107	139.763	138.959	142.295	102.484	185.856			316.579	229.657	262.124	218.364	221.168	193.508	225.683	177.57	262.711	199.532	141.639			190.389	130.841	153.19	97.806	83.9044	101.422	125.214	97.7512	127.849	127.188
			148.339	10.0513	225.944	12.8923	128.414	9.8381	139.579	12.7258				217			138.497	166.998	174.983	131.577	171.006	131.632	96.4814	175.535			312.782	229.657	251.624	229.299	225.893	198.151	235.448	177.57	266.603	199.532	158.83			194.652	130.841	149.975	105.294	99.6284	97.86	139.114	92.5664	102.33	134.859
			151.471	8.8209	222.558	14.3864	125.68	10.7127	144.109	12.1511				218			138.497	170.115	180.715	135.721	163.913	138.712	108.56	175.535			324.082	223.942	243.765	232.049	230.737	202.68	210.975	177.57	266.603	194.1	141.639			203.074	130.841	143.621	109.084	78.6201	97.86	134.442	97.7512	102.33	119.422
	73,	73	143.542	13.5705	218.766	11.9525	124.468	10.166	141.003	12.4713				219	73		130.619	163.958	174.983	143.906	163.913	131.632	60.3194	179.003			286.385	215.334	243.765	226.548	230.737	193.508	210.975	183.387	270.401	199.532	145.858			194.652	123.517	149.975	97.806	83.9044	94.2091	134.442	97.7512	107.484	123.305
			150.404	7.9709	219.669	15.7062	127.687	9.5941	139.985	10.8731				220			122.643	176.272	169.107	143.906	163.913	131.632	123.603	172.151			331.676	209.548	238.547	223.865	240.425	175.052	196.267	177.57	270.401	215.696	137.315			194.652	123.517	143.621	101.596	83.9044	94.2091	120.542	108.121	133.004	142.625
			152.476	7.2723	221.361	13.6947	122.81	9.164	138.898	10.8698				221			134.509	163.958	180.715	131.577	156.733	131.632	141.684	179.003			309.077	212.441	256.906	215.68	225.893	207.322	225.683	171.607	270.401	194.1	145.858			198.811	123.517	143.621	94.0158	104.913	97.86	134.442	97.7512	112.513	107.868
	74,	74	157	7.1522	220.683	14.4716	128.283	9.6231	136.465	11.7125				222	74		134.509	173.231	174.983	135.721	156.733	135.128	159.839	185.856			305.279	209.548	256.906	223.865	206.754	198.151	215.797	177.57	266.603	242.592	124.449			198.811	123.517	146.837	101.596	94.3441	97.86	129.771	102.936	122.821	127.188
			157.194	8.2297	220.191	15.0699	128.493	8.9109	137.507	13.3755				223			134.509	182.505	163.231	135.721	156.733	124.465	177.92	182.472			309.077	212.441	243.765	215.68	230.737	179.694	255.099	171.607	270.401	204.832	128.773			190.389	130.841	149.975	105.294	89.1887	112.285	129.771	92.5664	122.821	134.859
			154.285	6.7988	211.355	13.5443	124.369	9.0014	138.571	12.9558				224			134.509	157.725	174.983	135.721	149.641	131.632	177.92	172.151			290.182	212.441	217.546	223.865	221.168	179.694	220.74	171.607	262.711	204.832	120.124			186.126	123.517	146.837	97.806	94.3441	94.2091	125.214	97.7512	112.513	130.976
	75,	75	151.322	8.5395	214.209	12.8881	128.795	9.6407	139.669	15.5327				225	75		134.509	163.958	163.231	111.062	156.733	128.048	180.884	172.151			293.98	212.441	228.046	212.93	225.893	184.337	215.797	189.35	258.818	210.264	124.449			194.652	130.841	146.837	101.596	104.913	94.2091	134.442	92.5664	112.513	138.742
			159.224	6.9525	212.56	13.0595	126.36	8.6826	136.849	11.1125				226			134.509	160.841	180.715	160.379	149.641	131.632	183.922	172.151			286.385	212.441	238.547	223.865	216.324	188.866	215.797	153.865	258.818	210.264	132.991			190.389	123.517	143.621	105.294	99.6284	101.422	134.442	97.7512	107.484	130.976
			155.468	7.1337	208.172	13.5969	122.461	9.6886	137.404	15.1853				227			126.631	170.115	163.231	131.577	163.913	138.712	180.884	168.683			290.182	209.548	233.264	210.179	221.168	188.866	181.559	165.645	266.603	194.1	128.773			186.126	127.179	146.837	94.0158	89.1887	83.3457	134.442	97.7512	117.667	111.751
	76,	76	156.547	6.3825	207.047	13.0243	130.091	10.2241	135.87	13.3202				228	76		134.509	160.841	174.983	139.763	156.733	135.128	174.882	175.535			286.385	209.548	230.687	221.114	206.754	175.052	201.089	153.865	262.711	188.668	141.639			190.389	130.841	153.19	101.596	94.3441	94.2091	166.914	92.5664	117.667	127.188
			153.646	7.0357	211.842	12.6703	126.952	8.1132	137.631	12.8066				229			130.619	163.958	169.107	131.577	149.641	135.128	183.922	165.214			293.98	212.441	230.687	215.68	221.168	179.694	210.975	165.645	258.818	199.532	141.639			190.389	127.179	140.405	101.596	120.637	101.422	125.214	97.7512	112.513	127.188
			158.399	7.8889	210.591	13.8714	126.05	9.3847	136.084	13.2486				230			130.619	176.272	180.715	131.577	149.641	142.295	183.922	172.151			297.777	212.441	230.687	210.179	235.581	170.523	196.267	153.865	262.711	204.832	141.639			190.389	123.517	149.975	109.084	115.352	76.1331	129.771	97.7512	112.513	123.305
	77,	77	156.174	6.2431	206.38	13.1028	127.939	10.5446	134.498	12.7021				231	77		126.631	151.568	169.107	139.763	156.733	156.455	183.922	165.214			282.68	215.334	228.046	210.179	197.066	175.052	210.975	159.827	262.711	199.532	128.773			198.811	119.945	143.621	105.294	104.913	76.1331	162.242	102.936	107.484	127.188
			153.479	10.7338	209.363	14.1676	123.487	9.9862	131.733	12.1085				232			138.497	154.684	169.107	90.4467	149.641	156.455	189.999	179.003			297.777	218.156	225.405	221.114	216.324	175.052	206.032	147.902	262.711	199.532	132.991			190.389	123.517	140.405	101.596	110.197	68.8314	120.542	97.7512	112.513	127.188
			155.62	7.4614	202.649	14.8406	125.86	9.6805	134.822	10.9786				233			122.643	154.684	163.231	131.577	146.051	170.702	183.922	172.151			301.482	206.726	214.969	212.93	201.91	156.596	220.74	153.865	251.127	188.668	120.124			194.652	123.517	149.975	105.294	99.6284	86.9965	120.542	92.5664	117.667	134.859
	78,	78	155.821	8.2236	199.482	11.1142	129.157	10.2334	124.433	17.8339				234	78		130.619	157.725	163.231	119.248	142.549	170.702	186.96	175.535			260.08	203.833	217.546	210.179	211.48	170.523	196.267	153.865	243.437	194.1	132.991			203.074	127.179	143.621	101.596	115.352	83.3457	143.671	97.7512	112.513	127.188
			161.018	8.3467	198.727	12.6688	126.237	11.055	132.434	16.1485				235			130.619	160.841	163.231	131.577	149.641	199.196	180.884	172.151			271.38	212.441	212.328	210.179	192.34	165.88	201.089	147.902	255.02	188.668	128.773			207.338	123.517	146.837	97.806	110.197	76.1331	129.771	92.5664	107.484	134.859
			156.921	8.2891	205.628	13.2165	124.153	10.3893	132.269	12.0843				236			134.509	145.335	169.107	123.391	142.549	181.365	186.96	172.151			286.385	206.726	222.828	207.429	240.425	165.88	206.032	159.827	251.127	177.936	137.315			194.652	127.179	143.621	90.318	110.197	76.1331	129.771	92.5664	112.513	123.305
	79,	79	158.897	9.9477	206.733	14.3891	124.627	10.9836	137.385	11.9168				237	79		122.643	151.568	163.231	131.577	138.959	206.276	177.92	179.003			301.482	215.334	214.969	210.179	201.91	179.694	220.74	147.902	266.603	177.936	137.315			207.338	127.179	137.267	97.806	99.6284	79.6949	125.214	97.7512	97.1757	146.413
			160.78	10.3249	201.105	11.2152	126.918	9.9757	132.439	10.8664				238			126.631	154.684	174.983	127.434	142.549	213.355	177.92	168.683			256.283	206.726	204.469	215.68	216.324	175.052	210.975	153.865	251.127	188.668	132.991			198.811	127.179	137.267	112.874	110.197	76.1331	139.114	97.7512	107.484	127.188
			157.682	9.2097	201.683	11.1179	120.281	9.8477	132.71	13.3381				239			126.631	154.684	163.231	131.577	138.959	206.276	174.882	165.214			263.785	209.548	214.969	196.561	201.91	175.052	210.975	142.085	255.02	194.1	154.506			190.389	127.179	143.621	94.0158	104.913	72.4823	134.442	92.5664	102.33	115.634
	80,	80	153.599	12.2707	200.53	13.5594	125.943	11.9973	136.576	12.4185				240	80		122.643	148.451	169.107	111.062	117.594	209.859	177.92	172.151			286.385	215.334	209.687	212.93	201.91	175.052	206.032	147.902	247.235	183.235	120.124			220.023	119.945	149.975	109.084	110.197	72.4823	129.771	92.5664	107.484	111.751
			156.582	11.4372	200.213	13.626	124.043	11.3068	135.396	12.7732				241			130.619	145.335	169.107	119.248	128.276	216.939	177.92	165.214			282.68	218.156	207.11	215.68	187.496	152.066	201.089	147.902	251.127	210.264	128.773			203.074	116.283	134.051	105.294	120.637	68.8314	143.671	92.5664	86.993	130.976
			157.083	8.8825	202.138	13.4911	125.39	11.634	132.895	11.1789				242			138.497	151.568	174.983	115.105	138.959	184.949	183.922	168.683			293.98	221.049	191.327	204.745	211.48	161.238	220.74	153.865	243.437	188.668	132.991			211.601	123.517	137.267	105.294	110.197	65.1806	129.771	92.5664	107.484	130.976
	81,	81	151.906	8.426	201.192	12.8626	120.346	10.8554	127.792	13.0214				243	81		126.631	145.335	157.499	119.248	138.959	184.949	180.884	161.746			282.68	215.334	212.328	201.995	201.91	161.238	210.975	153.865	251.127	188.668	132.991			198.811	119.945	137.267	82.7376	94.3441	72.4823	129.771	97.7512	112.513	119.422
			154.544	8.9912	205.527	14.1692	119.812	11.6434	133.515	11.6208				244			122.643	160.841	163.231	119.248	135.369	184.949	177.92	172.151			305.279	218.156	204.469	204.745	197.066	165.88	225.683	159.827	239.544	215.696	124.449			198.811	119.945	140.405	97.806	68.1804	72.4823	125.214	92.5664	117.667	119.422
			150.934	8.3833	201.135	12.6519	120.297	11.5122	132.575	11.4285				245			126.631	145.335	151.623	123.391	131.866	188.532	174.882	165.214			286.385	215.334	201.827	207.429	197.066	165.88	196.267	159.827	243.437	210.264	128.773			207.338	119.945	143.621	90.318	78.6201	86.9965	106.642	92.5664	107.484	130.976
	82,	82	156.623	7.8839	197.901	13.2308	119.356	11.9619	137.832	12.0324				246	82		122.643	166.998	157.499	123.391	163.913	184.949	171.844	161.746			282.68	215.334	207.11	207.429	206.754	152.066	191.324	147.902	243.437	194.1	128.773			207.338	123.517	143.621	94.0158	68.1804	72.4823	115.871	102.936	102.33	127.188
			151.512	8.8581	201.522	14.1935	120.76	11.0071	136.076	11.4954				247			114.766	151.568	151.623	123.391	142.549	188.532	177.92	161.746			305.279	212.441	199.186	204.745	201.91	165.88	191.324	153.865	255.02	194.1	132.991			198.811	123.517	146.837	82.7376	89.1887	68.8314	139.114	92.5664	127.849	123.305
			151.966	7.1892	202.672	12.2643	122.927	11.2876	136.354	11.035				248			126.631	148.451	151.623	127.434	142.549	184.949	168.879	165.214			286.385	215.334	212.328	207.429	192.34	165.88	191.324	147.902	251.127	204.832	154.506			194.652	123.517	143.621	97.806	78.6201	72.4823	148.342	97.7512	102.33	130.976
	83,	83	153.714	8.271	201.106	14.7048	120.214	11.1449	135.049	11.1736				249	83		130.619	145.335	174.983	123.391	135.369	188.532	162.803	168.683			301.482	206.726	201.827	215.68	187.496	152.066	210.975	159.827	251.127	204.832	120.124			203.074	127.179	146.837	97.806	89.1887	76.1331	125.214	92.5664	97.1757	111.751
			154.288	7.4975	195.847	12.7599	124.542	10.1407	135.506	10.121				250			122.643	151.568	157.499	139.763	135.369	181.365	180.884	165.214			282.68	200.941	196.609	212.93	197.066	152.066	191.324	159.827	243.437	188.668	128.773			190.389	127.179	146.837	135.431	83.9044	72.4823	129.771	97.7512	107.484	123.305
			154.109	7.4897	198.594	12.6558	122.34	11.0216	133.559	9.9878				251			130.619	148.451	169.107	127.434	135.369	181.365	171.844	168.683			282.68	200.941	188.75	201.995	206.754	165.88	201.089	177.57	243.437	199.532	115.906			198.811	119.945	143.621	101.596	83.9044	68.8314	120.542	97.7512	117.667	130.976
	84,	84	157.138	7.4098	196.268	13.5209	126.636	11.6561	132.799	11.186				252	84		134.509	148.451	169.107	127.434	146.051	184.949	177.92	168.683			286.385	200.941	207.11	207.429	182.652	152.066	196.267	171.607	251.127	183.235	120.124			207.338	127.179	149.975	97.806	83.9044	68.8314	129.771	102.936	143.186	123.305
			151.391	8.2868	193.523	11.7061	121.647	11.9341	134.994	9.8033				253			114.766	151.568	157.499	131.577	131.866	174.285	180.884	168.683			260.08	203.833	204.469	199.244	197.066	152.066	196.267	171.607	239.544	188.668	115.906			207.338	123.517	137.267	105.294	73.4647	68.8314	134.442	92.5664	117.667	115.634
			154.295	8.0118	197.585	13.315	118.258	11.7127	132.304	9.681				254			126.631	154.684	163.231	123.391	138.959	181.365	180.884	165.214			286.385	203.833	214.969	204.745	192.34	161.238	196.267	165.645	243.437	188.668	115.906			194.652	119.945	143.621	101.596	52.4563	72.4823	125.214	92.5664	122.821	123.305
	85,	85	161.48	13.9521	194.45	12.7779	120.661	10.9858	135.461	9.9309				255	85		126.631	163.958	239.043	111.062	138.959	184.949	168.879	158.362			275.085	200.941	196.609	204.745	187.496	156.596	191.324	171.607	243.437	199.532	111.582			198.811	123.517	143.621	112.874	73.4647	76.1331	125.214	92.5664	102.33	123.305
			152.597	8.5382	198.047	11.3311	120.476	11.1726	134.85	10.7221				256			118.753	170.115	169.107	115.105	146.051	177.869	168.879	154.894			267.583	206.726	193.968	193.81	206.754	175.052	201.089	189.35	247.235	172.504	124.449			198.811	127.179	149.975	94.0158	73.4647	76.1331	120.542	97.7512	112.513	119.422
			150.18	7.5873	201.481	11.3158	115.518	12.365	132.334	12.0208				257			130.619	151.568	157.499	123.391	138.959	192.029	162.803	144.573			271.38	212.441	214.969	193.81	197.066	161.238	210.975	171.607	239.544	210.264	132.991			198.811	119.945	146.837	94.0158	47.172	72.4823	115.871	97.7512	102.33	123.305
	86,	86	151.967	9.9874	200.681	12.4615	114.424	10.7407	133.197	10.8075				258	86		118.753	160.841	169.107	111.062	142.549	199.196	162.803	151.425			290.182	209.548	214.969	204.745	201.91	161.238	191.324	159.827	243.437	188.668	141.639			190.389	116.283	143.621	94.0158	57.7406	76.1331	115.871	92.5664	112.513	127.188
			145.131	8.9441	196.92	13.8568	119.075	10.7044	134.719	10.9236				259			126.631	160.841	145.747	98.7334	138.959	184.949	153.763	151.425			282.68	212.441	220.187	201.995	201.91	152.066	191.324	159.827	243.437	188.668	111.582			198.811	116.283	140.405	97.806	78.6201	79.6949	125.214	87.5082	117.667	115.634
			145.372	6.426	202.914	12.6311	120.932	10.7687	132.553	12.564				260			122.643	148.451	157.499	123.391	131.866	174.285	156.801	148.042			286.385	215.334	222.828	210.179	201.91	161.238	196.267	171.607	243.437	194.1	128.773			198.811	127.179	143.621	97.806	89.1887	76.1331	120.542	92.5664	102.33	123.305
	87,	87	147.175	6.5492	194.661	12.5466	123.125	11.2635	137.077	11.9329				261	87		118.753	148.451	157.499	131.577	135.369	177.869	159.839	148.042			263.785	212.441	217.546	201.995	206.754	147.424	181.559	165.645	239.544	188.668	115.906			207.338	119.945	146.837	97.806	83.9044	79.6949	120.542	97.7512	122.821	115.634
			148.101	6.7694	197.782	10.7836	118.901	11.2193	136.268	12.4542				262			130.619	145.335	157.499	123.391	131.866	181.365	159.839	154.894			271.38	206.726	212.328	207.429	197.066	175.052	191.324	171.607	231.759	177.936	132.991			198.811	123.517	146.837	94.0158	73.4647	76.1331	111.314	92.5664	112.513	123.305
			149.144	7.7445	196.971	12.6281	116.669	11.8045	134.101	11.2725				263			122.643	157.725	174.983	131.577	121.096	174.285	162.803	148.042			278.882	209.548	220.187	182.875	206.754	161.238	210.975	153.865	235.652	177.936	128.773			198.811	116.283	156.406	97.806	68.1804	72.4823	111.314	92.5664	102.33	111.751
	88,	88	144.363	7.3314	193.752	11.8909	118.81	10.5647	135.323	12.79				264	88		114.766	136.061	169.107	123.391	138.959	174.285	153.763	144.573			267.583	206.726	220.187	196.561	197.066	152.066	186.381	159.827	231.759	188.668	124.449			194.652	123.517	146.837	94.0158	94.3441	72.4823	111.314	92.5664	102.33	119.422
			147.818	8.0187	196.477	13.0797	117.824	10.8038	137.314	10.9473				265			122.643	154.684	174.983	119.248	128.276	177.869	156.801	148.042			293.98	200.941	225.405	196.561	197.066	152.066	176.616	153.865	235.652	183.235	145.858			190.389	123.517	146.837	82.7376	78.6201	79.6949	120.542	87.5082	107.484	123.305
			141.169	7.0421	193.993	12.8179	116.685	11.4188	135.003	10.3229				266			110.778	151.568	157.499	119.248	128.276	167.118	153.763	141.105			267.583	200.941	207.11	196.561	192.34	165.88	196.267	159.827	239.544	204.832	103.039			190.389	119.945	149.975	79.0398	78.6201	79.6949	120.542	92.5664	81.8388	138.742
	89,	89	145.796	6.3272	191.95	12.8884	119.615	10.5305	133.455	10.8068				267	89		118.753	151.568	169.107	131.577	135.369	170.702	144.722	144.573			282.68	200.941	212.328	196.561	197.066	142.782	191.324	165.645	224.068	177.936	120.124			186.126	123.517	159.622	101.596	73.4647	86.9965	115.871	87.5082	102.33	123.305
			149.207	7.1928	198.538	12.226	120.635	10.2693	135.132	11.6496				268			118.753	163.958	186.591	139.763	135.369	156.455	144.722	148.042			275.085	200.941	222.828	199.244	221.168	165.88	186.381	153.865	235.652	194.1	128.773			194.652	119.945	143.621	90.318	83.9044	79.6949	125.214	97.7512	112.513	127.188
			139.613	5.4963	190.943	13.5709	118.518	10.4229	134.012	8.6165				269			118.753	145.335	157.499	123.391	131.866	163.622	138.72	137.721			263.785	198.119	214.969	196.561	211.48	147.424	176.616	147.902	235.652	204.832	103.039			190.389	116.283	153.19	101.596	78.6201	83.3457	106.642	92.5664	102.33	123.305
	90,	90	141.061	6.7661	191.028	12.7788	119.169	10.8205	134.781	14.5758				270	90		122.643	154.684	163.231	123.391	117.594	167.118	138.72	141.105			275.085	200.941	217.546	182.875	187.496	152.066	181.559	153.865	235.652	194.1	120.124			194.652	119.945	146.837	109.084	73.4647	76.1331	115.871	87.5082	112.513	119.422
			144.566	7.6636	192.31	10.7285	119.888	11.2609	137.48	12.7242				271			118.753	151.568	169.107	119.248	121.096	156.455	168.879	151.425			252.485	203.833	209.687	191.06	197.066	175.052	186.381	153.865	231.759	194.1	120.124			194.652	116.283	156.406	94.0158	73.4647	83.3457	115.871	87.5082	107.484	130.976
			149.322	10.9819	194.026	11.4927	119.907	10.8752	133.353	11.8604				272			110.778	145.335	209.951	127.434	124.686	170.702	150.798	154.894			260.08	200.941	212.328	201.995	192.34	147.424	196.267	147.902	231.759	210.264	132.991			198.811	119.945	146.837	94.0158	83.9044	76.1331	120.542	92.5664	107.484	123.305
	91,	91	138.352	6.5694	188.741	12.606	117.968	11.3932	135.781	12.1773				273	91		118.753	151.568	157.499	115.105	117.594	160.038	141.684	144.573			267.583	206.726	217.546	196.561	192.34	142.782	181.559	142.085	220.176	188.668	120.124			194.652	116.283	146.837	97.806	57.7406	79.6949	125.214	92.5664	107.484	127.188
			144.487	6.9068	188.945	12.5683	120.263	11.201	126.915	12.5909				274			114.766	142.294	163.231	135.721	131.866	177.869	138.72	151.425			263.785	206.726	212.328	191.06	192.34	142.782	186.381	142.085	220.176	204.832	115.906			203.074	119.945	143.621	90.318	78.6201	83.3457	125.214	87.5082	112.513	123.305
			144.98	10.1629	190.608	12.3546	120.49	10.2828	135.102	13.1095				275			122.643	148.451	204.075	131.577	106.911	156.455	141.684	148.042			271.38	209.548	217.546	188.376	187.496	147.424	191.324	142.085	224.068	188.668	128.773			198.811	119.945	137.267	94.0158	83.9044	90.5583	129.771	92.5664	107.484	115.634
	92,	92	140.329	4.9498	183.045	13.2963	116.632	10.1424	130.175	12.0106				276	92		110.778	142.294	157.499	143.906	135.369	152.959	138.72	141.105			260.08	206.726	207.11	188.376	182.652	138.253	191.324	118.38	227.961	172.504	120.124			186.126	123.517	137.267	94.0158	78.6201	72.4823	120.542	92.5664	102.33	123.305
			139.671	6.6993	188.461	14.2091	120.265	10.949	130.096	12.1935				277			110.778	139.178	157.499	123.391	131.866	167.118	132.643	154.894			267.583	203.833	225.405	191.06	173.083	147.424	196.267	130.16	243.437	183.235	111.582			198.811	119.945	143.621	97.806	68.1804	94.2091	129.771	92.5664	107.484	111.751
			141.354	6.7015	186.883	10.7158	117.378	12.0834	130.632	12.1344				278			114.766	151.568	157.499	119.248	153.231	167.118	129.679	137.721			248.78	200.941	204.469	191.06	177.927	147.424	176.616	153.865	231.759	194.1	128.773			207.338	119.945	140.405	94.0158	78.6201	79.6949	115.871	82.3234	86.993	127.188
	93,	93	134.217	6.6562	182.674	12.0078	121.076	10.6224	134.161	12.6497				279	93		122.643	145.335	145.747	102.776	131.866	163.622	120.639	141.105			252.485	195.226	204.469	185.626	182.652	147.424	181.559	130.16	231.759	177.936	120.124			194.652	116.283	134.051	97.806	78.6201	83.3457	125.214	87.5082	112.513	146.413
			133.617	6.3303	186.071	13.3884	117.417	11.0665	132.294	12.6042				280			114.766	133.021	151.623	135.721	117.594	160.038	111.598	144.573			263.785	189.511	209.687	185.626	177.927	138.253	171.673	159.827	231.759	215.696	103.039			194.652	119.945	140.405	82.7376	83.9044	79.6949	139.114	87.5082	92.0215	119.422
			140.129	6.6079	175.838	11.9996	123.813	10.5493	129.362	11.5837				281			118.753	129.904	174.983	123.391	128.276	152.959	144.722	148.042			241.186	198.119	196.609	131.018	182.652	138.253	186.381	142.085	224.068	177.936	115.906			203.074	116.283	137.267	101.596	83.9044	94.2091	143.671	92.5664	102.33	134.859
	94,	94	139.058	9.9746	176.824	11.3621	118.643	11.4331	136.2	12.4189				282	94		110.778	139.178	163.231	86.4044	135.369	163.622	165.841	148.042			229.886	192.333	201.827	185.626	182.652	138.253	191.324	118.38	216.378	172.504	115.906			207.338	116.283	111.696	101.596	73.4647	76.1331	139.114	97.7512	102.33	127.188
			138.653	5.3987	183.573	10.5791	120.027	12.4568	128.084	12.1951				283			118.753	136.061	151.623	127.434	128.276	156.455	159.839	130.784			252.485	195.226	193.968	191.06	177.927	142.782	206.032	130.16	204.795	183.235	141.639			215.76	112.621	140.405	94.0158	68.1804	72.4823	134.442	92.5664	117.667	123.305
			141.814	17.632	184.578	11.4109	120.572	11.7715	127.861	11.5641				284			122.643	133.021	233.31	53.4595	128.276	152.959	162.803	148.042			248.78	189.511	204.469	188.376	197.066	161.238	206.032	124.343	212.485	177.936	120.124			207.338	112.621	140.405	101.596	73.4647	76.1331	120.542	87.5082	112.513	138.742
	95,	95	146.001	7.1351	172.97	12.3529	116.889	10.7282	131.076	10.1573				285	95		118.753	139.178	169.107	131.577	128.276	170.702	165.841	144.573			248.78	189.511	188.75	152.888	168.239	133.61	181.559	124.343	220.176	183.235	111.582			194.652	112.621	137.267	90.318	89.1887	76.1331	134.442	92.5664	86.993	119.422
			137.046	6.5361	184.524	10.5603	123.269	11.4003	128.822	13.3954				286			118.753	139.178	157.499	115.105	114.004	156.455	150.798	144.573			248.78	198.119	196.609	196.561	173.083	152.066	186.381	142.085	224.068	183.235	128.773			215.76	116.283	134.051	105.294	99.6284	79.6949	125.214	92.5664	97.1757	134.859
			140.992	7.4027	183.984	12.1652	122.605	12.2179	127.181	11.0123				287			106.888	129.904	163.231	131.577	128.276	167.118	159.839	141.105			248.78	200.941	201.827	193.81	182.652	133.61	196.267	136.122	231.759	177.936	120.124			220.023	112.621	140.405	94.0158	83.9044	86.9965	134.442	87.5082	102.33	130.976
	96,	96	138.875	6.1134	178.619	12.4989	119.682	12.3096	135.239	10.5303				288	96		110.778	136.061	151.623	123.391	128.276	156.455	159.839	144.573			252.485	200.941	188.75	188.376	182.652	138.253	186.381	118.38	220.176	172.504	115.906			211.601	116.283	137.267	97.806	57.7406	86.9965	134.442	87.5082	107.484	127.188
			141.884	8.0647	177.486	11.4023	118.508	11.6726	133.18	11.4737				289			114.766	139.178	151.623	106.919	153.231	177.869	153.763	137.721			241.186	203.833	191.327	182.875	177.927	147.424	166.73	124.343	224.068	172.504	120.124			207.338	112.621	130.836	90.318	62.8961	101.422	129.771	87.5082	97.1757	134.859
			141.686	5.9582	182.162	13.6239	115.339	10.5144	130.078	11.875				290			114.766	139.178	157.499	131.577	131.866	167.118	153.763	137.721			278.882	198.119	191.327	191.06	177.927	138.253	171.673	136.122	220.176	188.668	111.582			190.389	119.945	140.405	94.0158	78.6201	76.1331	125.214	87.5082	92.0215	115.634
	97,	97	141.569	6.1569	181.608	12.583	120.885	11.901	130.235	11.75				291	97		114.766	133.021	157.499	131.577	128.276	160.038	162.803	144.573			271.38	198.119	186.109	188.376	177.927	138.253	176.616	153.865	224.068	167.072	115.906			220.023	112.621	134.051	90.318	89.1887	83.3457	129.771	97.7512	97.1757	123.305
			137.381	6.5596	184.602	12.7729	116.462	11.0547	131.964	12.5851				292			114.766	133.021	140.015	123.391	124.686	160.038	168.879	134.253			286.385	198.119	183.468	191.06	182.652	152.066	181.559	136.122	212.485	177.936	128.773			203.074	112.621	134.051	90.318	73.4647	79.6949	111.314	92.5664	107.484	130.976
			142.309	6.7745	180.415	11.5091	119.101	11.8562	129.683	11.4988				293			122.643	129.904	163.231	123.391	128.276	167.118	162.803	141.105			248.78	189.511	186.109	191.06	182.652	124.439	186.381	142.085	208.592	204.832	120.124			215.76	112.621	137.267	86.5278	83.9044	83.3457	115.871	87.5082	107.484	130.976
	98,	98	143.703	5.8914	177.861	11.7642	116.421	11.5784	131.089	12.8438				294	98		126.631	142.294	157.499	123.391	128.276	167.118	159.839	144.573			260.08	195.226	183.468	193.81	177.927	152.066	166.73	130.16	208.592	172.504	115.906			207.338	112.621	140.405	97.806	83.9044	76.1331	115.871	92.5664	81.8388	123.305
			141.522	6.3237	175.887	11.7459	123.31	10.3888	127.217	10.7922				295			114.766	139.178	157.499	127.434	128.276	167.118	156.801	141.105			248.78	189.511	175.608	185.626	182.652	152.066	181.559	142.085	216.378	161.772	98.7151			198.811	109.049	137.267	94.0158	99.6284	79.6949	148.342	92.5664	117.667	127.188
			142.634	6.4225	180.217	12.3626	119.909	8.9261	131.643	11.7362				296			118.753	136.061	163.231	143.906	117.594	163.622	156.801	141.105			260.08	186.618	186.109	188.376	182.652	138.253	181.559	124.343	220.176	194.1	120.124			177.703	109.049	134.051	97.806	99.6284	76.1331	125.214	97.7512	107.484	138.742
	99,	99	140.704	7.4574	179.08	13.9046	117.38	10.8682	129.807	9.7235				297	99		114.766	136.061	169.107	119.248	128.276	167.118	156.801	134.253			275.085	195.226	173.032	191.06	158.669	142.782	186.381	136.122	231.759	172.504	107.258			198.811	109.049	137.267	94.0158	83.9044	76.1331	134.442	92.5664	97.1757	115.634
			137.391	7.588	179.625	11.1981	117.917	10.119	128.299	10.6432				298			114.766	129.904	157.499	111.062	124.686	167.118	159.839	134.253			248.78	189.511	170.39	188.376	187.496	152.066	181.559	153.865	224.068	172.504	107.258			190.389	109.049	143.621	86.5278	94.3441	83.3457	125.214	92.5664	97.1757	119.422
			143.056	5.7465	182.967	12.7267	120.456	11.0334	129.073	11.3422				299			118.753	139.178	157.499	123.391	149.641	167.118	147.76	141.105			282.68	186.618	178.25	193.81	168.239	138.253	171.673	159.827	220.176	188.668	124.449			207.338	109.049	143.621	94.0158	89.1887	83.3457	134.442	97.7512	102.33	111.751
	100,	100	139.67	7.5692	178.732	12.1378	119.52	9.6357	132.649	11.6216				300	100		110.778	136.061	163.231	106.919	138.959	160.038	156.801	144.573			271.38	175.118	170.39	182.875	187.496	142.782	191.324	142.085	216.378	161.772	124.449			190.389	119.945	146.837	94.0158	89.1887	83.3457	129.771	97.7512	102.33	115.634
			141.024	7.6805	172.575	13.165	114.194	10.0637	128.103	10.2329				301			114.766	139.178	169.107	119.248	124.686	167.118	159.839	134.253			271.38	183.725	170.39	188.376	158.669	142.782	171.673	142.085	216.378	145.608	107.258			194.652	116.283	130.836	82.7376	89.1887	79.6949	111.314	92.5664	97.1757	119.422
			142.205	7.4636	177.757	11.5691	116.169	10.9396	132.593	11.9034				302			114.766	139.178	174.983	119.248	131.866	160.038	159.839	137.721			256.283	189.511	162.531	191.06	177.927	142.782	171.673	153.865	220.176	177.936	111.582			190.389	116.283	146.837	90.318	62.8961	79.6949	115.871	97.7512	102.33	123.305
	101,	101	138.376	7.477	181.156	11.4617	116.826	11.4441	130.508	9.8215				303	101		118.753	136.061	157.499	102.776	135.369	156.455	165.841	134.253			263.785	189.511	167.749	188.376	182.652	147.424	191.324	159.827	220.176	161.772	120.124			207.338	116.283	137.267	94.0158	78.6201	76.1331	125.214	82.3234	102.33	123.305
			139.071	6.1076	178.263	12.4392	117.417	10.5755	129.828	12.1976				304			114.766	129.904	151.623	127.434	128.276	160.038	162.803	137.721			275.085	189.511	167.749	193.81	173.083	142.782	181.559	153.865	204.795	167.072	111.582			194.652	116.283	137.267	101.596	78.6201	72.4823	115.871	87.5082	107.484	130.976
			140.373	6.8729	176.773	11.8474	116.458	10.6742	127.104	13.3479				305			110.778	133.021	163.231	127.434	124.686	156.455	162.803	144.573			260.08	192.333	178.25	177.441	177.927	138.253	181.559	142.085	212.485	172.504	111.582			194.652	112.621	143.621	94.0158	73.4647	79.6949	111.314	92.5664	107.484	119.422
	102,	102	139.881	7.8104	183.195	12.8601	119.994	11.6945	128.268	12.3609				306	102		110.778	133.021	174.983	131.577	117.594	160.038	156.801	134.253			263.785	195.226	178.25	182.875	206.754	138.253	186.381	142.085	220.176	194.1	107.258			203.074	134.502	146.837	97.806	73.4647	86.9965	106.642	82.3234	102.33	127.188
			140.494	7.0118	178.083	11.8477	116.453	10.7701	131.876	12.7815				307			110.778	136.061	163.231	127.434	128.276	167.118	156.801	134.253			260.08	192.333	162.531	185.626	177.927	138.253	171.673	153.865	216.378	188.668	111.582			198.811	112.621	137.267	94.0158	83.9044	72.4823	120.542	92.5664	112.513	104.08
			136.391	6.0458	182.058	14.0352	114.458	11.8012	129.151	10.1065				308			106.888	126.788	157.499	127.434	128.276	149.375	153.763	141.105			278.882	192.333	167.749	188.376	197.066	133.61	171.673	142.085	224.068	199.532	107.258			203.074	112.621	137.267	90.318	57.7406	79.6949	106.642	97.7512	102.33	119.422
	103,	103	142.143	7.373	184.089	11.9802	118.351	10.0394	132.766	11.997				309	103		106.888	148.451	163.231	131.577	128.276	170.702	153.763	134.253			267.583	195.226	188.75	188.376	187.496	152.066	186.381	147.902	216.378	183.235	111.582			186.126	112.621	146.837	135.431	78.6201	76.1331	111.314	87.5082	102.33	119.422
			137.864	6.4686	179.835	13.5234	118.887	10.2171	132.169	11.5045				310			106.888	139.178	157.499	119.248	128.276	156.455	150.798	144.573			271.38	192.333	183.468	180.192	153.825	142.782	176.616	153.865	220.176	204.832	98.7151			194.652	112.621	146.837	90.318	89.1887	83.3457	111.314	102.936	97.1757	127.188
			134.789	5.9392	181.013	10.9667	116.783	10.8316	132.314	11.4098				311			114.766	133.021	151.623	123.391	114.004	156.455	150.798	134.253			260.08	186.618	178.25	185.626	197.066	147.424	171.673	153.865	212.485	177.936	120.124			203.074	112.621	140.405	90.318	89.1887	83.3457	115.871	92.5664	97.1757	107.868
	104,	104	137.972	6.7515	180.087	11.6065	115.449	10.3991	134.074	10.9229				312	104		122.643	142.294	163.231	106.919	121.096	145.791	153.763	148.042			252.485	189.511	196.609	185.626	187.496	142.782	171.673	147.902	216.378	183.235	107.258			194.652	116.283	146.837	94.0158	73.4647	90.5583	101.971	92.5664	102.33	111.751
			137.5	4.4263	181.528	12.6238	115.759	10.2022	130.023	12.6188				313			114.766	136.061	151.623	131.577	128.276	145.791	150.798	141.105			263.785	183.725	180.891	174.691	182.652	133.61	191.324	153.865	220.176	204.832	107.258			194.652	112.621	143.621	97.806	78.6201	83.3457	106.642	92.5664	102.33	115.634
			140.12	6.89	181.97	13.8317	115.905	9.7045	131.108	10.9605				314			110.778	139.178	169.107	131.577	124.686	163.622	147.76	134.253			293.98	186.618	188.75	188.376	173.083	133.61	186.381	153.865	208.592	172.504	115.906			181.966	116.283	143.621	82.7376	94.3441	72.4823	111.314	92.5664	107.484	123.305
	105,	105	137.409	7.1161	179.842	12.5321	116.802	11.6296	131.969	12.8398				315	105		110.778	142.294	169.107	135.721	110.414	149.375	150.798	130.784			275.085	183.725	178.25	193.81	173.083	152.066	181.559	153.865	212.485	167.072	107.258			203.074	119.945	143.621	94.0158	73.4647	83.3457	106.642	77.1387	112.513	115.634
			134.5	5.6229	178.106	11.0519	119.238	9.9287	131.331	9.8492				316			114.766	139.178	151.623	135.721	106.911	145.791	147.76	134.253			252.485	178.01	186.109	193.81	173.083	152.066	176.616	147.902	208.592	183.235	107.258			190.389	116.283	140.405	90.318	94.3441	86.9965	139.114	87.5082	102.33	111.751
			137.056	7.055	181.335	11.1971	116.757	9.7182	132.431	9.0818				317			110.778	142.294	169.107	119.248	121.096	149.375	153.763	130.784			256.283	183.725	186.109	193.81	192.34	147.424	176.616	147.902	204.795	194.1	111.582			190.389	109.049	140.405	82.7376	89.1887	97.86	115.871	92.5664	102.33	111.751
	106,	106	138.279	6.0978	178.456	12.0163	115.494	11.1341	132.026	11.6564				318	106		114.766	151.568	157.499	119.248	124.686	156.455	147.76	134.253			248.78	186.618	199.186	180.192	187.496	138.253	181.559	147.902	216.378	177.936	98.7151			198.811	112.621	140.405	86.5278	78.6201	76.1331	115.871	87.5082	102.33	119.422
			144.87	13.6986	176.501	12.1214	113.975	10.5732	131.561	12.3928				319			114.766	133.021	163.231	106.919	124.686	152.959	229.125	134.253			252.485	192.333	204.469	166.506	187.496	124.439	171.673	130.16	208.592	183.235	120.124			186.126	116.283	143.621	90.318	57.7406	86.9965	115.871	92.5664	107.484	107.868
			137.57	5.1576	181.617	10.8741	116.832	10.6148	129.185	14.5187				320			118.753	136.061	163.231	119.248	138.959	142.295	147.76	134.253			241.186	200.941	196.609	185.626	187.496	138.253	181.559	142.085	208.592	199.532	115.906			198.811	109.049	146.837	97.806	78.6201	79.6949	115.871	92.5664	112.513	107.868
	107,	107	136.844	5.6889	177.207	11.0602	117.834	9.7798	128.308	12.2009				321	107		110.778	145.335	157.499	131.577	121.096	152.959	144.722	130.784			244.983	195.226	196.609	182.875	177.927	138.253	181.559	136.122	200.902	183.235	111.582			194.652	112.621	143.621	94.0158	104.913	79.6949	111.314	97.7512	92.0215	123.305
			133.06	7.7557	179.707	11.9298	116.392	10.4887	129.338	9.9752				322			98.9123	142.294	163.231	111.062	117.594	149.375	147.76	134.253			237.481	195.226	193.968	185.626	182.652	142.782	181.559	130.16	208.592	215.696	103.039			194.652	116.283	146.837	94.0158	89.1887	72.4823	115.871	87.5082	102.33	115.634
			142.18	5.3396	177.322	11.6874	119.797	11.0194	127.966	11.9616				323			118.753	139.178	163.231	139.763	124.686	156.455	150.798	144.573			241.186	192.333	188.75	185.626	192.34	138.253	181.559	124.343	204.795	194.1	107.258			203.074	116.283	149.975	94.0158	83.9044	79.6949	120.542	92.5664	117.667	107.868
	108,	108	136.951	4.9997	178.766	11.55	117.888	9.8862	127.857	11.7398				324	108		114.766	139.178	157.499	135.721	121.096	142.295	150.798	134.253			263.785	189.511	196.609	191.06	173.083	138.253	171.673	142.085	197.009	183.235	120.124			186.126	112.621	143.621	97.806	89.1887	79.6949	120.542	82.3234	117.667	111.751
			135.504	5.4061	175.08	11.3456	115.856	11.7018	131.017	11.3383				325			126.631	133.021	163.231	119.248	117.594	142.295	147.76	134.253			252.485	192.333	193.968	188.376	168.239	138.253	176.616	124.343	193.211	177.936	120.124			207.338	112.621	140.405	82.7376	73.4647	83.3457	115.871	82.3234	107.484	123.305
			132.438	5.3371	174.412	12.2915	120.998	10.8908	131.453	13.1368				326			122.643	133.021	157.499	111.062	117.594	138.712	144.722	134.253			256.283	186.618	191.327	180.192	168.239	138.253	171.673	136.122	197.009	194.1	98.7151			207.338	116.283	146.837	101.596	99.6284	83.3457	115.871	92.5664	92.0215	123.305
	109,	109	133.135	5.1448	173.195	12.2302	114.926	10.7463	128.116	11.8019				327	109		106.888	139.178	145.747	123.391	121.096	149.375	141.684	137.721			252.485	186.618	186.109	182.875	182.652	133.61	171.673	130.16	197.009	183.235	98.7151			186.126	119.945	140.405	82.7376	78.6201	79.6949	134.442	92.5664	81.8388	115.634
			136.217	6.1846	175.062	11.1688	116.068	10.3399	125.057	12.0184				328			114.766	136.061	169.107	123.391	121.096	149.375	141.684	134.253			252.485	186.618	180.891	182.875	173.083	142.782	171.673	130.16	212.485	172.504	120.124			194.652	116.283	137.267	82.7376	94.3441	79.6949	125.214	87.5082	102.33	107.868
			129.111	7.0603	172.271	11.9751	119.37	10.0116	127.685	10.3862				329			110.778	123.747	163.231	106.919	110.414	142.295	144.722	130.784			244.983	186.618	186.109	177.441	177.927	133.61	181.559	118.38	208.592	172.504	107.258			194.652	116.283	140.405	90.318	94.3441	79.6949	129.771	92.5664	102.33	127.188
	110,	110	134.568	7.4983	174.537	13.8116	118.283	10.6141	130.177	9.0644				330	110		110.778	133.021	180.715	119.248	121.096	138.712	138.72	134.253			267.583	175.118	183.468	188.376	168.239	133.61	191.324	124.343	204.795	188.668	94.391			203.074	116.283	140.405	90.318	99.6284	83.3457	111.314	92.5664	92.0215	123.305
			133.007	5.9336	173.855	11.894	116.626	9.2036	125.173	10.4382				331			110.778	133.021	163.231	115.105	128.276	131.632	147.76	134.253			241.186	175.118	196.609	185.626	201.91	133.61	181.559	118.38	193.211	177.936	107.258			177.703	116.283	134.051	86.5278	94.3441	83.3457	134.442	92.5664	92.0215	119.422
			133.02	6.8528	172.341	11.1248	120.708	10.7785	123.731	9.7607				332			114.766	126.788	163.231	111.062	114.004	145.791	150.798	137.721			248.78	178.01	186.109	185.626	173.083	138.253	181.559	124.343	197.009	167.072	115.906			203.074	109.049	146.837	90.318	104.913	76.1331	129.771	87.5082	107.484	127.188
	111,	111	131.851	6.1523	165.853	11.7488	117.995	9.763	129.182	9.5585				333	111		118.753	126.788	157.499	102.776	124.686	142.295	147.76	134.253			237.481	178.01	175.608	191.06	153.825	128.968	176.616	118.38	193.211	172.504	98.7151			190.389	112.621	130.836	94.0158	99.6284	76.1331	125.214	92.5664	97.1757	127.188
			137.936	6.8657	168.239	10.8624	117.791	10.6647	128.052	10.7589				334			118.753	133.021	174.983	123.391	117.594	152.959	141.684	141.105			229.886	175.118	183.468	182.875	163.395	142.782	166.73	118.38	185.426	199.532	103.039			203.074	112.621	134.051	82.7376	110.197	83.3457	120.542	82.3234	102.33	115.634
			134.675	7.1136	164.571	11.355	119.003	9.7894	126.842	11.2522				335			110.778	126.788	169.107	106.919	135.369	138.712	141.684	148.042			226.088	180.903	183.468	191.06	168.239	128.968	156.965	118.38	189.319	172.504	94.391			194.652	109.049	140.405	90.318	94.3441	86.9965	120.542	87.5082	112.513	127.188
	112,	112	133.361	8.2325	171.49	10.4632	120.466	10.0379	125.814	11.1871				336	112		114.766	129.904	169.107	102.776	121.096	163.622	141.684	123.932			241.186	183.725	180.891	191.06	177.927	128.968	156.965	124.343	189.319	183.235	128.773			194.652	123.517	140.405	90.318	104.913	76.1331	139.114	97.7512	97.1757	115.634
			136.881	5.957	171.215	12.1053	117.459	10.797	126.671	12.1906				337			122.643	117.514	169.107	131.577	128.276	152.959	138.72	134.253			248.78	178.01	183.468	182.875	163.395	147.424	201.089	106.455	193.211	167.072	111.582			198.811	127.179	134.051	79.0398	104.913	86.9965	134.442	87.5082	81.8388	111.751
			135.341	5.3624	172.265	10.4096	119.616	9.0621	130.981	10.9875				338			122.643	142.294	157.499	123.391	114.004	152.959	135.682	134.253			226.088	183.725	159.89	182.875	192.34	142.782	171.673	142.085	212.485	177.936	103.039			186.126	127.179	140.405	94.0158	99.6284	83.3457	120.542	92.5664	107.484	115.634
	113,	113	133.666	7.037	173.095	13.4371	118.67	10.0416	129.07	13.157				339	113		106.888	142.294	163.231	106.919	124.686	149.375	141.684	134.253			260.08	186.618	167.749	147.387	163.395	142.782	166.73	118.38	208.592	226.428	115.906			198.811	116.283	143.621	94.0158	104.913	79.6949	115.871	92.5664	102.33	111.751
			129.937	4.88	174.45	9.9911	117.838	10.0091	125.925	10.6478				340			110.778	136.061	151.623	115.105	121.096	138.712	138.72	127.4			222.383	192.333	173.032	191.06	197.066	147.424	176.616	130.16	204.795	172.504	111.582			198.811	112.621	124.482	109.084	99.6284	79.6949	115.871	87.5082	92.0215	130.976
			131.206	6.5267	166.369	12.0271	117.336	9.7464	126.762	11.8768				341			110.778	123.747	163.231	119.248	110.414	145.791	138.72	137.721			241.186	183.725	167.749	158.322	144.255	142.782	161.908	136.122	216.378	183.235	94.391			194.652	109.049	137.267	90.318	104.913	79.6949	129.771	92.5664	102.33	107.868
	114,	114	134.498	6.2094	174.348	10.7342	116.063	9.1887	127.309	11.5797				342	114		118.753	133.021	169.107	119.248	117.594	145.791	141.684	130.784			244.983	183.725	180.891	174.691	158.669	133.61	176.616	142.085	220.176	177.936	124.449			181.966	101.725	140.405	86.5278	104.913	83.3457	111.314	92.5664	102.33	119.422
			132.787	5.1009	171.07	11.4716	118.029	9.3103	127.29	10.1375				343			110.778	133.021	151.623	127.434	117.594	149.375	141.684	130.784			244.983	178.01	165.172	182.875	168.239	133.61	176.616	136.122	216.378	172.504	107.258			186.126	116.283	134.051	82.7376	115.352	83.3457	111.314	87.5082	117.667	111.751
			125.681	7.6437	170.13	12.5335	120.584	9.5421	128.227	11.9367				344			110.778	123.747	157.499	102.776	96.2291	142.295	144.722	127.4			252.485	175.118	159.89	180.192	158.669	142.782	166.73	136.122	216.378	188.668	94.391			190.389	138.075	137.267	94.0158	110.197	83.3457	125.214	87.5082	107.484	104.08
	115,	115	130.554	6.9413	171.49	11.2522	119.64	8.5583	125.9	10.6513				345	115		110.778	123.747	163.231	111.062	110.414	145.791	141.684	137.721			252.485	175.118	162.531	185.626	158.669	142.782	166.73	136.122	212.485	177.936	115.906			181.966	138.075	130.836	94.0158	104.913	83.3457	120.542	92.5664	112.513	111.751
			132.795	6.4658	170.938	11.9766	120.534	8.5434	131.216	13.9495				346			110.778	136.061	163.231	127.434	110.414	145.791	144.722	123.932			256.283	175.118	167.749	180.192	153.825	142.782	176.616	124.343	208.592	183.235	111.582			181.966	145.398	130.836	94.0158	115.352	83.3457	115.871	92.5664	112.513	111.751
			130.749	7.2328	175.36	12.6537	122.701	9.8136	127.288	11.145				347			102.9	129.904	169.107	115.105	117.594	142.295	141.684	127.4			267.583	172.225	154.672	199.244	148.981	142.782	181.559	147.902	220.176	177.936	115.906			194.652	134.502	146.837	94.0158	99.6284	86.9965	125.214	92.5664	107.484	115.634
	116,	116	129.851	7.8656	170.852	10.4293	118.133	9.7224	126.123	9.6267				348	116		114.766	133.021	169.107	106.919	99.7315	142.295	138.72	134.253			233.683	180.903	167.749	177.441	173.083	138.253	171.673	136.122	216.378	172.504	111.582			194.652	138.075	134.051	97.806	99.6284	79.6949	106.642	92.5664	102.33	111.751
			132.655	5.9314	170.281	11.7407	120.542	8.9358	129.409	10.6282				349			102.9	139.178	145.747	123.391	121.096	156.455	141.684	130.784			252.485	169.403	159.89	180.192	168.239	138.253	176.616	130.16	220.176	161.772	115.906			181.966	130.841	140.405	101.596	99.6284	79.6949	115.871	87.5082	127.849	111.751
			131.456	6.5356	167.54	12.2294	118.814	10.0094	126.206	11.6935				350			106.888	126.788	157.499	102.776	138.959	142.295	138.72	137.721			256.283	175.118	159.89	169.257	139.411	133.61	181.559	118.38	212.485	172.504	124.449			194.652	130.841	143.621	94.0158	110.197	79.6949	115.871	87.5082	97.1757	107.868
	117,	117	132.285	5.8322	173.013	12.8397	117.477	9.1112	123.046	10.6871				351	117		110.778	126.788	157.499	123.391	114.004	149.375	138.72	137.721			263.785	178.01	154.672	177.441	168.239	138.253	156.965	130.16	220.176	199.532	115.906			186.126	123.517	134.051	90.318	110.197	83.3457	111.314	82.3234	117.667	107.868
			129.051	5.3103	174.765	12.6857	112.655	8.8259	128.857	12.4357				352			114.766	120.631	151.623	119.248	110.414	145.791	135.682	134.253			256.283	180.903	144.172	180.192	192.34	138.253	196.267	142.085	216.378	172.504	103.039			173.44	105.387	137.267	82.7376	104.913	83.3457	115.871	87.5082	92.0215	107.868
			130.17	6.3003	166.987	12.9868	115.685	10.9698	126.401	12.3747				353			102.9	123.747	163.231	115.105	128.276	135.128	138.72	134.253			267.583	175.118	149.39	177.441	173.083	128.968	156.965	136.122	208.592	156.34	107.258			207.338	105.387	134.051	82.7376	104.913	79.6949	111.314	87.5082	102.33	111.751
	118,	118	133.472	6.8612	170.46	12.9121	114.687	8.6427	124.414	12.2411				354	118		106.888	136.061	163.231	115.105	117.594	152.959	141.684	134.253			267.583	178.01	154.672	193.81	163.395	133.61	166.73	142.085	193.211	183.235	98.7151			177.703	105.387	137.267	86.5278	94.3441	94.2091	106.642	87.5082	107.484	115.634
			131.378	7.386	171.342	10.7227	116.957	11.1967	126.598	11.558				355			95.022	126.788	163.231	127.434	117.594	145.791	147.76	127.4			244.983	183.725	157.249	185.626	182.652	138.253	147.2	159.827	189.319	188.668	107.258			211.601	112.621	134.051	79.0398	110.197	79.6949	101.971	97.7512	102.33	111.751
			123.563	9.9421	173.015	12.5109	119.341	9.5804	126.986	13.0837				356			106.888	129.904	157.499	65.7886	117.594	138.712	144.722	127.4			263.785	183.725	170.39	196.561	173.083	138.253	171.673	124.343	185.426	188.668	107.258			186.126	101.725	140.405	94.0158	104.913	79.6949	115.871	82.3234	127.849	130.976
	119,	119	130.297	6.844	171.016	11.55	115.994	9.8162	125.918	11.4577				357	119		114.766	129.904	163.231	98.7334	121.096	138.712	141.684	134.253			263.785	178.01	157.249	177.441	177.927	128.968	166.73	147.902	189.319	177.936	115.906			186.126	116.283	143.621	97.806	94.3441	68.8314	101.971	92.5664	117.667	107.868
			122.916	5.2948	169.152	10.5249	115.452	9.6084	123.572	11.3835				358			106.888	129.904	151.623	106.919	114.004	120.881	132.643	120.464			244.983	175.118	159.89	182.875	182.652	133.61	156.965	136.122	189.319	183.235	115.906			186.126	116.283	143.621	90.318	104.913	83.3457	101.971	92.5664	102.33	96.3144
			130.857	6.0634	172.556	11.908	118.868	9.592	129.056	11.4382				359			110.778	123.747	163.231	119.248	117.594	145.791	135.682	130.784			252.485	180.903	157.249	185.626	177.927	133.61	166.73	130.16	197.009	204.832	111.582			194.652	112.621	137.267	94.0158	104.913	90.5583	115.871	87.5082	102.33	115.634
	120,	120	130.142	5.8401	172.165	11.6291	118.142	9.1208	124.487	11.2643				360	120		110.778	136.061	163.231	115.105	124.686	135.128	135.682	120.464			241.186	169.403	162.531	163.756	182.652	138.253	176.616	153.865	200.902	210.264	94.391			181.966	130.841	140.405	101.596	94.3441	86.9965	101.971	87.5082	102.33	119.422
			130.262	7.9873	171.027	12.2663	118.24	9.5466	124.426	13.095				361			95.022	126.788	169.107	131.577	106.911	145.791	132.643	134.253			241.186	169.403	173.032	177.441	182.652	128.968	166.73	142.085	204.795	204.832	90.1724			181.966	127.179	146.837	90.318	110.197	79.6949	111.314	87.5082	102.33	107.868
			132.149	5.5284	171.376	11.4123	117.298	9.2164	122.926	10.403				362			106.888	133.021	157.499	123.391	121.096	145.791	138.72	130.784			252.485	169.403	170.39	169.257	163.395	142.782	201.089	124.343	204.795	167.072	120.124			177.703	134.502	143.621	90.318	110.197	83.3457	101.971	87.5082	97.1757	111.751
	121,	121	127.414	6.1066	167.843	13.0069	119.139	9.5976	125.239	8.3769				363	121		106.888	129.904	157.499	102.776	128.276	124.465	138.72	130.784			252.485	172.225	165.172	182.875	168.239	133.61	166.73	124.343	212.485	177.936	90.1724			177.703	127.179	146.837	90.318	110.197	68.8314	111.314	87.5082	107.484	130.976
			128.736	5.5293	171.838	12.8655	121.385	10.4711	125.326	8.4854				364			102.9	126.788	151.623	123.391	114.004	138.712	141.684	130.784			260.08	169.403	170.39	177.441	187.496	128.968	176.616	136.122	212.485	172.504	98.7151			198.811	119.945	140.405	86.5278	125.921	86.9965	106.642	87.5082	112.513	107.868
			130.279	6.712	165.953	12.2628	117.357	8.9224	126.336	12.7829				365			114.766	129.904	169.107	131.577	106.911	120.881	141.684	127.4			248.78	175.118	173.032	180.192	177.927	138.253	156.965	112.417	197.009	167.072	98.7151			177.703	109.049	137.267	90.318	110.197	83.3457	115.871	82.3234	117.667	111.751
	122,	122	125.835	6.2502	171.667	13.1912	113.52	9.9339	124.251	12.6852				366	122		102.9	133.021	157.499	115.105	106.911	131.632	135.682	123.932			256.283	172.225	173.032	188.376	187.496	133.61	176.616	112.417	200.902	188.668	98.7151			181.966	109.049	146.837	79.0398	89.1887	76.1331	101.971	92.5664	107.484	115.634
			129.157	5.3821	174.108	12.6074	114.776	9.7724	122.982	10.2986				367			106.888	129.904	151.623	123.391	110.414	131.632	141.684	137.721			252.485	180.903	167.749	188.376	182.652	128.968	181.559	124.343	224.068	172.504	111.582			190.389	109.049	137.267	86.5278	99.6284	79.6949	120.542	87.5082	102.33	104.08
			127.09	6.2565	177.756	12.2048	115.306	9.8291	126.218	12.4807				368			110.778	133.021	157.499	106.919	106.911	135.128	135.682	130.784			248.78	183.725	175.608	180.192	177.927	133.61	176.616	130.16	227.961	204.832	115.906			186.126	112.621	143.621	82.7376	94.3441	83.3457	106.642	87.5082	107.484	111.751
	123,	123	131.414	6.2176	173.455	12.0328	114.038	10.8121	124.029	10.6597				369	123		114.766	136.061	157.499	123.391	103.321	149.375	132.643	134.253			260.08	178.01	173.032	177.441	163.395	142.782	181.559	118.38	216.378	172.504	124.449			190.389	112.621	137.267	90.318	94.3441	61.6188	120.542	82.3234	97.1757	115.634
			126.985	7.9366	172.211	13.7951	114.734	10.1564	124.844	12.3642				370			106.888	129.904	174.983	119.248	99.7315	128.048	129.679	127.4			267.583	183.725	183.468	180.192	173.083	128.968	161.908	112.417	212.485	183.235	107.258			186.126	105.387	140.405	97.806	110.197	68.8314	106.642	82.3234	97.1757	111.751
			127.102	5.6571	176.971	12.2596	114.506	10.1349	122.216	14.0811				371			106.888	123.747	151.623	139.763	103.321	128.048	132.643	130.784			256.283	183.725	186.109	180.192	168.239	133.61	176.616	136.122	193.211	220.995	111.582			190.389	109.049	137.267	90.318	99.6284	76.1331	115.871	82.3234	102.33	104.08
	124,	124	124.983	6.1439	169.5	11.1551	114.325	10.0639	126.785	11.5571				372	124		102.9	129.904	157.499	115.105	106.911	124.465	135.682	127.4			229.886	180.903	167.749	174.691	163.395	142.782	156.965	112.417	235.652	167.072	132.991			181.966	109.049	134.051	86.5278	115.352	61.6188	115.871	87.5082	102.33	107.868
			129.125	5.251	175.288	11.7046	112.203	9.4458	126.99	10.5643				373			110.778	129.904	157.499	119.248	114.004	131.632	135.682	134.253			244.983	178.01	180.891	185.626	192.34	133.61	171.673	124.343	224.068	172.504	120.124			181.966	101.725	130.836	86.5278	99.6284	76.1331	111.314	87.5082	102.33	104.08
			128.738	6.7506	169.6	12.9318	116.018	9.9918	126.788	13.3632				374			110.778	129.904	163.231	115.105	103.321	131.632	141.684	134.253			241.186	180.903	170.39	169.257	168.239	124.439	181.559	106.455	216.378	199.532	107.258			194.652	105.387	137.267	94.0158	110.197	76.1331	115.871	92.5664	97.1757	104.08
	125,	125	129.179	5.4474	174.781	13.622	119.322	10.1296	128.611	10.3093				375	125		110.778	126.788	157.499	127.434	110.414	128.048	141.684	130.784			252.485	186.618	183.468	182.875	182.652	138.253	191.324	112.417	220.176	177.936	94.391			194.652	109.049	127.698	86.5278	94.3441	83.3457	129.771	92.5664	112.513	123.305
			131.992	7.1366	166.7	12.1612	116.215	8.9397	124.737	11.6768				376			110.778	129.904	169.107	123.391	106.911	149.375	135.682	130.784			218.586	180.903	180.891	177.441	173.083	115.154	161.908	106.455	212.485	199.532	107.258			177.703	105.387	140.405	90.318	110.197	79.6949	111.314	92.5664	107.484	107.868
			127.457	6.9147	168.187	11.3593	117.825	9.5569	126.644	13.5514				377			102.9	129.904	163.231	123.391	106.911	117.385	141.684	134.253			226.088	175.118	167.749	172.007	168.239	128.968	181.559	112.417	224.068	177.936	115.906			186.126	112.621	137.267	82.7376	115.352	76.1331	125.214	87.5082	112.513	111.751
	126,	126	124.606	4.8892	171.023	11.4912	113.978	9.3901	123.081	9.6823				378	126		106.888	123.747	151.623	119.248	110.414	124.465	129.679	130.784			244.983	178.01	186.109	182.875	148.981	128.968	166.73	130.16	216.378	177.936	120.124			186.126	109.049	127.698	94.0158	99.6284	76.1331	111.314	92.5664	97.1757	107.868
			129.879	6.5796	172.01	12.3347	115.346	10.839	127.204	13.0851				379			110.778	123.747	169.107	123.391	110.414	135.128	135.682	130.784			237.481	172.225	178.25	177.441	173.083	133.61	206.032	112.417	216.378	177.936	107.258			203.074	109.049	130.836	94.0158	89.1887	83.3457	111.314	87.5082	97.1757	107.868
			125.539	6.2767	160.285	12.1721	116.21	9.7147	124.646	10.0071				380			98.9123	126.788	157.499	115.105	110.414	135.128	129.679	130.784			233.683	163.617	170.39	177.441	153.825	119.796	161.908	106.455	204.795	172.504	98.7151			190.389	112.621	137.267	82.7376	104.913	79.6949	111.314	92.5664	102.33	115.634
	127,	127	128.697	6.0665	164.428	10.1847	117.969	10.3862	124.862	11.2146				381	127		102.9	129.904	163.231	123.391	117.594	135.128	126.641	130.784			233.683	169.403	178.25	174.691	168.239	133.61	166.73	124.343	185.426	167.072	107.258			198.811	109.049	134.051	82.7376	104.913	90.5583	120.542	82.3234	107.484	111.751
			124.234	6.8304	170.725	12.364	117.504	9.292	119.217	11.0549				382			110.778	117.514	163.231	119.248	99.7315	128.048	117.601	137.721			275.085	175.118	175.608	166.506	173.083	142.782	161.908	130.16	189.319	172.504	115.906			186.126	112.621	137.267	105.294	94.3441	86.9965	120.542	87.5082	102.33	104.08
			127.93	7.797	169.065	11.7754	115.795	9.1602	122.137	10.7519				383			106.888	126.788	169.107	119.248	96.2291	138.712	135.682	130.784			237.481	166.51	175.608	185.626	163.395	124.439	210.975	118.38	193.211	172.504	111.582			181.966	112.621	134.051	86.5278	110.197	76.1331	120.542	87.5082	107.484	107.868
	128,	128	128.1	5.8988	167.987	13.2397	116.84	9.0399	124.513	10.4687				384	128		110.778	129.904	157.499	115.105	106.911	131.632	138.72	134.253			252.485	175.118	186.109	188.376	158.669	133.61	176.616	94.6748	197.009	177.936	107.258			186.126	112.621	134.051	94.0158	104.913	83.3457	120.542	87.5082	97.1757	119.422
			128.075	6.6802	165.158	13.34	115.34	9.1181	132.767	11.4665				385			114.766	126.788	169.107	119.248	106.911	120.881	132.643	134.253			237.481	175.118	173.032	180.192	148.981	119.796	186.381	94.6748	193.211	204.832	103.039			181.966	109.049	130.836	82.7376	110.197	94.2091	106.642	82.3234	107.484	107.868
			125.847	6.3503	157.609	10.6858	117.502	10.141	122.445	12.7072				386			106.888	129.904	157.499	111.062	103.321	131.632	135.682	130.784			222.383	172.225	165.172	177.441	158.669	128.968	161.908	106.455	185.426	156.34	98.7151			198.811	112.621	134.051	90.318	99.6284	90.5583	129.771	82.3234	97.1757	111.751
	129,	129	130.352	7.1127	164.386	13.07	113.966	9.2729	127.249	13.2159				387	129		114.766	129.904	169.107	111.062	106.911	135.128	141.684	134.253			267.583	172.225	170.39	182.875	158.669	133.61	166.73	106.455	169.95	172.504	107.258			186.126	105.387	130.836	90.318	99.6284	86.9965	125.214	87.5082	92.0215	104.08
			130.682	5.8942	164.577	10.9833	117.06	10.2564	124.618	11.766				388			122.643	120.631	163.231	123.391	106.911	138.712	135.682	134.253			244.983	172.225	162.531	172.007	177.927	128.968	166.73	130.16	173.843	177.936	103.039			194.652	109.049	134.051	82.7376	120.637	76.1331	125.214	92.5664	92.0215	111.751
			126.223	8.2821	162.829	11.5275	116.869	9.4272	123.12	11.3634				389			106.888	117.514	169.107	115.105	92.6391	135.128	135.682	137.721			241.186	175.118	167.749	177.441	158.669	119.796	156.965	112.417	181.533	188.668	111.582			190.389	112.621	124.482	90.318	99.6284	90.5583	120.542	87.5082	102.33	111.751
	130,	130	128.718	7.1135	166.099	11.5181	115.82	9.5039	122.523	12.1933				390	130		102.9	120.631	157.499	139.763	99.7315	145.791	132.643	130.784			256.283	183.725	170.39	163.756	148.981	133.61	166.73	124.343	185.426	177.936	115.906			181.966	109.049	137.267	94.0158	104.913	76.1331	125.214	87.5082	102.33	100.197
			123.605	5.8998	165.187	11.4542	113.553	9.5588	125.376	11.3261				391			114.766	120.631	151.623	106.919	99.7315	135.128	132.643	127.4			241.186	169.403	165.172	180.192	153.825	133.61	176.616	118.38	181.533	194.1	103.039			186.126	109.049	124.482	82.7376	99.6284	86.9965	115.871	87.5082	97.1757	104.08
			126.284	6.17	160.005	10.1313	117.721	9.1012	128.912	12.7042				392			114.766	120.631	151.623	106.919	106.911	149.375	132.643	127.4			218.586	178.01	154.672	163.756	153.825	128.968	166.73	118.38	185.426	188.668	103.039			181.966	109.049	121.266	82.7376	125.921	101.422	129.771	82.3234	97.1757	107.868
	131,	131	117.599	8.4818	163.36	11.4967	116.54	9.9104	122.102	11.3738				393	131		102.9	114.474	145.747	86.4044	85.5467	142.295	132.643	130.784			241.186	166.51	157.249	169.257	177.927	133.61	152.022	112.417	185.426	194.1	107.258			186.126	109.049	137.267	86.5278	83.9044	90.5583	125.214	82.3234	117.667	107.868
			125.441	9.0264	164.912	10.3054	115.82	8.8828	123.826	11.8321				394			106.888	123.747	169.107	123.391	81.9567	142.295	135.682	120.464			229.886	172.225	173.032	172.007	177.927	142.782	166.73	124.343	189.319	167.072	98.7151			181.966	105.387	130.836	90.318	94.3441	90.5583	120.542	87.5082	112.513	107.868
			121.116	8.8806	168.529	12.0604	114.558	8.7477	123.143	10.8904				395			102.9	126.788	163.231	102.776	81.9567	135.128	135.682	120.464			252.485	175.118	152.031	182.875	148.981	128.968	176.616	130.16	200.902	194.1	111.582			177.703	109.049	140.405	90.318	94.3441	90.5583	111.314	92.5664	112.513	92.5262
	132,	132	125.252	8.6923	170.402	13.7507	113.274	9.9029	123.637	10.3844				396	132		106.888	123.747	163.231	131.577	78.3667	135.128	135.682	127.4			278.882	172.225	159.89	180.192	158.669	138.253	161.908	136.122	200.902	188.668	98.7151			190.389	112.621	127.698	86.5278	78.6201	83.3457	111.314	92.5664	102.33	111.751
			128.943	5.11	161.714	12.0212	120.751	8.8357	122.845	11.744				397			102.9	123.747	145.747	135.721	117.594	145.791	132.643	127.4			248.78	166.51	149.39	185.626	144.255	133.61	161.908	124.343	193.211	172.504	98.7151			177.703	112.621	140.405	90.318	125.921	83.3457	139.114	92.5664	102.33	111.751
			124.781	6.6552	164.972	11.1284	117.019	9.3684	124.778	11.3928				398			102.9	120.631	163.231	127.434	106.911	124.465	135.682	116.995			244.983	157.902	162.531	172.007	168.239	119.796	186.381	136.122	181.533	177.936	107.258			190.389	109.049	130.836	97.806	110.197	86.9965	115.871	82.3234	107.484	104.08
	133,	133	127.956	5.2059	165.373	12.2221	116.765	8.9699	124.124	10.734				399	133		106.888	129.904	145.747	135.721	110.414	142.295	135.682	116.995			252.485	163.617	149.39	174.691	177.927	142.782	166.73	130.16	193.211	177.936	90.1724			181.966	112.621	130.836	94.0158	110.197	86.9965	111.314	87.5082	102.33	107.868
			130.021	9.5539	165.974	12.5901	116.77	9.7022	123.144	11.1617				400			102.9	151.568	180.715	106.919	103.321	135.128	135.682	123.932			260.08	146.402	157.249	169.257	173.083	128.968	166.73	130.16	208.592	177.936	107.258			186.126	105.387	137.267	90.318	110.197	90.5583	115.871	82.3234	92.0215	115.634
			126.411	4.9962	166.57	11.3611	115.663	8.798	122.995	10.433				401			106.888	133.021	140.015	135.721	103.321	138.712	129.679	123.932			252.485	155.009	146.813	172.007	158.669	138.253	186.381	136.122	197.009	177.936	111.582			181.966	109.049	134.051	86.5278	110.197	90.5583	120.542	82.3234	107.484	104.08
	134,	134	124.536	5.9555	165.404	12.3727	118.114	9.0592	120.38	11.3452				402	134		102.9	129.904	151.623	123.391	99.7315	135.128	129.679	123.932			263.785	166.51	144.172	172.007	168.239	128.968	147.2	147.902	200.902	172.504	107.258			186.126	109.049	140.405	86.5278	120.637	105.073	111.314	87.5082	92.0215	111.751
			124.908	5.4166	167.332	11.412	115.527	7.3961	128.943	11.8473				403			114.766	126.788	151.623	111.062	103.321	135.128	132.643	123.932			260.08	175.118	159.89	166.506	173.083	133.61	166.73	136.122	185.426	172.504	111.582			156.595	112.621	134.051	94.0158	115.352	86.9965	120.542	87.5082	107.484	100.197
			123.029	5.7182	165.248	9.7146	115.882	9.5226	124.43	11.0349				404			98.9123	129.904	145.747	115.105	103.321	131.632	135.682	123.932			237.481	178.01	146.813	166.506	163.395	147.424	171.673	142.085	173.843	183.235	107.258			186.126	109.049	134.051	90.318	110.197	86.9965	106.642	87.5082	97.1757	107.868
	135,	135	124.576	4.8068	169.522	11.7788	115.111	8.4583	122.716	11.7744				405	135		102.9	133.021	140.015	119.248	106.911	128.048	135.682	130.784			252.485	175.118	154.672	166.506	187.496	124.439	161.908	130.16	208.592	183.235	120.124			169.281	101.725	137.267	86.5278	120.637	86.9965	111.314	82.3234	102.33	115.634
			127.325	6.344	171.653	10.2391	111.151	8.5546	129.237	11.7962				406			106.888	123.747	157.499	123.391	103.321	131.632	144.722	127.4			237.481	178.01	146.813	180.192	177.927	147.424	171.673	142.085	200.902	194.1	111.582			165.017	101.725	134.051	82.7376	104.913	76.1331	115.871	87.5082	102.33	100.197
			120.013	8.2369	160.225	11.7901	113.655	8.4225	127.138	10.0007				407			110.778	129.904	151.623	98.7334	78.3667	128.048	138.72	123.932			260.08	172.225	152.031	177.441	173.083	124.439	152.022	124.343	154.569	156.34	115.906			169.281	101.725	134.051	75.2496	120.637	90.5583	101.971	87.5082	112.513	107.868
	136,	136	124.43	7.2069	163.279	12.1423	114.491	10.2939	123.935	12.2958				408	136		106.888	129.904	151.623	115.105	89.0491	145.791	129.679	127.4			263.785	172.225	154.672	150.138	158.669	133.61	166.73	136.122	173.843	183.235	103.039			186.126	105.387	146.837	82.7376	115.352	83.3457	101.971	82.3234	92.0215	107.868
			121.007	6.9936	165.696	10.9764	114.885	8.3704	127.826	12.5859				409			95.022	126.788	151.623	106.919	96.2291	128.048	132.643	130.784			244.983	166.51	149.39	180.192	192.34	133.61	161.908	142.085	181.533	167.072	103.039			169.281	109.049	137.267	94.0158	120.637	83.3457	111.314	82.3234	92.0215	115.634
			124.621	7.1459	164.648	12.0408	115.638	7.5991	126.981	11.5897				410			106.888	133.021	157.499	115.105	92.6391	138.712	132.643	120.464			252.485	175.118	165.172	172.007	173.083	133.61	156.965	136.122	189.319	167.072	90.1724			165.017	105.387	137.267	97.806	120.637	94.2091	120.542	97.7512	92.0215	92.5262
	137,	137	121.765	5.8348	165.352	11.7764	117.455	8.7037	125.671	10.523				411	137		102.9	136.061	145.747	115.105	96.2291	124.465	129.679	123.932			260.08	172.225	149.39	174.691	173.083	119.796	161.908	142.085	181.533	172.504	111.582			173.44	116.283	143.621	90.318	120.637	83.3457	111.314	92.5664	97.1757	107.868
			123.382	7.3391	165.451	14.8985	116.677	7.9312	122.824	10.169				412			110.778	126.788	163.231	119.248	89.0491	120.881	129.679	127.4			290.182	169.403	149.39	169.257	173.083	96.8107	152.022	142.085	189.319	172.504	115.906			165.017	112.621	146.837	97.806	115.352	90.5583	106.642	87.5082	97.1757	111.751
			128.018	5.2736	160.91	11.678	116.889	8.7913	122.572	11.5908				413			118.753	136.061	157.499	119.248	106.911	131.632	126.641	127.4			252.485	172.225	141.53	166.506	153.825	124.439	161.908	136.122	185.426	172.504	103.039			177.703	112.621	143.621	90.318	110.197	90.5583	97.4137	92.5664	107.484	107.868
	138,	138	121.379	7.7417	161.522	11.8948	114.367	9.0452	125.755	10.1745				414	138		102.9	126.788	163.231	115.105	89.0491	117.385	132.643	123.932			252.485	169.403	152.031	172.007	153.825	133.61	156.965	124.343	185.426	177.936	98.7151			177.703	105.387	134.051	109.084	94.3441	90.5583	125.214	82.3234	86.993	100.197
			123.13	7.0995	159.84	10.9249	110.031	8.9595	117.674	7.5526				415			95.022	133.021	151.623	131.577	92.6391	128.048	132.643	120.464			244.983	163.617	159.89	166.506	153.825	124.439	161.908	130.16	189.319	156.34	107.258			173.44	105.387	130.836	82.7376	99.6284	83.3457	97.4137	77.1387	107.484	104.08
			122.642	6.8144	165.314	11.1285	114.298	8.9207	121.673	9.5232				416			102.9	133.021	151.623	123.391	89.0491	128.048	132.643	120.464			256.283	169.403	157.249	163.756	139.411	124.439	176.616	142.085	181.533	183.235	124.449			177.703	105.387	127.698	82.7376	115.352	83.3457	111.314	82.3234	107.484	111.751
	139,	139	117.86	6.2455	165.447	12.7407	118.788	10.0067	119.864	9.5656				417	139		102.9	123.747	145.747	111.062	89.0491	113.801	132.643	123.932			271.38	166.51	167.749	177.441	158.669	124.439	161.908	136.122	193.211	150.908	111.582			198.811	98.1528	137.267	94.0158	110.197	83.3457	115.871	92.5664	112.513	111.751
			124.739	7.2009	167.791	12.265	112.048	9.3191	121.596	9.0327				418			106.888	133.021	157.499	119.248	89.0491	135.128	129.679	127.4			260.08	166.51	157.249	169.257	163.395	128.968	181.559	136.122	185.426	194.1	103.039			177.703	101.725	134.051	86.5278	115.352	83.3457	101.971	77.1387	102.33	100.197
			125.672	6.4673	163.771	11.1262	113.829	8.7181	125.58	9.3078				419			114.766	123.747	169.107	115.105	114.004	128.048	123.603	116.995			244.983	166.51	170.39	180.192	153.825	128.968	161.908	124.343	197.009	161.772	111.582			173.44	101.725	137.267	94.0158	115.352	79.6949	106.642	82.3234	97.1757	115.634
	140,	140	123.708	7.1643	164.145	11.2062	114.226	9.4151	126.764	9.9556				420	140		110.778	126.788	151.623	143.906	85.5467	120.881	129.679	120.464			233.683	163.617	157.249	174.691	163.395	119.796	166.73	147.902	200.902	183.235	94.391			181.966	105.387	140.405	94.0158	104.913	79.6949	106.642	87.5082	92.0215	111.751
			124.079	6.1977	165.131	11.0084	113.984	9.7363	121.301	10.2251				421			110.778	123.747	157.499	119.248	96.2291	128.048	129.679	127.4			241.186	163.617	173.032	174.691	153.825	119.796	181.559	130.16	200.902	161.772	115.906			186.126	105.387	137.267	86.5278	104.913	90.5583	106.642	82.3234	102.33	96.3144
			120.948	6.5258	161.652	11.7016	111.865	9.6013	122.061	9.1353				422			110.778	120.631	151.623	127.434	85.5467	124.465	126.641	120.464			233.683	175.118	173.032	174.691	158.669	115.154	152.022	136.122	197.009	172.504	90.1724			186.126	101.725	127.698	94.0158	94.3441	90.5583	111.314	77.1387	86.993	111.751
	141,	141	122.998	6.6247	163.603	11.0401	114.589	8.1772	124.635	12.2269				423	141		122.643	133.021	151.623	123.391	85.5467	124.465	129.679	113.611			237.481	172.225	170.39	172.007	153.825	119.796	156.965	130.16	185.426	194.1	107.258			169.281	112.621	130.836	105.294	104.913	94.2091	115.871	82.3234	97.1757	92.5262
			120.156	7.3944	164.001	11.8193	115.285	8.1601	119.004	9.2045				424			110.778	120.631	157.499	119.248	81.9567	124.465	129.679	116.995			233.683	172.225	170.39	172.007	153.825	128.968	181.559	118.38	212.485	161.772	98.7151			169.281	105.387	137.267	97.806	94.3441	90.5583	111.314	87.5082	107.484	111.751
			125.519	6.1449	153.102	9.4086	113.247	9.8942	121.617	12.1556				425			106.888	136.061	151.623	131.577	96.2291	131.632	129.679	120.464			214.789	175.118	157.249	169.257	139.411	115.154	152.022	136.122	169.95	156.34	98.7151			186.126	105.387	137.267	94.0158	94.3441	83.3457	115.871	82.3234	86.993	107.868
	142,	142	121.722	8.8974	163.699	11.0287	112.327	8.9298	121.758	11.1908				426	142		102.9	120.631	169.107	115.105	81.9567	124.465	135.682	123.932			241.186	175.118	175.608	174.691	158.669	128.968	161.908	130.16	177.736	177.936	98.7151			177.703	105.387	127.698	90.318	89.1887	90.5583	111.314	82.3234	97.1757	111.751
			119.415	6.7699	163.776	10.7539	113.37	8.6877	125.582	10.7068				427			110.778	120.631	157.499	98.7334	96.2291	120.881	126.641	123.932			241.186	178.01	167.749	169.257	163.395	128.968	161.908	124.343	181.533	177.936	107.258			177.703	101.725	134.051	82.7376	110.197	90.5583	111.314	92.5664	97.1757	100.197
			118.663	7.8192	163.08	12.0068	111.706	9.5262	118.513	10.6972				428			110.778	129.904	151.623	86.4044	89.0491	124.465	129.679	127.4			252.485	166.51	170.39	177.441	148.981	119.796	161.908	118.38	177.736	188.668	111.582			173.44	105.387	143.621	86.5278	78.6201	86.9965	115.871	82.3234	107.484	96.3144
	143,	143	122.867	5.2775	159.117	13.1992	117.125	9.2844	119.467	9.6106				429	143		114.766	123.747	151.623	115.105	99.7315	120.881	129.679	127.4			252.485	166.51	167.749	172.007	153.825	115.154	166.73	106.455	193.211	161.772	94.391			173.44	105.387	140.405	94.0158	131.076	83.3457	115.871	77.1387	97.1757	111.751
			121.943	4.9414	163.105	13.724	118.427	8.3709	119.339	10.9813				430			106.888	126.788	140.015	127.434	96.2291	128.048	129.679	120.464			278.882	163.617	167.749	166.506	153.825	133.61	156.965	130.16	193.211	150.908	98.7151			181.966	105.387	134.051	105.294	110.197	90.5583	115.871	87.5082	122.821	100.197
			120.488	4.5886	161.897	12.3475	118.642	9.782	123.537	12.5584				431			114.766	123.747	145.747	111.062	103.321	128.048	123.603	113.611			260.08	166.51	173.032	174.691	148.981	124.439	171.673	124.343	177.736	156.34	103.039			194.652	105.387	140.405	86.5278	120.637	94.2091	125.214	82.3234	102.33	107.868
	144,	144	125.302	6.5324	164.858	11.2854	111.71	9.0784	121.244	12.6413				432	144		110.778	126.788	163.231	119.248	99.7315	131.632	123.603	127.4			233.683	160.795	173.032	177.441	148.981	124.439	142.257	130.16	181.533	220.995	120.124			177.703	101.725	130.836	82.7376	110.197	86.9965	111.314	82.3234	107.484	88.6434
			119.469	8.0752	158.77	11.5991	114.67	8.387	121.425	8.3026				433			106.888	123.747	163.231	98.7334	89.0491	124.465	132.643	116.995			244.983	157.902	162.531	174.691	148.981	119.796	156.965	118.38	193.211	161.772	107.258			173.44	101.725	127.698	90.318	115.352	90.5583	125.214	87.5082	97.1757	100.197
			119.858	6.6987	176.779	23.8554	114.749	8.9324	120.869	8.4913				434			102.9	123.747	157.499	106.919	96.2291	124.465	126.641	120.464			399.475	155.009	165.172	172.007	153.825	133.61	161.908	112.417	212.485	167.072	111.582			186.126	101.725	127.698	90.318	104.913	83.3457	111.314	97.7512	102.33	107.868
	145,	145	123.726	6.7876	161.725	12.1914	111.738	8.8812	119.7	8.8177				435	145		114.766	120.631	163.231	115.105	99.7315	138.712	120.639	116.995			252.485	157.902	159.89	166.506	144.255	124.439	171.673	118.38	204.795	167.072	111.582			173.44	101.725	127.698	86.5278	99.6284	83.3457	111.314	82.3234	107.484	100.197
			124.891	6.2633	158.335	10.8876	116.271	8.6291	120.602	11.8082				436			110.778	129.904	157.499	98.7334	114.004	131.632	132.643	123.932			241.186	152.187	152.031	172.007	177.927	128.968	166.73	136.122	158.367	161.772	94.391			173.44	101.725	130.836	86.5278	110.197	86.9965	125.214	92.5664	112.513	100.197
			121.906	2.8575	156.681	9.396	116.424	9.6585	120.775	11.2606				437			110.778	120.631	128.263	123.391	110.414	131.632	129.679	120.464			222.383	152.187	159.89	169.257	153.825	119.796	171.673	118.38	162.26	177.936	115.906			186.126	109.049	134.051	90.318	110.197	94.2091	139.114	87.5082	107.484	77.0894
	146,	146	121.132	5.3546	160.939	12.0202	112.198	8.806	126.906	12.2236				438	146		114.766	114.474	145.747	123.391	99.7315	131.632	132.643	106.675			244.983	152.187	154.672	177.441	153.825	128.968	171.673	118.38	169.95	199.532	98.7151			173.44	112.621	134.051	82.7376	104.913	86.9965	115.871	87.5082	86.993	100.197
			119.751	3.7129	160.913	11.5034	110.883	8.2465	116.147	9.8161				439			110.778	120.631	134.139	111.062	103.321	124.465	129.679	123.932			233.683	157.902	167.749	180.192	158.669	119.796	161.908	124.343	162.26	204.832	98.7151			169.281	105.387	118.128	86.5278	110.197	86.9965	111.314	82.3234	97.1757	100.197
			124.66	6.8788	165.632	12.2782	113.549	9.7994	127.226	10.9532				440			102.9	123.747	163.231	115.105	106.911	138.712	129.679	116.995			263.785	163.617	165.172	169.257	148.981	119.796	176.616	130.16	185.426	183.235	115.906			181.966	112.621	124.482	79.0398	104.913	79.6949	134.442	82.3234	97.1757	100.197
	147,	147	116.05	4.3232	157.545	9.5641	116.739	9.6809	119.78	12.537				441	147		106.888	117.514	128.263	115.105	96.2291	128.048	129.679	106.675			226.088	166.51	159.89	166.506	153.825	133.61	161.908	112.417	185.426	150.908	115.906			186.126	109.049	130.836	79.0398	115.352	86.9965	139.114	87.5082	97.1757	104.08
			123.018	6.6575	156.323	9.2397	114.433	8.8682	120.156	10.6913				442			114.766	120.631	163.231	111.062	99.7315	128.048	129.679	116.995			218.586	166.51	154.672	133.769	158.669	138.253	166.73	112.417	181.533	172.504	115.906			177.703	109.049	124.482	82.7376	115.352	90.5583	125.214	77.1387	107.484	100.197
			122.72	4.0531	160.8	10.927	113.298	9.2572	121.942	10.5329				443			114.766	123.747	145.747	111.062	117.594	131.632	123.603	113.611			233.683	166.51	152.031	174.691	153.825	124.439	166.73	124.343	197.009	172.504	103.039			177.703	112.621	130.836	75.2496	110.197	90.5583	111.314	87.5082	102.33	92.5262
	148,	148	121.056	6.0626	166.35	11.7829	115.144	9.0964	121.163	8.9963				444	148		106.888	117.514	140.015	115.105	99.7315	149.375	129.679	110.143			252.485	172.225	154.672	174.691	158.669	133.61	196.267	130.16	181.533	172.504	103.039			181.966	116.283	127.698	82.7376	104.913	83.3457	115.871	87.5082	102.33	111.751
			116.284	5.6255	160	12.595	112.114	7.7953	118.937	9.5625				445			102.9	117.514	140.015	102.776	96.2291	128.048	132.643	110.143			260.08	169.403	159.89	147.387	168.239	119.796	161.908	124.343	177.736	172.504	98.7151			169.281	112.621	127.698	97.806	104.913	86.9965	111.314	92.5664	92.0215	92.5262
			122.245	5.1932	162.492	10.5959	113.55	8.3249	118.764	10.4808				446			114.766	120.631	134.139	127.434	92.6391	138.712	132.643	116.995			229.886	163.617	159.89	174.691	168.239	110.625	156.965	147.902	189.319	183.235	103.039			173.44	105.387	127.698	86.5278	110.197	101.422	115.871	77.1387	102.33	100.197
	149,	149	121.743	5.2294	159.61	11.3919	113.196	9.0713	117.035	10.3517				447	150		102.9	126.788	140.015	123.391	96.2291	128.048	132.643	123.932			244.983	175.118	149.39	169.257	163.395	115.154	161.908	130.16	181.533	161.772	103.039			173.44	109.049	130.836	82.7376	89.1887	90.5583	120.542	87.5082	102.33	100.197
			118.484	7.8257	166.051	11.3557	110.37	8.8374	118.961	10.1318				448			106.888	102.084	151.623	115.105	89.0491	149.375	123.603	110.143			252.485	166.51	149.39	166.506	163.395	133.61	161.908	142.085	189.319	194.1	107.258			169.281	101.725	127.698	90.318	99.6284	72.4823	120.542	77.1387	102.33	104.08
			120.761	6.8039	162.818	10.0311	111	8.1959	121.051	9.9269				449			110.778	114.474	157.499	119.248	92.6391	131.632	129.679	110.143			214.789	163.617	141.53	177.441	153.825	124.439	171.673	147.902	193.211	199.532	103.039			160.754	109.049	134.051	97.806	89.1887	90.5583	120.542	82.3234	92.0215	92.5262
	150,	150	122.639	7.8328	157.631	8.533	108.64	9.5731	121.191	11.7126				450	151		106.888	123.747	163.231	123.391	85.5467	131.632	129.679	116.995			169.589	160.795	146.813	163.756	173.083	124.439	166.73	136.122	200.902	188.668	103.039			177.703	101.725	130.836	75.2496	89.1887	83.3457	125.214	82.3234	86.993	100.197
			122.109	8.0882	160.45	11.7188	113.689	8.8786	125.203	9.1495				451			98.9123	126.788	163.231	127.434	89.0491	131.632	129.679	110.143			237.481	155.009	146.813	166.506	163.395	101.34	161.908	124.343	204.795	183.235	120.124			177.703	105.387	130.836	86.5278	120.637	86.9965	111.314	82.3234	107.484	92.5262
			122.372	5.583	164.595	12.9626	113.477	7.9746	120.047	10.745				452			110.778	117.514	151.623	131.577	99.7315	124.465	129.679	113.611			263.785	155.009	149.39	174.691	153.825	124.439	161.908	142.085	216.378	161.772	107.258			169.281	101.725	127.698	86.5278	115.352	94.2091	115.871	82.3234	102.33	104.08
	151,	151	125.812	7.7231	163.271	11.7795	110.797	8.8089	125.26	12.4518				453	152		110.778	126.788	169.107	135.721	96.2291	128.048	129.679	110.143			244.983	157.902	136.312	172.007	158.669	124.439	161.908	142.085	212.485	177.936	107.258			169.281	105.387	134.051	90.318	104.913	86.9965	111.314	77.1387	86.993	100.197
			120.014	6.3148	162.459	11.6595	108.912	9.1284	120.396	7.9462				454			102.9	123.747	157.499	115.105	99.7315	120.881	126.641	113.611			244.983	163.617	136.312	177.441	153.825	119.796	166.73	147.902	200.902	172.504	103.039			169.281	109.049	130.836	90.318	83.9044	83.3457	97.4137	82.3234	107.484	88.6434
			121.877	6.9591	160.656	11.2602	112.285	8.2545	120.645	9.831				455			110.778	120.631	151.623	135.721	85.5467	124.465	132.643	113.611			233.683	155.009	133.671	166.506	163.395	115.154	161.908	130.16	208.592	183.235	115.906			165.017	112.621	130.836	97.806	78.6201	86.9965	115.871	87.5082	107.484	100.197
	152,	152	120.928	8.9655	155.685	11.469	112.263	9.0745	119.792	10.206				456	153		98.9123	123.747	157.499	127.434	74.8643	138.712	132.643	113.611			211.084	163.617	125.812	169.257	158.669	92.1683	166.73	147.902	212.485	161.772	103.039			173.44	109.049	134.051	79.0398	104.913	86.9965	101.971	82.3234	107.484	100.197
			121.45	7.2564	160.305	11.2381	112.087	8.0092	122.259	8.7447				457			102.9	126.788	157.499	131.577	92.6391	120.881	132.643	106.675			222.383	166.51	136.312	174.691	148.981	119.796	171.673	142.085	208.592	177.936	94.391			160.754	112.621	127.698	86.5278	104.913	83.3457	129.771	87.5082	102.33	88.6434
			119.138	5.9017	160.411	10.9304	112.067	7.4577	124.522	11.111				458			114.766	117.514	128.263	139.763	85.5467	124.465	132.643	110.143			229.886	172.225	138.954	166.506	158.669	115.154	176.616	142.085	193.211	172.504	98.7151			160.754	112.621	127.698	94.0158	94.3441	90.5583	106.642	87.5082	102.33	104.08
	153,	153	120.094	8.3103	163.781	9.4627	111.873	9.6577	124.974	10.4427				459	154		98.9123	129.904	157.499	131.577	78.3667	117.385	126.641	120.464			226.088	175.118	138.954	177.441	158.669	124.439	171.673	142.085	200.902	161.772	124.449			181.966	112.621	137.267	82.7376	94.3441	86.9965	111.314	77.1387	97.1757	100.197
			116.681	6.8913	166.639	13.5574	113.466	8.2675	124.631	11.0565				460			106.888	123.747	145.747	131.577	81.9567	110.218	126.641	106.675			267.583	172.225	133.671	172.007	163.395	115.154	161.908	165.645	204.795	177.936	98.7151			165.017	109.049	137.267	86.5278	94.3441	83.3457	115.871	82.3234	117.667	107.868
			118.729	8.8381	168.737	14.246	109.789	6.9173	120.065	9.5681				461			110.778	126.788	151.623	135.721	67.6843	120.881	129.679	106.675			275.085	178.01	144.172	172.007	158.669	115.154	166.73	142.085	212.485	188.668	103.039			165.017	109.049	134.051	97.806	104.913	90.5583	111.314	92.5664	86.993	96.3144
	154,	154	118.528	6.4458	164.888	13.5995	111.316	7.9954	120.137	10.3463				462	155		114.766	123.747	151.623	115.105	85.5467	113.801	126.641	116.995			267.583	169.403	144.172	163.756	153.825	115.154	166.73	147.902	208.592	177.936	98.7151			165.017	112.621	121.266	90.318	120.637	90.5583	101.971	77.1387	92.0215	104.08
			119.792	8.0015	164.515	12.4568	109.68	8.6138	122.084	8.209				463			106.888	120.631	145.747	135.721	71.2743	124.465	129.679	123.932			244.983	175.118	144.172	172.007	139.411	115.154	166.73	147.902	212.485	188.668	103.039			173.44	105.387	134.051	86.5278	89.1887	90.5583	106.642	82.3234	92.0215	104.08
			117.439	6.7933	166.089	11.6768	111.743	8.5745	125.663	9.9251				464			106.888	111.357	151.623	123.391	85.5467	120.881	129.679	110.143			244.983	175.118	146.813	166.506	163.395	124.439	166.73	130.16	208.592	188.668	111.582			173.44	105.387	134.051	86.5278	104.913	86.9965	106.642	87.5082	102.33	92.5262
	155,	155	123.188	8.7864	154.689	8.894	108.512	8.6638	123.961	9.9368				465	156		114.766	142.294	157.499	135.721	74.8643	110.218	129.679	120.464			195.986	169.403	136.312	163.756	168.239	115.154	166.73	136.122	197.009	145.608	107.258			165.017	105.387	140.405	86.5278	94.3441	86.9965	97.4137	82.3234	81.8388	107.868
			120.799	8.4835	159.536	11.7978	113.228	9.1804	120.602	10.622				466			106.888	129.904	163.231	123.391	81.9567	128.048	129.679	103.291			229.886	172.225	141.53	172.007	158.669	101.34	161.908	130.16	200.902	183.235	103.039			177.703	101.725	140.405	94.0158	94.3441	83.3457	101.971	82.3234	127.849	96.3144
			117.159	6.404	160.687	11.0175	109.08	8.8016	122.897	7.9695				467			106.888	123.747	140.015	127.434	81.9567	120.881	129.679	106.675			237.481	163.617	141.53	169.257	144.255	115.154	181.559	136.122	200.902	161.772	115.906			173.44	105.387	130.836	82.7376	104.913	83.3457	92.7424	82.3234	102.33	96.3144
	156,	156	122.399	7.8797	165.436	10.968	113.315	7.9176	123.559	9.0988				468	157		102.9	126.788	151.623	148.05	85.5467	124.465	129.679	110.143			244.983	163.617	157.249	177.441	158.669	124.439	186.381	142.085	197.009	156.34	111.582			169.281	105.387	134.051	94.0158	125.921	90.5583	115.871	77.1387	102.33	96.3144
			117.375	5.565	158.145	12.1617	112.168	9.1087	121.524	9.9215				469			106.888	123.747	134.139	127.434	85.5467	124.465	126.641	110.143			233.683	155.009	146.813	163.756	153.825	101.34	166.73	130.16	200.902	188.668	98.7151			177.703	105.387	134.051	79.0398	115.352	79.6949	125.214	87.5082	102.33	88.6434
			119.233	6.2822	162.445	12.1341	112.701	7.2104	122.284	10.8508				470			114.766	136.061	140.015	127.434	85.5467	110.218	129.679	110.143			244.983	157.902	149.39	174.691	153.825	115.154	176.616	124.343	204.795	177.936	107.258			169.281	112.621	134.051	90.318	104.913	90.5583	106.642	92.5664	102.33	104.08
	157,	157	122.046	6.4314	165.498	10.5383	108.431	8.7191	123.408	9.5292				471	158		106.888	126.788	151.623	143.906	99.7315	110.218	123.603	113.611			222.383	166.51	157.249	166.506	163.395	124.439	171.673	130.16	212.485	194.1	111.582			177.703	112.621	127.698	90.318	104.913	79.6949	101.971	77.1387	92.0215	96.3144
			120.102	7.0292	161.606	12.272	110.323	9.2776	122.442	8.9291				472			110.778	126.788	151.623	131.577	81.9567	120.881	123.603	113.611			252.485	160.795	159.89	144.704	148.981	115.154	176.616	130.16	204.795	172.504	111.582			177.703	109.049	127.698	82.7376	104.913	86.9965	106.642	82.3234	86.993	96.3144
			116.82	7.0813	162.645	13.5712	109.542	8.6304	120.179	9.9494				473			110.778	117.514	151.623	131.577	81.9567	113.801	120.639	106.675			256.283	160.795	162.531	185.626	139.411	115.154	161.908	136.122	208.592	172.504	90.1724			169.281	109.049	127.698	82.7376	104.913	86.9965	97.4137	87.5082	86.993	100.197
	158,	158	114.398	7.2801	161.139	11.7149	113.43	9.1146	123.695	11.3279				474	159		114.766	117.514	145.747	131.577	78.3667	110.218	120.639	96.3539			226.088	155.009	146.813	174.691	134.567	115.154	196.267	130.16	208.592	177.936	107.258			177.703	109.049	130.836	105.294	89.1887	90.5583	106.642	82.3234	97.1757	100.197
			115.822	6.7244	163.063	11.3426	111.895	9.0625	122.389	9.7144				475			110.778	117.514	151.623	106.919	85.5467	120.881	126.641	106.675			237.481	163.617	152.031	180.192	144.255	128.968	171.673	124.343	212.485	167.072	111.582			169.281	109.049	134.051	79.0398	110.197	97.86	101.971	77.1387	97.1757	96.3144
			118.756	7.0599	162.982	13.5902	115.827	8.1342	119.157	10.6246				476			110.778	117.514	157.499	127.434	89.0491	120.881	123.603	103.291			244.983	169.403	149.39	180.192	163.395	101.34	201.089	130.16	200.902	161.772	90.1724			177.703	105.387	130.836	86.5278	110.197	86.9965	111.314	118.364	97.1757	104.08
	159,	159	117.709	7.118	161.695	11.2585	110.576	7.8037	122.907	11.2601				477	160		110.778	120.631	151.623	119.248	78.3667	117.385	126.641	116.995			229.886	175.118	152.031	166.506	168.239	124.439	186.381	118.38	204.795	145.608	107.258			160.754	101.725	134.051	90.318	99.6284	86.9965	106.642	82.3234	97.1757	107.868
			117.029	6.7226	163.771	11.6741	112.888	9.2216	123.633	11.1003				478			106.888	129.904	145.747	111.062	81.9567	117.385	129.679	113.611			226.088	163.617	157.249	172.007	153.825	124.439	171.673	118.38	200.902	210.264	103.039			173.44	109.049	134.051	82.7376	99.6284	86.9965	106.642	82.3234	122.821	88.6434
			118.918	6.1093	158.752	12.9772	110.168	9.3735	121.335	11.8774				479			106.888	117.514	151.623	127.434	92.6391	124.465	120.639	110.143			244.983	178.01	149.39	172.007	139.411	115.154	171.673	124.343	204.795	156.34	90.1724			173.44	101.725	127.698	86.5278	104.913	86.9965	111.314	82.3234	97.1757	80.9723
	160,	160	119.743	6.1531	161.354	12.7411	109.748	7.9856	124.85	11.9201				480	161		114.766	126.788	145.747	127.434	85.5467	120.881	126.641	110.143			248.78	172.225	152.031	172.007	144.255	124.439	176.616	112.417	200.902	172.504	98.7151			165.017	98.1528	124.482	90.318	94.3441	94.2091	111.314	87.5082	97.1757	92.5262
			112.852	6.3515	160.755	12.5106	111.314	7.9431	121.609	9.8298				481			106.888	123.747	140.015	111.062	78.3667	124.465	111.598	106.675			237.481	166.51	159.89	166.506	148.981	115.154	181.559	112.417	208.592	172.504	98.7151			160.754	109.049	124.482	90.318	104.913	86.9965	101.971	82.3234	122.821	88.6434
			111.89	7.0071	157.598	11.7994	111.642	8.1908	119.825	10.7003				482			114.766	114.474	134.139	119.248	67.6843	120.881	120.639	103.291			226.088	163.617	154.672	166.506	144.255	119.796	181.559	100.637	200.902	172.504	103.039			169.281	105.387	127.698	86.5278	94.3441	90.5583	120.542	87.5082	97.1757	100.197
	161,	161	116.462	5.9633	160.502	12.6752	112.594	8.4478	127.961	9.4878				483	162		118.753	114.474	134.139	127.434	81.9567	128.048	123.603	103.291			248.78	172.225	152.031	161.072	144.255	124.439	161.908	136.122	200.902	177.936	85.8484			169.281	105.387	124.482	82.7376	104.913	86.9965	120.542	87.5082	97.1757	104.08
			114.947	9.0062	160.256	10.3226	107.415	9.2071	121.142	10.9486				484			102.9	123.747	145.747	111.062	64.0943	138.712	126.641	106.675			222.383	166.51	157.249	174.691	148.981	124.439	171.673	124.343	197.009	172.504	103.039			169.281	105.387	127.698	75.2496	94.3441	86.9965	115.871	87.5082	97.1757	73.2065
			113.803	8.0559	157.167	11.7175	110.89	7.9357	126.713	12.8472				485			106.888	114.474	151.623	127.434	71.2743	120.881	114.562	103.291			237.481	157.902	149.39	158.322	148.981	124.439	171.673	112.417	197.009	172.504	98.7151			165.017	105.387	124.482	86.5278	99.6284	86.9965	120.542	87.5082	102.33	92.5262
	162,	162	117.683	8.3139	161.057	11.4474	112.05	9.7016	121.195	9.2097				486	163		114.766	123.747	157.499	106.919	74.8643	120.881	132.643	110.143			241.186	160.795	149.39	163.756	139.411	128.968	166.73	112.417	189.319	199.532	120.124			177.703	112.621	130.836	79.0398	94.3441	79.6949	120.542	82.3234	107.484	92.5262
			116.287	8.2335	158.199	11.7156	110.363	8.7201	121.972	11.8601				487			102.9	117.514	163.231	102.776	85.5467	128.048	123.603	106.675			229.886	180.903	144.172	177.441	148.981	119.796	156.965	106.455	189.319	183.235	103.039			169.281	105.387	127.698	79.0398	99.6284	83.3457	111.314	82.3234	107.484	96.3144
			115.831	7.7538	153.841	9.805	110.752	9.3144	120.84	10.5619				488			102.9	117.514	151.623	111.062	81.9567	135.128	126.641	99.8224			222.383	163.617	136.312	136.519	139.411	128.968	176.616	124.343	185.426	167.072	111.582			169.281	109.049	127.698	86.5278	104.913	86.9965	120.542	77.1387	107.484	73.2065
	163,	163	115.945	8.2919	159.828	12.1849	111.637	8.6778	120.778	9.9496				489	164		102.9	120.631	163.231	111.062	81.9567	120.881	123.603	103.291			248.78	163.617	136.312	169.257	153.825	128.968	186.381	118.38	193.211	156.34	103.039			173.44	112.621	121.266	90.318	104.913	90.5583	115.871	77.1387	97.1757	92.5262
			114.187	7.0199	158.125	10.3913	110.871	8.0439	121.399	10.9176				490			102.9	114.474	151.623	111.062	85.5467	124.465	123.603	99.8224			222.383	160.795	136.312	161.072	148.981	124.439	176.616	142.085	200.902	167.072	98.7151			165.017	112.621	124.482	90.318	104.913	79.6949	111.314	87.5082	86.993	107.868
			120.888	5.1136	156.933	12.8784	109.961	8.4554	120.296	9.515				491			102.9	126.788	145.747	123.391	106.911	128.048	126.641	106.675			237.481	157.902	138.954	158.322	148.981	119.796	156.965	106.455	208.592	194.1	98.7151			165.017	109.049	121.266	97.806	104.913	79.6949	120.542	82.3234	92.0215	84.7605
	164,	164	118	8.0607	160.962	10.9184	109.582	9.2412	119.899	9.6783				492	165		98.9123	114.474	163.231	123.391	89.0491	128.048	123.603	103.291			233.683	169.403	133.671	177.441	158.669	115.154	161.908	124.343	204.795	167.072	124.449			177.703	105.387	124.482	82.7376	104.913	90.5583	101.971	77.1387	92.0215	96.3144
			118.821	4.8998	157.994	10.7052	109.351	8.3529	121.232	9.4162				493			106.888	114.474	145.747	106.919	117.594	131.632	120.639	106.675			222.383	149.294	131.094	163.756	153.825	124.439	181.559	124.343	208.592	167.072	111.582			165.017	109.049	121.266	86.5278	104.913	94.2091	106.642	77.1387	81.8388	104.08
			117.955	6.702	158.421	13.3278	108.557	7.8739	124.666	10.8249				494			102.9	120.631	145.747	131.577	85.5467	120.881	129.679	106.675			233.683	149.294	136.312	172.007	148.981	110.625	147.2	142.085	200.902	215.696	85.8484			165.017	105.387	114.912	90.318	99.6284	90.5583	111.314	82.3234	97.1757	88.6434
	165,	165	112.245	7.456	155.669	11.789	110.997	8.8372	127.264	10.3835				495	166		102.9	111.357	157.499	102.776	89.0491	117.385	120.639	96.3539			226.088	166.51	136.312	169.257	168.239	105.982	156.965	130.16	200.902	161.772	90.1724			169.281	101.725	121.266	79.0398	115.352	79.6949	125.214	87.5082	97.1757	92.5262
			116.398	5.4548	158.242	11.5433	108.313	9.2099	124.702	9.6379				496			110.778	123.747	140.015	106.919	89.0491	117.385	129.679	113.611			244.983	163.617	141.53	163.756	144.255	124.439	156.965	124.343	197.009	172.504	107.258			169.281	112.621	127.698	82.7376	94.3441	79.6949	106.642	82.3234	92.0215	88.6434
			115.481	6.0698	155.514	12.0984	111.121	8.613	123.514	10.7217				497			106.888	108.241	151.623	102.776	96.2291	120.881	123.603	113.611			229.886	163.617	120.594	158.322	144.255	115.154	171.673	147.902	200.902	172.504	85.8484			169.281	105.387	127.698	75.2496	110.197	86.9965	111.314	82.3234	112.513	92.5262
	166,	166	112.072	6.4048	161.723	13.0934	112.353	8.4015	124.822	10.5831				498	167		102.9	117.514	145.747	86.4044	99.7315	117.385	123.603	103.291			256.283	183.725	136.312	166.506	144.255	101.34	171.673	142.085	197.009	172.504	107.258			165.017	112.621	121.266	90.318	110.197	83.3457	120.542	77.1387	107.484	92.5262
			117.679	6.3063	161.322	9.8449	110.644	9.2535	122.378	10.5474				499			102.9	114.474	145.747	139.763	96.2291	124.465	114.562	103.291			229.886	178.01	131.094	163.756	158.669	128.968	176.616	142.085	193.211	156.34	115.906			173.44	112.621	124.482	86.5278	104.913	83.3457	115.871	77.1387	86.993	96.3144
			111.548	9.5519	160.953	11.7486	114.724	8.0782	129.257	10.4527				500			106.888	120.631	151.623	127.434	57.0019	117.385	111.598	99.8224			226.088	175.118	125.812	161.072	153.825	115.154	171.673	130.16	204.795	199.532	107.258			165.017	116.283	127.698	86.5278	94.3441	90.5583	111.314	82.3234	127.849	107.868
	167,	167	110.891	5.8163	160.712	10.7229	113.267	8.1499	122.611	11.5035				501	168		106.888	120.631	128.263	115.105	78.3667	120.881	120.639	96.3539			229.886	169.403	117.953	161.072	158.669	128.968	166.73	147.902	208.592	167.072	111.582			169.281	119.945	127.698	90.318	104.913	90.5583	111.314	87.5082	92.0215	100.197
			111.793	8.025	163.006	12.215	108.49	7.3754	124.713	10.7633				502			110.778	123.747	151.623	102.776	71.2743	110.218	120.639	103.291			244.983	169.403	117.953	169.257	173.083	124.439	161.908	147.902	208.592	172.504	103.039			148.069	119.945	127.698	86.5278	99.6284	90.5583	106.642	77.1387	92.0215	96.3144
			112.688	7.3155	160.331	13.5071	111.753	8.1931	124.385	10.1031				503			106.888	111.357	145.747	115.105	71.2743	117.385	123.603	110.143			263.785	172.225	123.171	166.506	153.825	119.796	156.965	142.085	204.795	161.772	98.7151			160.754	119.945	134.051	97.806	104.913	79.6949	106.642	82.3234	102.33	88.6434
	168,	168	110.444	5.9083	162.481	10.1981	112.833	8.5344	124.109	9.4645				504	169		98.9123	120.631	134.139	106.919	78.3667	113.801	120.639	110.143			226.088	169.403	123.171	172.007	144.255	142.782	142.257	171.607	200.902	183.235	111.582			169.281	116.283	127.698	94.0158	94.3441	90.5583	106.642	82.3234	97.1757	104.08
			110.95	7.6025	155.37	11.9277	106.559	7.8782	122.841	10.357				505			114.766	114.474	145.747	82.261	81.9567	124.465	120.639	103.291			229.886	166.51	120.594	166.506	153.825	101.34	156.965	147.902	193.211	177.936	94.391			156.595	116.283	121.266	86.5278	89.1887	90.5583	97.4137	77.1387	92.0215	96.3144
			113.283	6.7703	163.035	11.2736	109.333	7.8021	120.605	10.055				506			114.766	126.788	145.747	98.7334	81.9567	117.385	117.601	103.291			237.481	169.403	110.094	166.506	163.395	119.796	186.381	147.902	200.902	167.072	124.449			160.754	119.945	121.266	82.7376	104.913	83.3457	101.971	82.3234	92.0215	107.868
	169,	169	109.624	7.9891	156.564	12.5901	109.502	8.2333	122.997	10.6664				507	170		102.9	139.178	140.015	82.261	81.9567	110.218	120.639	99.8224			252.485	163.617	123.171	161.072	163.395	110.625	161.908	136.122	189.319	161.772	98.7151			160.754	116.283	130.836	82.7376	104.913	86.9965	111.314	82.3234	86.993	92.5262
			117.529	5.6405	156	13.8965	113.618	7.5698	116.006	11.604				508			110.778	123.747	151.623	106.919	99.7315	110.218	123.603	113.611			244.983	146.402	128.453	169.257	163.395	96.8107	181.559	124.343	197.009	177.936	85.8484			165.017	119.945	124.482	90.318	104.913	94.2091	111.314	92.5664	102.33	92.5262
			109.781	6.8571	155.881	11.5699	108.366	8.032	123.435	8.7538				509			98.9123	120.631	145.747	86.4044	89.0491	106.721	120.639	110.143			226.088	157.902	133.671	169.257	163.395	105.982	191.324	118.38	189.319	156.34	103.039			156.595	112.621	134.051	82.7376	94.3441	90.5583	106.642	82.3234	86.993	96.3144
	170,	170	110.426	6.6128	156.554	12.4902	112.188	8.5679	124.379	9.0426				510	171		102.9	117.514	145.747	94.59	85.5467	110.218	123.603	103.291			241.186	172.225	123.171	166.506	144.255	105.982	156.965	147.902	197.009	172.504	94.391			169.281	109.049	124.482	79.0398	99.6284	94.2091	106.642	82.3234	117.667	96.3144
			116.242	5.4659	156.46	12.1563	110.512	7.7137	121.375	8.2377				511			102.9	120.631	145.747	119.248	110.414	117.385	120.639	92.9701			237.481	160.795	123.171	174.691	153.825	115.154	152.022	136.122	200.902	172.504	94.391			156.595	109.049	124.482	90.318	94.3441	90.5583	106.642	87.5082	97.1757	100.197
			117.286	6.4736	154.123	11.294	109.638	8.1647	122.095	10.6941				512			118.753	136.061	145.747	111.062	85.5467	113.801	120.639	106.675			222.383	166.51	117.953	133.769	158.669	105.982	161.908	142.085	200.902	177.936	107.258			165.017	112.621	130.836	86.5278	110.197	83.3457	97.4137	82.3234	92.0215	100.197
	171,	171	111.575	6.0304	155.661	12.3863	107.305	8.7029	123.011	9.6611				513	172		106.888	120.631	145.747	102.776	96.2291	106.721	120.639	92.9701			248.78	163.617	125.812	166.506	163.395	124.439	152.022	136.122	197.009	140.176	94.391			169.281	109.049	124.482	90.318	89.1887	90.5583	101.971	77.1387	86.993	92.5262
			114.324	5.6578	154.071	12.4097	108.261	7.7398	120.039	9.1991				514			106.888	111.357	151.623	106.919	99.7315	113.801	117.601	106.675			237.481	137.794	136.312	166.506	144.255	105.982	161.908	130.16	208.592	167.072	98.7151			152.332	109.049	121.266	82.7376	99.6284	79.6949	106.642	77.1387	102.33	107.868
			116.084	6.6875	156.359	12.3091	109.494	7.5567	126.829	9.315				515			114.766	126.788	151.623	115.105	89.0491	117.385	117.601	96.3539			229.886	175.118	117.953	161.072	158.669	96.8107	171.673	142.085	200.902	167.072	98.7151			156.595	98.1528	130.836	90.318	99.6284	101.422	101.971	87.5082	97.1757	88.6434
	172,	172	111.715	7.3408	156.882	11.7832	103.586	7.1027	125.562	10.449				516	173		110.778	123.747	145.747	90.4467	85.5467	120.881	123.603	92.9701			237.481	169.403	117.953	161.072	144.255	110.625	156.965	136.122	197.009	183.235	111.582			139.646	105.387	124.482	82.7376	94.3441	86.9965	92.7424	82.3234	97.1757	84.7605
			111.6	5.7178	157.519	12.0981	105.553	9.3285	119.445	11.0755				517			118.753	123.747	134.139	90.4467	96.2291	99.5542	126.641	103.291			241.186	166.51	123.171	163.756	158.669	124.439	171.673	147.902	193.211	156.34	85.8484			173.44	101.725	127.698	86.5278	83.9044	79.6949	83.3998	87.5082	92.0215	96.3144
			114.439	5.0939	158.373	9.8624	108.07	9.0602	120.043	11.436				518			106.888	120.631	140.015	111.062	92.6391	117.385	123.603	103.291			214.789	175.118	136.312	166.506	144.255	128.968	176.616	124.343	173.843	194.1	107.258			169.281	101.725	130.836	86.5278	94.3441	83.3457	92.7424	82.3234	92.0215	100.197
	173,	173	112.341	8.261	157.129	11.6658	107.909	8.7545	118.714	12.0868				519	174		102.9	126.788	145.747	86.4044	78.3667	131.632	123.603	103.291			233.683	186.618	131.094	166.506	148.981	110.625	161.908	118.38	185.426	177.936	107.258			165.017	105.387	130.836	79.0398	94.3441	86.9965	97.4137	77.1387	102.33	96.3144
			115.563	5.6095	153.811	13.7993	103.95	8.3006	119.436	9.8301				520			110.778	133.021	134.139	102.776	89.0491	124.465	123.603	106.675			256.283	166.51	131.094	136.519	158.669	105.982	161.908	118.38	177.736	188.668	90.1724			156.595	105.387	127.698	75.2496	83.9044	86.9965	92.7424	77.1387	92.0215	100.197
			109.919	6.7531	151.338	10.5853	111.071	7.3193	117.937	9.6822				521			106.888	117.514	145.747	106.919	81.9567	106.721	120.639	92.9701			214.789	166.51	133.671	158.322	153.825	115.154	181.559	112.417	177.736	156.34	94.391			156.595	112.621	127.698	94.0158	94.3441	90.5583	101.971	82.3234	97.1757	115.634
	174,	174	110.271	5.2315	161.235	12.1046	112.967	9.2314	120.365	11.7605				522	175		106.888	117.514	128.263	119.248	81.9567	117.385	114.562	96.3539			260.08	166.51	136.312	166.506	158.669	119.796	161.908	118.38	177.736	183.235	124.449			177.703	116.283	124.482	90.318	89.1887	86.9965	97.4137	87.5082	117.667	96.3144
			111.972	6.4601	161.914	14.2795	108.702	8.6598	121.185	10.3694				523			110.778	123.747	145.747	98.7334	85.5467	113.801	117.601	99.8224			241.186	169.403	136.312	141.953	168.239	105.982	215.797	124.343	216.378	167.072	94.391			165.017	112.621	134.051	86.5278	94.3441	90.5583	101.971	72.0804	97.1757	92.5262
			115.526	7.1461	160.086	11.8756	109.856	9.2085	120.728	10.7243				524			114.766	120.631	145.747	123.391	74.8643	120.881	120.639	103.291			218.586	155.009	133.671	172.007	144.255	128.968	166.73	153.865	224.068	177.936	85.8484			173.44	112.621	127.698	82.7376	94.3441	94.2091	115.871	82.3234	92.0215	80.9723
	175,	175	110.874	7.0335	157.879	13.5531	109.324	8.6778	117.804	11.4603				525	176		106.888	120.631	145.747	86.4044	85.5467	120.881	117.601	103.291			256.283	160.795	133.671	166.506	158.669	87.5259	171.673	118.38	189.319	177.936	115.906			173.44	112.621	127.698	101.596	89.1887	76.1331	97.4137	82.3234	92.0215	107.868
			109.795	6.2418	151.087	13.4092	108.972	8.8168	118.297	9.7961				526			106.888	108.241	145.747	98.7334	96.2291	96.058	126.641	99.8224			237.481	160.795	128.453	155.571	148.981	101.34	176.616	112.417	197.009	161.772	81.5243			173.44	109.049	124.482	94.0158	94.3441	76.1331	97.4137	82.3234	102.33	96.3144
			114.167	5.294	155.766	12.649	105.489	8.7306	119.437	9.4301				527			114.766	117.514	140.015	111.062	92.6391	117.385	123.603	96.3539			248.78	160.795	138.954	152.888	153.825	101.34	147.2	130.16	193.211	183.235	103.039			160.754	112.621	130.836	82.7376	89.1887	76.1331	97.4137	82.3234	86.993	92.5262
	176,	176	115.707	5.5311	153.429	11.0039	107.413	8.8105	115.347	9.2396				528	177		118.753	123.747	145.747	106.919	96.2291	113.801	120.639	99.8224			226.088	160.795	136.312	161.072	148.981	115.154	156.965	112.417	200.902	161.772	107.258			165.017	112.621	124.482	79.0398	94.3441	86.9965	97.4137	72.0804	97.1757	100.197
			112.223	8.2804	160.578	13.3738	108.728	10.2857	118.806	10.0682				529			110.778	114.474	157.499	78.1176	92.6391	117.385	123.603	103.291			244.983	166.51	141.53	166.506	134.567	105.982	171.673	130.16	200.902	204.832	98.7151			173.44	116.283	118.128	131.641	83.9044	83.3457	106.642	82.3234	71.6561	73.2065
			112.356	4.7993	155.912	11.9246	108.581	10.1495	113.193	9.892				530			106.888	108.241	140.015	102.776	96.2291	117.385	120.639	106.675			229.886	163.617	131.094	166.506	153.825	110.625	161.908	124.343	200.902	177.936	94.391			177.703	109.049	127.698	75.2496	78.6201	76.1331	106.642	77.1387	117.667	96.3144
	177,	177	118.041	6.638	159.089	13.4018	111.158	9.0921	123.783	10.5983				531	178		114.766	123.747	140.015	111.062	85.5467	142.295	123.603	103.291			260.08	175.118	138.954	152.888	163.395	124.439	166.73	112.417	200.902	156.34	98.7151			177.703	105.387	127.698	86.5278	94.3441	97.86	101.971	82.3234	97.1757	96.3144
			113.021	6.2145	156.65	11.4936	103.09	9.1564	117.163	10.6762				532			106.888	114.474	145.747	102.776	85.5467	124.465	117.601	106.675			226.088	175.118	131.094	158.322	144.255	115.154	156.965	106.455	200.902	188.668	120.124			160.754	105.387	127.698	82.7376	83.9044	68.8314	92.7424	82.3234	76.6845	104.08
			118.163	5.5333	153.897	11.927	105.85	9.9327	115.458	8.8587				533			110.778	117.514	145.747	119.248	92.6391	131.632	117.601	110.143			226.088	169.403	133.671	161.072	144.255	119.796	171.673	118.38	200.902	161.772	85.8484			177.703	109.049	121.266	82.7376	73.4647	83.3457	106.642	82.3234	86.993	88.6434
	178,	178	113.536	6.9152	162.785	14.2169	103.21	9.1243	121.425	13.3131				534	179		110.778	114.474	151.623	94.59	89.0491	120.881	123.603	103.291			263.785	175.118	138.954	161.072	158.669	110.625	186.381	124.343	204.795	172.504	94.391			165.017	105.387	118.128	86.5278	94.3441	68.8314	101.971	77.1387	92.0215	77.0894
			116.622	4.2635	152.479	11.0527	108.934	9.3806	122.552	11.3732				535			106.888	117.514	140.015	102.776	114.004	124.465	120.639	106.675			211.084	169.403	136.312	163.756	134.567	133.61	156.965	106.455	197.009	177.936	90.1724			173.44	101.725	118.128	82.7376	83.9044	72.4823	106.642	82.3234	127.849	100.197
			114.362	6.3712	151.106	11.4525	109.853	8.2749	121.146	10.2074				536			106.888	114.474	145.747	127.434	85.5467	117.385	117.601	99.8224			211.084	172.225	128.453	152.888	153.825	115.154	156.965	106.455	197.009	177.936	90.1724			169.281	105.387	137.267	109.084	78.6201	72.4823	106.642	87.5082	122.821	100.197
	179,	179	111.383	6.36	153.119	11.8951	104.202	9.1778	116.614	9.856				537	180		110.778	117.514	145.747	90.4467	89.0491	110.218	120.639	106.675			237.481	178.01	128.453	152.888	144.255	119.796	137.314	130.16	200.902	156.34	98.7151			165.017	101.725	121.266	79.0398	73.4647	76.1331	111.314	82.3234	102.33	84.7605
			110.506	7.2937	158.563	12.1242	103.045	8.8542	120.663	9.7943				538			106.888	117.514	145.747	102.776	78.3667	106.721	129.679	96.3539			237.481	178.01	123.171	163.756	163.395	124.439	156.965	112.417	204.795	172.504	107.258			160.754	98.1528	127.698	90.318	89.1887	72.4823	111.314	77.1387	71.6561	92.5262
			115.277	6.5494	152.973	9.8983	108.794	9.201	119.757	10.7821				539			102.9	108.241	151.623	119.248	89.0491	120.881	123.603	106.675			211.084	180.903	141.53	152.888	144.255	110.625	161.908	118.38	193.211	156.34	111.582			169.281	98.1528	124.482	82.7376	83.9044	72.4823	120.542	82.3234	117.667	96.3144
	180,	180	113.153	8.244	156.514	13.5295	105.575	9.7859	117.763	10.9023				540	181		110.778	111.357	163.231	86.4044	96.2291	113.801	123.603	99.8224			248.78	166.51	120.594	163.756	144.255	115.154	161.908	112.417	200.902	188.668	98.7151			181.966	94.491	118.128	90.318	83.9044	76.1331	106.642	77.1387	102.33	84.7605
			116.06	5.3335	155.934	12.9809	105.082	8.2392	112.104	9.3481				541			114.766	108.241	145.747	115.105	96.2291	124.465	120.639	103.291			214.789	178.01	125.812	139.203	148.981	115.154	147.2	130.16	204.795	220.995	90.1724			160.754	105.387	118.128	82.7376	83.9044	76.1331	111.314	82.3234	97.1757	92.5262
			110.539	6.5615	154.473	12.6182	103.883	8.2407	116.405	10.7753				542			95.022	108.241	145.747	94.59	89.0491	120.881	120.639	110.143			233.683	172.225	120.594	169.257	134.567	105.982	181.559	118.38	204.795	150.908	107.258			156.595	105.387	121.266	90.318	83.9044	90.5583	106.642	66.8957	86.993	88.6434
	181,	181	114.792	6.5483	154.025	10.7106	100.22	8.0535	119.47	9.9503				543	182		98.9123	108.241	145.747	131.577	89.0491	120.881	120.639	103.291			214.789	166.51	120.594	158.322	153.825	110.625	171.673	118.38	200.902	167.072	111.582			156.595	101.725	114.912	86.5278	68.1804	83.3457	106.642	77.1387	86.993	84.7605
			110.044	6.1136	153.722	12.6261	102.667	9.5	115.632	9.8426				544			106.888	105.124	145.747	98.7334	89.0491	117.385	117.601	99.8224			241.186	163.617	125.812	158.322	144.255	119.796	166.73	118.38	200.902	161.772	90.1724			173.44	98.1528	121.266	79.0398	78.6201	76.1331	101.971	72.0804	81.8388	107.868
			115.608	5.1634	154.491	13.6013	101.198	7.5991	118.662	10.3434				545			102.9	114.474	145.747	111.062	110.414	113.801	126.641	99.8224			248.78	160.795	112.735	161.072	158.669	115.154	152.022	142.085	204.795	161.772	81.5243			152.332	94.491	114.912	75.2496	94.3441	68.8314	111.314	77.1387	92.0215	100.197
	182,	182	114.522	5.7124	153.853	12.2121	100.443	7.7743	116.603	9.1499				546	183		102.9	117.514	145.747	102.776	92.6391	117.385	123.603	113.611			229.886	163.617	120.594	158.322	148.981	119.796	152.022	112.417	204.795	183.235	98.7151			156.595	87.2568	121.266	86.5278	89.1887	76.1331	106.642	82.3234	81.8388	84.7605
			117.478	4.5568	151.939	14.169	104.921	9.2459	116.24	10.1481				547			110.778	117.514	140.015	123.391	99.7315	124.465	120.639	103.291			248.78	157.902	120.594	161.072	148.981	105.982	156.965	100.637	197.009	183.235	90.1724			165.017	87.2568	118.128	82.7376	89.1887	76.1331	115.871	82.3234	81.8388	100.197
			113.23	5.2379	152.059	15.0975	102.976	8.5312	115.499	7.2795				548			106.888	117.514	140.015	111.062	89.0491	117.385	120.639	103.291			260.08	169.403	123.171	136.519	163.395	96.8107	161.908	94.6748	200.902	167.072	98.7151			152.332	87.2568	118.128	86.5278	73.4647	83.3457	111.314	72.0804	92.0215	104.08
	183,	183	112.268	6.8912	149.949	12.0765	106.338	9.0133	119.548	9.7133				549	184		98.9123	111.357	151.623	102.776	92.6391	120.881	123.603	96.3539			226.088	157.902	112.735	161.072	148.981	115.154	171.673	106.455	193.211	161.772	94.391			156.595	76.3609	127.698	90.318	78.6201	86.9965	120.542	77.1387	107.484	92.5262
			111.67	5.3579	152.783	12.3537	105.255	9.3619	116.275	10.0434				550			98.9123	111.357	140.015	102.776	92.6391	117.385	123.603	106.675			222.383	160.795	112.735	166.506	148.981	105.982	186.381	118.38	197.009	167.072	94.391			165.017	79.9333	121.266	82.7376	78.6201	86.9965	111.314	72.0804	92.0215	115.634
			116.945	5.5189	151.569	14.0755	105.438	9.0065	119.528	9.8703				551			106.888	120.631	140.015	119.248	96.2291	135.128	117.601	99.8224			248.78	163.617	104.876	158.322	144.255	101.34	156.965	124.343	208.592	161.772	94.391			169.281	76.3609	118.128	82.7376	99.6284	90.5583	111.314	77.1387	97.1757	88.6434
	184,	184	114.059	6.2298	151.872	13.1039	102.986	9.6003	118.164	9.6141				552	185		95.022	120.631	140.015	119.248	89.0491	128.048	120.639	99.8224			233.683	166.51	107.452	152.888	153.825	101.34	152.022	124.343	200.902	183.235	94.391			165.017	76.3609	121.266	82.7376	78.6201	83.3457	120.542	77.1387	86.993	88.6434
			110.703	7.4859	155.741	14.0645	101.735	9.3804	119.177	11.3614				553			110.778	117.514	151.623	102.776	74.8643	110.218	114.562	103.291			256.283	166.51	115.312	158.322	173.083	110.625	147.2	112.417	208.592	161.772	103.039			160.754	72.6991	127.698	86.5278	78.6201	83.3457	101.971	77.1387	81.8388	96.3144
			112.456	6.7419	152.094	15.2821	103.13	8.836	122.932	12.297				554			106.888	114.474	151.623	119.248	89.0491	113.801	111.598	92.9701			263.785	175.118	110.094	155.571	144.255	110.625	152.022	106.455	208.592	156.34	90.1724			156.595	69.0374	121.266	86.5278	99.6284	83.3457	106.642	82.3234	76.6845	100.197
	185,	185	112.623	5.1029	153.358	12.8082	100.523	9.0861	115.073	12.1598				555	186		106.888	117.514	140.015	98.7334	114.004	110.218	120.639	92.9701			233.683	178.01	112.735	150.138	144.255	115.154	156.965	130.16	208.592	167.072	90.1724			152.332	61.8032	121.266	79.0398	94.3441	72.4823	111.314	77.1387	86.993	100.197
			113.495	6.8214	153.629	13.642	103.216	9.6598	117.698	10.3991				556			106.888	126.788	151.623	106.919	96.2291	99.5542	123.603	96.3539			248.78	175.118	97.0163	163.756	153.825	110.625	152.022	124.343	193.211	172.504	98.7151			160.754	61.8032	124.482	82.7376	110.197	76.1331	106.642	77.1387	102.33	80.9723
			115.168	4.4512	150.858	14.6012	103.837	9.9414	121.657	12.5003				557			110.778	123.747	134.139	115.105	96.2291	120.881	120.639	99.8224			248.78	178.01	107.452	155.571	158.669	105.982	156.965	106.455	204.795	150.908	85.8484			173.44	65.3756	118.128	82.7376	83.9044	90.5583	101.971	82.3234	92.0215	96.3144
	186,	186	112.811	4.7085	155.271	13.5708	102.585	8.8655	116.041	9.7635				558	187		106.888	120.631	140.015	111.062	106.911	99.5542	117.601	99.8224			241.186	178.01	112.735	161.072	153.825	115.154	166.73	124.343	200.902	172.504	81.5243			160.754	65.3756	118.128	79.0398	94.3441	90.5583	101.971	82.3234	102.33	84.7605
			117.2	4.7034	160.154	14.3314	99.6199	8.5211	117.201	10.6663				559			110.778	117.514	145.747	119.248	99.7315	113.801	120.639	110.143			263.785	175.118	104.876	163.756	148.981	119.796	181.559	130.16	197.009	177.936	98.7151			139.646	69.0374	127.698	79.0398	89.1887	83.3457	88.0711	82.3234	81.8388	100.197
			117.136	5.0809	154.494	12.6494	101.964	10.0314	122.526	10.7736				560			118.753	120.631	134.139	123.391	85.5467	120.881	123.603	110.143			233.683	175.118	107.452	144.704	158.669	115.154	156.965	153.865	200.902	167.072	85.8484			169.281	72.6991	124.482	79.0398	83.9044	72.4823	97.4137	82.3234	92.0215	92.5262
	187,	187	112.762	5.6335	155.987	14.2366	100.724	8.9936	115.387	9.2116				561	188		102.9	117.514	145.747	98.7334	96.2291	106.721	120.639	113.611			244.983	183.725	107.452	163.756	158.669	105.982	156.965	124.343	200.902	183.235	85.8484			143.805	65.3756	134.051	86.5278	89.1887	72.4823	97.4137	72.0804	102.33	92.5262
			117.603	7.4958	155.003	13.3122	101.462	9.3767	119.548	9.9315				562			106.888	126.788	163.231	106.919	92.6391	106.721	120.639	116.995			241.186	169.403	107.452	161.072	153.825	115.154	171.673	130.16	208.592	156.34	90.1724			156.595	65.3756	130.836	94.0158	83.9044	79.6949	101.971	77.1387	81.8388	92.5262
			113.652	6.0737	152.911	13.5275	102.339	8.9721	111.669	9.7703				563			114.766	117.514	151.623	111.062	92.6391	106.721	111.598	103.291			252.485	166.51	110.094	161.072	144.255	115.154	161.908	124.343	200.902	150.908	94.391			160.754	61.8032	121.266	86.5278	94.3441	83.3457	101.971	82.3234	92.0215	92.5262
	188,	188	110.791	3.3539	160.452	13.8176	103.043	9.6898	120.239	10.1393				564	189		102.9	117.514	128.263	106.919	99.7315	106.721	117.601	106.675			256.283	160.795	112.735	150.138	144.255	110.625	152.022	142.085	216.378	199.532	120.124			169.281	65.3756	124.482	94.0158	89.1887	79.6949	97.4137	82.3234	86.993	92.5262
			117.061	5.7727	155.103	12.8695	106.13	11.1324	115.889	10.0958				565			102.9	123.747	151.623	102.776	121.096	103.138	117.601	113.611			233.683	169.403	112.735	152.888	139.411	105.982	176.616	124.343	204.795	183.235	103.039			186.126	61.8032	127.698	90.318	99.6284	79.6949	92.7424	82.3234	92.0215	96.3144
			116.307	5.0753	151.067	11.6139	101.226	9.2651	118.812	10.1968				566			118.753	129.904	140.015	115.105	96.2291	103.138	120.639	106.675			222.383	163.617	112.735	166.506	144.255	115.154	152.022	118.38	200.902	167.072	98.7151			160.754	65.3756	124.482	79.0398	94.3441	86.9965	88.0711	72.0804	97.1757	96.3144
	189,	189	115.555	5.0922	148.606	13.7561	100.134	8.9866	115.441	10.3095				567	190		114.766	120.631	145.747	98.7334	110.414	110.218	120.639	103.291			248.78	163.617	107.452	161.072	129.841	119.796	147.2	106.455	193.211	167.072	90.1724			156.595	58.1414	124.482	94.0158	89.1887	83.3457	97.4137	77.1387	86.993	88.6434
			112.241	5.5626	153.809	14.3047	103.722	8.9952	119.495	9.4671				568			114.766	120.631	140.015	106.919	96.2291	92.4744	123.603	103.291			244.983	166.51	107.452	152.888	139.411	115.154	181.559	112.417	197.009	188.668	85.8484			156.595	61.8032	130.836	90.318	83.9044	86.9965	101.971	77.1387	102.33	100.197
			111.535	6.5682	148.959	12.9951	104.257	9.5205	117.33	10.5856				569			110.778	108.241	151.623	98.7334	96.2291	106.721	123.603	96.3539			244.983	163.617	120.594	150.138	129.841	110.625	156.965	112.417	193.211	161.772	94.391			160.754	58.1414	127.698	101.596	94.3441	72.4823	97.4137	82.3234	92.0215	107.868
	190,	190	116.409	5.6283	145.212	13.7275	102.269	10.2439	118.478	12.3012				570	191		102.9	114.474	151.623	111.062	117.594	106.721	123.603	103.291			222.383	169.403	115.312	158.322	134.567	82.8836	156.965	106.455	197.009	172.504	81.5243			169.281	54.4797	127.698	86.5278	94.3441	79.6949	111.314	77.1387	86.993	88.6434
			114.559	6.5291	147.666	12.2982	99.787	11.2216	119.841	12.4942				571			106.888	114.474	157.499	106.919	96.2291	106.721	117.601	110.143			222.383	157.902	123.171	155.571	158.669	105.982	166.73	112.417	200.902	134.744	85.8484			177.703	58.1414	121.266	79.0398	83.9044	72.4823	101.971	72.0804	86.993	88.6434
			115.843	5.3242	146.919	12.6392	103.878	9.7199	119.331	12.8604				572			114.766	120.631	145.747	115.105	96.2291	113.801	120.639	99.8224			226.088	175.118	123.171	133.769	144.255	101.34	156.965	106.455	197.009	161.772	90.1724			160.754	58.1414	121.266	86.5278	110.197	83.3457	101.971	77.1387	92.0215	92.5262
	191,	191	116.281	4.4547	144.753	12.5537	101.188	8.7228	116.987	11.3073				573	192		114.766	120.631	140.015	111.062	96.2291	113.801	123.603	110.143			218.586	172.225	117.953	152.888	129.841	115.154	156.965	100.637	200.902	145.608	81.5243			156.595	58.1414	118.128	86.5278	99.6284	79.6949	101.971	82.3234	92.0215	92.5262
			117.134	6.0359	146.694	12.8645	101.24	9.0984	117.4	10.6119				574			110.778	123.747	151.623	123.391	92.6391	106.721	114.562	113.611			229.886	178.01	123.171	155.571	134.567	101.34	147.2	88.7122	197.009	150.908	107.258			160.754	61.8032	114.912	90.318	104.913	79.6949	88.0711	77.1387	86.993	100.197
			112.035	4.3368	151.117	11.8541	105.399	10.0742	117.126	11.4378				575			106.888	117.514	134.139	111.062	92.6391	106.721	120.639	106.675			218.586	178.01	131.094	158.322	144.255	101.34	166.73	106.455	197.009	161.772	98.7151			169.281	50.9073	130.836	86.5278	94.3441	97.86	106.642	87.5082	86.993	96.3144
	192,	192	117.54	7.2746	146.523	11.8075	103.235	9.1799	117.587	10.7003				576	193		114.766	117.514	157.499	135.721	92.6391	113.801	108.56	99.8224			222.383	172.225	123.171	155.571	148.981	110.625	142.257	100.637	197.009	140.176	98.7151			160.754	61.8032	127.698	86.5278	94.3441	86.9965	88.0711	87.5082	97.1757	92.5262
			108.348	4.9283	144.809	11.8961	103.23	9.0416	119.812	11.3247				577			110.778	120.631	128.263	90.4467	89.0491	106.721	117.601	103.291			214.789	169.403	117.953	155.571	139.411	105.982	161.908	94.6748	193.211	145.608	94.391			160.754	61.8032	121.266	86.5278	94.3441	83.3457	106.642	77.1387	102.33	92.5262
			112.705	8.7049	151.151	13.4331	105.991	9.459	115.48	9.9985				578			110.778	102.084	163.231	106.919	78.3667	113.801	126.641	99.8224			237.481	172.225	125.812	150.138	144.255	110.625	166.73	88.7122	200.902	167.072	98.7151			165.017	54.4797	121.266	82.7376	89.1887	101.422	106.642	82.3234	117.667	96.3144
	193,	193	115.661	5.5523	152.694	12.5684	103.488	9.3254	111.299	10.5191				579	194		110.778	123.747	145.747	111.062	92.6391	117.385	120.639	103.291			211.084	172.225	120.594	158.322	139.411	110.625	186.381	112.417	204.795	177.936	85.8484			160.754	69.0374	114.912	82.7376	99.6284	72.4823	97.4137	77.1387	112.513	96.3144
			112.555	7.2612	149.244	13.846	102.549	9.2749	115.424	9.4973				580			110.778	114.474	157.499	106.919	85.5467	113.801	111.598	99.8224			248.78	169.403	131.094	147.387	139.411	92.1683	166.73	112.417	193.211	150.908	90.1724			156.595	58.1414	127.698	90.318	94.3441	76.1331	101.971	82.3234	92.0215	96.3144
			110.428	5.3057	151.394	12.9223	102.027	9.7789	116.535	9.3424				581			114.766	117.514	134.139	86.4044	92.6391	110.218	117.601	110.143			233.683	169.403	120.594	158.322	134.567	115.154	156.965	100.637	204.795	172.504	98.7151			169.281	65.3756	118.128	79.0398	104.913	72.4823	101.971	77.1387	107.484	80.9723
	194,	194	115.767	5.7639	148.113	12.9055	98.7406	9.1889	115.934	10.4064				582	195		102.9	114.474	145.747	106.919	99.7315	135.128	114.562	106.675			233.683	166.51	120.594	158.322	129.841	92.1683	156.965	100.637	204.795	145.608	120.124			152.332	58.1414	121.266	90.318	89.1887	72.4823	101.971	72.0804	86.993	92.5262
			113.693	5.1059	148.792	13.7373	99.6805	9.6496	119.421	11.1217				583			106.888	117.514	140.015	115.105	89.0491	106.721	120.639	113.611			237.481	160.795	117.953	172.007	139.411	87.5259	161.908	106.455	197.009	161.772	94.391			152.332	58.1414	114.912	79.0398	94.3441	76.1331	111.314	77.1387	81.8388	92.5262
			111.304	4.8469	144.754	10.8955	101.749	9.8122	117.293	11.6038				584			102.9	117.514	140.015	102.776	96.2291	106.721	117.601	106.675			188.484	175.118	128.453	158.322	144.255	110.625	156.965	94.6748	193.211	156.34	85.8484			160.754	65.3756	121.266	75.2496	110.197	68.8314	101.971	77.1387	112.513	77.0894
	195,	195	115.548	6.6833	149.531	11.4717	99.7887	8.9559	109.258	10.1896				585	196		106.888	117.514	157.499	111.062	92.6391	106.721	111.598	120.464			226.088	166.51	123.171	155.571	163.395	110.625	147.2	100.637	181.533	167.072	103.039			148.069	65.3756	118.128	86.5278	99.6284	68.8314	111.314	77.1387	81.8388	88.6434
			118.532	6.8648	143.588	11.8844	101.392	9.3899	116.322	12.3598				586			106.888	108.241	163.231	111.062	124.686	110.218	120.639	103.291			211.084	169.403	112.735	150.138	139.411	110.625	156.965	100.637	197.009	145.608	85.8484			160.754	58.1414	118.128	82.7376	94.3441	76.1331	115.871	72.0804	86.993	107.868
			115.472	4.7205	151.207	11.6581	100.067	8.6335	117.105	11.1127				587			114.766	123.747	140.015	111.062	92.6391	113.801	117.601	110.143			237.481	172.225	120.594	150.138	148.981	115.154	147.2	124.343	193.211	150.908	103.039			152.332	65.3756	118.128	94.0158	94.3441	72.4823	97.4137	77.1387	92.0215	88.6434
	196,	196	111.005	5.8164	149.631	11.9478	97.8183	8.4774	118.53	12.2878				588	197		110.778	108.241	145.747	106.919	92.6391	106.721	120.639	96.3539			229.886	172.225	120.594	152.888	134.567	119.796	152.022	100.637	193.211	167.072	103.039			139.646	58.1414	121.266	86.5278	94.3441	72.4823	101.971	77.1387	86.993	88.6434
			116.347	8.0831	158.011	14.1051	104.406	10.5918	114.502	9.5087				589			110.778	114.474	169.107	102.776	92.6391	110.218	120.639	110.143			256.283	178.01	115.312	144.704	163.395	115.154	156.965	124.343	200.902	188.668	94.391			160.754	54.4797	124.482	90.318	115.352	68.8314	134.442	77.1387	81.8388	88.6434
			115.433	6.0487	151.857	11.5116	104.876	10.0682	118.573	10.8097				590			110.778	120.631	151.623	102.776	92.6391	113.801	117.601	113.611			214.789	183.725	112.735	158.322	153.825	101.34	166.73	153.865	189.319	145.608	90.1724			165.017	54.4797	118.128	86.5278	99.6284	79.6949	125.214	82.3234	86.993	100.197
	197,	197	110.092	4.6307	150.014	11.7301	102.055	9.0794	114.94	10.1739				591	198		102.9	114.474	134.139	98.7334	96.2291	113.801	120.639	99.8224			222.383	175.118	117.953	155.571	148.981	110.625	152.022	118.38	204.795	145.608	98.7151			156.595	69.0374	114.912	90.318	99.6284	65.1806	106.642	77.1387	102.33	88.6434
			110.376	8.1497	149.405	11.8019	103.813	8.2527	117.375	11.4057				592			106.888	117.514	151.623	73.9743	89.0491	110.218	123.603	110.143			211.084	180.903	107.452	152.888	153.825	105.982	161.908	106.455	204.795	150.908	107.258			148.069	76.3609	124.482	86.5278	99.6284	86.9965	106.642	77.1387	92.0215	88.6434
			109.425	4.1694	153.289	15.106	102.906	9.1503	114.589	9.7551				593			102.9	117.514	128.263	102.776	89.0491	106.721	114.562	113.611			260.08	175.118	115.312	152.888	153.825	115.154	166.73	82.895	204.795	156.34	103.039			156.595	65.3756	114.912	82.7376	110.197	76.1331	120.542	72.0804	92.0215	92.5262
	198,	198	112.806	5.4464	152.238	12.9666	102.586	8.4875	117.65	11.8514				594	199		110.778	117.514	140.015	102.776	89.0491	124.465	114.562	103.291			233.683	178.01	107.452	158.322	153.825	110.625	171.673	124.343	200.902	145.608	90.1724			152.332	65.3756	111.696	97.806	104.913	79.6949	106.642	77.1387	92.0215	88.6434
			110.164	6.4152	149.291	12.0457	101.88	8.0159	115.341	11.1752				595			106.888	111.357	145.747	86.4044	92.6391	117.385	117.601	103.291			229.886	180.903	107.452	147.387	139.411	105.982	156.965	124.343	197.009	145.608	107.258			143.805	65.3756	114.912	86.5278	104.913	72.4823	106.642	82.3234	102.33	92.5262
			118.125	4.0017	148.582	12.1744	104.711	8.4086	116.609	10.4847				596			114.766	123.747	140.015	115.105	99.7315	117.385	120.639	113.611			222.383	175.118	104.876	158.322	148.981	105.982	166.73	100.637	193.211	150.908	107.258			156.595	69.0374	118.128	94.0158	104.913	83.3457	111.314	82.3234	102.33	80.9723
	199,	199	116.822	5.6601	157.465	12.6256	99.4684	6.4145	116.252	11.8244				597	200		110.778	120.631	151.623	106.919	96.2291	113.801	117.601	116.995			229.886	175.118	104.876	150.138	168.239	115.154	191.324	153.865	197.009	156.34	90.1724			143.805	83.5951	108.481	79.0398	104.913	72.4823	115.871	82.3234	92.0215	92.5262
			116.518	5.3559	149.03	13.7119	100.876	8.5023	116.286	12.3237				598			106.888	117.514	140.015	131.577	96.2291	103.138	126.641	110.143			252.485	172.225	104.876	147.387	124.998	110.625	171.673	124.343	185.426	150.908	94.391			152.332	83.5951	118.128	82.7376	99.6284	68.8314	106.642	77.1387	86.993	84.7605
			118.652	5.0538	150.673	13.4139	103.04	7.5601	118.194	10.0274				599			110.778	120.631	151.623	111.062	117.594	110.218	120.639	106.675			237.481	178.01	102.234	147.387	144.255	105.982	171.673	118.38	189.319	172.504	90.1724			143.805	87.2568	130.836	86.5278	104.913	79.6949	106.642	77.1387	81.8388	92.5262
	200,	200	116.204	7.2868	145.2	13.8631	108.842	7.3573	114.44	10.9277				600	201		106.888	111.357	163.231	106.919	92.6391	117.385	117.601	113.611			241.186	169.403	104.876	152.888	129.841	101.34	142.257	106.455	197.009	161.772	90.1724			152.332	90.8293	121.266	82.7376	115.352	94.2091	115.871	82.3234	97.1757	96.3144
			114.029	6.0706	151.661	13.4413	101.83	8.3569	119.915	12.4059				601			110.778	117.514	151.623	115.105	92.6391	106.721	114.562	103.291			237.481	166.51	110.094	161.072	144.255	105.982	161.908	100.637	204.795	172.504	103.039			152.332	94.491	124.482	86.5278	99.6284	68.8314	101.971	77.1387	76.6845	92.5262
			113.389	7.1296	145.892	11.0678	106.28	7.1779	116.879	9.5254				602			106.888	120.631	151.623	119.248	89.0491	88.8908	120.639	110.143			188.484	172.225	107.452	147.387	139.411	105.982	161.908	118.38	200.902	172.504	90.1724			143.805	94.491	124.482	94.0158	110.197	79.6949	111.314	72.0804	97.1757	96.3144
	201,	201	117.137	4.0141	149.392	13.4369	103.572	7.8273	117.666	9.405				603	202		106.888	123.747	134.139	127.434	117.594	99.5542	117.601	110.143			233.683	169.403	102.234	161.072	144.255	115.154	161.908	118.38	204.795	150.908	81.5243			148.069	98.1528	124.482	86.5278	104.913	76.1331	106.642	72.0804	92.0215	84.7605
			114.478	6.1157	146.839	14.2202	105.423	7.4196	117.457	11.491				604			110.778	120.631	151.623	90.4467	110.414	106.721	111.598	113.611			248.78	166.51	107.452	152.888	153.825	105.982	142.257	106.455	193.211	156.34	81.5243			152.332	98.1528	118.128	82.7376	115.352	79.6949	115.871	72.0804	97.1757	92.5262
			113.229	6.9877	151.229	13.4609	105.49	6.9032	115.917	10.2337				605			98.9123	120.631	151.623	111.062	89.0491	96.058	114.562	123.932			233.683	163.617	102.234	152.888	153.825	105.982	156.965	124.343	200.902	183.235	85.8484			148.069	98.1528	121.266	90.318	99.6284	76.1331	115.871	82.3234	97.1757	92.5262
	202,	202	112.542	4.3152	148.679	13.5683	102.162	8.0469	117.929	10.7543				606	203		102.9	120.631	134.139	115.105	92.6391	110.218	114.562	110.143			244.983	160.795	99.5931	152.888	139.411	105.982	161.908	112.417	197.009	161.772	98.7151			160.754	98.1528	118.128	82.7376	104.913	72.4823	106.642	77.1387	81.8388	88.6434
			113.454	5.8056	153.07	11.9772	106.618	7.1018	115.95	11.1153				607			102.9	114.474	145.747	115.105	92.6391	99.5542	123.603	113.611			226.088	169.403	107.452	141.953	139.411	119.796	166.73	159.827	189.319	177.936	85.8484			160.754	101.725	121.266	82.7376	99.6284	97.86	101.971	77.1387	97.1757	100.197
			118.052	11.9439	154.163	15.0221	102.499	8.4115	115.674	10.6121				608			98.9123	117.514	198.199	102.776	89.0491	110.218	117.601	110.143			263.785	172.225	99.5931	155.571	139.411	110.625	191.324	106.455	193.211	156.34	107.258			156.595	101.725	114.912	94.0158	104.913	72.4823	92.7424	82.3234	81.8388	77.0894
	203,	203	115.862	5.6512	144.411	10.3519	106.903	7.8823	115.491	8.9069				609	204		110.778	136.061	134.139	119.248	89.0491	99.5542	117.601	120.464			139.487	175.118	104.876	144.704	134.567	119.796	186.381	106.455	185.426	188.668	103.039			156.595	101.725	124.482	82.7376	99.6284	72.4823	106.642	82.3234	107.484	96.3144
			111.115	4.21	148.332	14.7192	110.936	7.6945	118.432	11.5868				610			95.022	114.474	134.139	111.062	99.7315	110.218	117.601	106.675			252.485	172.225	102.234	150.138	129.841	110.625	161.908	88.7122	181.533	183.235	98.7151			160.754	105.387	124.482	86.5278	120.637	83.3457	111.314	82.3234	107.484	92.5262
			108.853	7.0628	147.697	14.0617	105.483	8.6869	118.702	11.5387				611			98.9123	126.788	145.747	86.4044	92.6391	96.058	117.601	106.675			241.186	180.903	99.5931	144.704	139.411	115.154	166.73	94.6748	197.009	150.908	94.391			165.017	101.725	114.912	90.318	99.6284	68.8314	111.314	72.0804	102.33	88.6434
	204,	204	112.7	6.5819	148.88	12.7903	101.099	7.5841	113.763	9.8387				612	205		102.9	117.514	151.623	102.776	89.0491	103.138	117.601	116.995			233.683	169.403	107.452	158.322	144.255	110.625	156.965	106.455	200.902	150.908	98.7151			152.332	109.049	111.696	86.5278	94.3441	76.1331	97.4137	77.1387	71.6561	100.197
			113.893	5.6397	152.942	15.992	107.337	8.0761	117.303	11.1295				613			106.888	117.514	151.623	106.919	103.321	103.138	111.598	110.143			267.583	183.725	99.5931	155.571	134.567	101.34	171.673	118.38	197.009	167.072	85.8484			156.595	105.387	127.698	75.2496	120.637	86.9965	111.314	72.0804	97.1757	88.6434
			112.328	6.0444	150.945	14.9872	107.232	6.859	114.736	11.0864				614			114.766	117.514	145.747	90.4467	96.2291	103.138	120.639	110.143			260.08	166.51	104.876	163.756	168.239	110.625	142.257	94.6748	193.211	161.772	94.391			148.069	112.621	124.482	86.5278	115.352	79.6949	101.971	72.0804	102.33	104.08
	205,	205	111.007	6.7151	150.067	12.1742	106.327	8.1717	116.966	10.0909				615	206		110.778	120.631	145.747	94.59	81.9567	103.138	117.601	113.611			241.186	160.795	110.094	158.322	134.567	115.154	156.965	136.122	193.211	145.608	98.7151			148.069	109.049	124.482	82.7376	115.352	79.6949	101.971	82.3234	81.8388	88.6434
			114.249	5.4783	147.86	13.3539	105.375	8.0186	115.496	10.5774				616			110.778	126.788	145.747	106.919	99.7315	103.138	117.601	103.291			248.78	160.795	102.234	155.571	139.411	119.796	147.2	118.38	193.211	150.908	90.1724			152.332	119.945	124.482	86.5278	104.913	83.3457	106.642	72.0804	81.8388	84.7605
			114.243	5.9002	144.781	14.114	111.958	8.218	118.049	10.9754				617			110.778	117.514	151.623	106.919	96.2291	103.138	117.601	110.143			233.683	169.403	99.5931	152.888	129.841	105.982	156.965	88.7122	204.795	156.34	94.391			160.754	116.283	118.128	82.7376	125.921	86.9965	97.4137	77.1387	117.667	96.3144
	206,	206	113.159	5.897	146.364	15.0579	109.583	7.5903	115.846	10.3532				618	207		110.778	123.747	145.747	94.59	99.7315	110.218	120.639	99.8224			252.485	152.187	110.094	152.888	139.411	96.8107	166.73	100.637	200.902	156.34	81.5243			152.332	109.049	121.266	94.0158	104.913	90.5583	101.971	72.0804	107.484	96.3144
			116.788	6.7347	146.898	16.6915	110.546	7.8621	113.059	11.668				619			106.888	117.514	145.747	143.906	92.6391	106.721	117.601	103.291			271.38	160.795	110.094	133.769	139.411	110.625	156.965	88.7122	193.211	177.936	72.9817			152.332	109.049	121.266	86.5278	125.921	97.86	97.4137	82.3234	92.0215	92.5262
			108.482	4.0772	149.009	15.9246	107.635	7.6353	112.645	10.7966				620			98.9123	114.474	128.263	102.776	106.911	96.058	120.639	99.8224			263.785	160.795	110.094	150.138	148.981	101.34	166.73	88.7122	200.902	161.772	85.8484			143.805	112.621	121.266	82.7376	110.197	86.9965	101.971	82.3234	86.993	96.3144
	207,	207	112.512	7.2907	149.374	11.4618	104.065	7.3011	114.906	10.1585				621	208		102.9	114.474	157.499	115.105	85.5467	106.721	114.562	103.291			207.286	160.795	104.876	155.571	139.411	96.8107	161.908	136.122	204.795	172.504	103.039			143.805	109.049	114.912	82.7376	99.6284	83.3457	101.971	72.0804	92.0215	96.3144
			107.471	5.3781	148.593	14.4208	101.955	7.1798	112.313	10.3051				622			106.888	117.514	134.139	98.7334	85.5467	96.058	117.601	103.291			241.186	166.51	110.094	155.571	148.981	101.34	147.2	106.455	208.592	167.072	81.5243			143.805	101.725	114.912	82.7376	110.197	90.5583	92.7424	72.0804	81.8388	88.6434
			117.441	5.2419	147.217	13.4729	102.231	8.2444	110.61	9.9999				623			114.766	117.514	151.623	106.919	117.594	110.218	117.601	103.291			229.886	169.403	110.094	150.138	134.567	101.34	156.965	106.455	208.592	161.772	90.1724			156.595	98.1528	121.266	79.0398	104.913	90.5583	88.0711	66.8957	92.0215	84.7605
	208,	208	109.43	5.4749	149.161	13.0751	102.022	7.5941	112.374	10.0354				624	209		106.888	120.631	134.139	94.59	89.0491	106.721	123.603	99.8224			237.481	166.51	112.735	150.138	144.255	105.982	152.022	100.637	200.902	167.072	103.039			143.805	105.387	121.266	86.5278	104.913	76.1331	83.3998	77.1387	81.8388	96.3144
			107.572	5.3105	149.415	14.32	99.5509	8.209	112.205	10.4473				625			102.9	108.241	140.015	98.7334	89.0491	110.218	111.598	99.8224			260.08	163.617	115.312	150.138	144.255	92.1683	166.73	106.455	185.426	156.34	103.039			139.646	101.725	114.912	82.7376	115.352	57.968	101.971	77.1387	92.0215	69.3237
			110.486	5.3282	145.64	13.1843	103.602	8.185	112.91	11.0179				626			102.9	120.631	140.015	106.919	89.0491	103.138	114.562	106.675			222.383	172.225	115.312	150.138	139.411	110.625	166.73	88.7122	193.211	161.772	81.5243			156.595	101.725	121.266	86.5278	110.197	76.1331	92.7424	82.3234	81.8388	84.7605
	209,	209	115.443	6.6016	145.97	13.5161	105.115	7.8348	113.858	11.9784				627	210		110.778	117.514	157.499	111.062	103.321	96.058	120.639	106.675			237.481	169.403	117.953	150.138	144.255	105.982	152.022	88.7122	193.211	156.34	90.1724			148.069	101.725	121.266	82.7376	115.352	68.8314	97.4137	82.3234	97.1757	92.5262
			107.075	4.5249	146.945	12.5144	104.296	8.2284	119.041	12.0287				628			106.888	108.241	128.263	86.4044	103.321	99.5542	120.639	103.291			233.683	166.51	115.312	158.322	129.841	105.982	152.022	106.455	193.211	156.34	98.7151			152.332	101.725	114.912	86.5278	99.6284	76.1331	106.642	77.1387	92.0215	84.7605
			112.076	5.5702	149.603	12.49	98.6179	6.9614	117.843	11.8696				629			106.888	111.357	145.747	102.776	96.2291	106.721	123.603	103.291			244.983	163.617	112.735	152.888	139.411	119.796	147.2	112.417	193.211	156.34	103.039			126.96	101.725	121.266	75.2496	78.6201	72.4823	101.971	82.3234	97.1757	84.7605
	210,	210	113.853	5.1236	149.105	13.2318	112.631	14.2537	115.957	10.8488				630	211		110.778	108.241	145.747	115.105	99.7315	113.801	117.601	99.8224			229.886	169.403	112.735	147.387	144.255	115.154	161.908	94.6748	208.592	161.772	94.391			148.069	105.387	121.266	82.7376	99.6284	76.1331	97.4137	82.3234	92.0215	92.5262
			113.377	6.9392	147.056	13.0974	101.604	6.5953	113.379	11.4736				631			110.778	114.474	157.499	111.062	92.6391	103.138	117.601	99.8224			226.088	169.403	120.594	152.888	139.411	105.982	171.673	106.455	197.009	150.908	77.2003			126.96	105.387	118.128	86.5278	115.352	72.4823	92.7424	77.1387	92.0215	88.6434
			110.614	4.6931	149.156	13.2165	103.02	7.7352	117.237	11.6818				632			110.778	117.514	134.139	90.4467	117.594	99.5542	111.598	103.291			248.78	163.617	117.953	155.571	139.411	110.625	156.965	100.637	193.211	150.908	103.039			148.069	109.049	121.266	86.5278	110.197	72.4823	88.0711	77.1387	81.8388	96.3144
	211,	211	110.593	4.3441	143.867	14.3706	101.585	7.8334	118.36	9.4062				633	212		110.778	120.631	128.263	111.062	85.5467	106.721	111.598	110.143			229.886	166.51	112.735	150.138	144.255	92.1683	156.965	82.895	204.795	156.34	85.8484			152.332	109.049	111.696	75.2496	110.197	72.4823	101.971	72.0804	92.0215	84.7605
			108.037	6.0738	156.604	17.1155	103.031	7.1765	114.136	10.4108				634			98.9123	120.631	140.015	94.59	85.5467	110.218	114.562	99.8224			293.98	163.617	110.094	158.322	158.669	101.34	156.965	94.6748	200.902	172.504	111.582			143.805	105.387	121.266	75.2496	115.352	86.9965	101.971	72.0804	86.993	88.6434
			110.815	6.2748	146.555	13.8753	108.031	7.2893	114.74	10.8657				635			98.9123	114.474	151.623	106.919	92.6391	106.721	108.56	106.675			229.886	160.795	117.953	147.387	139.411	96.8107	152.022	100.637	197.009	188.668	81.5243			148.069	105.387	130.836	94.0158	120.637	79.6949	101.971	77.1387	92.0215	96.3144
	212,	212	111.891	5.1076	146.168	13.1504	103.865	7.392	114.034	10.473				636	213		102.9	114.474	140.015	106.919	89.0491	110.218	114.562	116.995			237.481	146.402	110.094	158.322	144.255	96.8107	152.022	100.637	197.009	161.772	103.039			148.069	105.387	114.912	82.7376	110.197	68.8314	101.971	82.3234	97.1757	88.6434
			116.245	3.7372	147.029	12.7456	103.019	6.741	117.323	8.3028				637			110.778	111.357	140.015	111.062	117.594	120.881	111.598	106.675			229.886	160.795	112.735	147.387	148.981	110.625	152.022	100.637	197.009	167.072	90.1724			139.646	105.387	111.696	82.7376	115.352	76.1331	106.642	82.3234	81.8388	92.5262
			108.671	4.7673	140.943	11.2796	105.374	7.8635	117.234	11.3661				638			98.9123	117.514	128.263	115.105	85.5467	103.138	117.601	103.291			207.286	152.187	112.735	147.387	148.981	92.1683	156.965	88.7122	173.843	167.072	103.039			160.754	105.387	124.482	94.0158	120.637	79.6949	97.4137	72.0804	86.993	88.6434
	213,	213	112.074	6.1877	145.533	12.2072	102.841	7.5981	115.842	10.9839				639	214		106.888	111.357	151.623	102.776	92.6391	103.138	114.562	113.611			214.789	155.009	112.735	141.953	144.255	101.34	171.673	94.6748	193.211	172.504	98.7151			135.383	105.387	121.266	86.5278	131.076	65.1806	101.971	72.0804	92.0215	84.7605
			111.525	6.8416	145.903	12.5858	98.6805	7.0446	111.804	11.0396				640			106.888	123.747	145.747	102.776	81.9567	96.058	114.562	120.464			214.789	160.795	115.312	155.571	148.981	101.34	161.908	94.6748	193.211	172.504	85.8484			135.383	98.1528	118.128	86.5278	104.913	61.6188	101.971	72.0804	81.8388	92.5262
			113.34	5.1334	145.97	11.8609	104.182	7.1529	110.546	10.7371				641			95.022	120.631	140.015	102.776	117.594	110.218	120.639	99.8224			214.789	160.795	110.094	166.506	148.981	110.625	152.022	106.455	193.211	156.34	85.8484			143.805	98.1528	111.696	86.5278	110.197	76.1331	120.542	82.3234	81.8388	92.5262
	214,	214	105.682	5.6701	146.992	12.2435	102.802	7.7833	113.961	11.6156				642	215		106.888	98.9675	134.139	78.1176	99.7315	106.721	117.601	103.291			222.383	160.795	112.735	158.322	139.411	105.982	152.022	112.417	200.902	161.772	90.1724			152.332	101.725	118.128	82.7376	115.352	79.6949	101.971	77.1387	81.8388	80.9723
			113.441	6.0252	146.915	12.0544	105.983	7.2351	114.028	11.7388				643			106.888	108.241	140.015	135.721	89.0491	106.721	117.601	103.291			218.586	163.617	117.953	147.387	153.825	96.8107	156.965	100.637	200.902	156.34	103.039			148.069	105.387	124.482	86.5278	110.197	79.6949	115.871	77.1387	86.993	92.5262
			111.73	3.9944	145.104	14.0173	101.511	6.4626	114.624	11.9203				644			110.778	120.631	134.139	106.919	99.7315	110.218	111.598	99.8224			233.683	169.403	117.953	150.138	148.981	92.1683	142.257	88.7122	200.902	161.772	90.1724			139.646	101.725	108.481	90.318	110.197	72.4823	115.871	77.1387	86.993	84.7605
	215,	215	111.29	6.1643	146.713	13.2622	104.497	6.577	115.511	12.2066				645	216		114.766	102.084	145.747	111.062	85.5467	99.5542	114.562	116.995			229.886	163.617	110.094	161.072	153.825	105.982	127.549	106.455	197.009	172.504	85.8484			143.805	105.387	121.266	86.5278	120.637	83.3457	111.314	77.1387	81.8388	92.5262
			112.776	5.4548	148.903	13.0887	104.58	7.1159	114.053	11.864				646			102.9	111.357	140.015	127.434	89.0491	110.218	114.562	106.675			229.886	169.403	115.312	161.072	139.411	101.34	156.965	100.637	197.009	172.504	94.391			143.805	101.725	114.912	82.7376	110.197	76.1331	111.314	77.1387	112.513	80.9723
			114.13	4.1677	145.93	12.2834	104.918	6.7973	112.879	11.97				647			106.888	123.747	134.139	111.062	96.2291	106.721	120.639	113.611			218.586	175.118	112.735	147.387	148.981	115.154	132.492	94.6748	193.211	172.504	94.391			143.805	105.387	114.912	82.7376	110.197	76.1331	106.642	82.3234	97.1757	92.5262
	216,	216	112.208	6.6776	147.794	13.7134	104	6.8908	110.257	10.5662				648	217		106.888	114.474	151.623	115.105	85.5467	103.138	117.601	103.291			237.481	169.403	104.876	152.888	139.411	124.439	147.2	94.6748	197.009	172.504	85.8484			143.805	109.049	111.696	79.0398	110.197	83.3457	106.642	82.3234	86.993	88.6434
			105.868	5.6154	148.029	13.2137	108.295	7.7325	110.096	12.2484				649			95.022	114.474	134.139	90.4467	96.2291	88.8908	117.601	110.143			241.186	169.403	107.452	150.138	134.567	101.34	161.908	118.38	193.211	156.34	94.391			135.383	112.621	118.128	86.5278	136.361	83.3457	111.314	72.0804	86.993	96.3144
			113.761	5.1842	145.965	14.2272	107.151	7.6972	110.962	11.6574				650			98.9123	114.474	145.747	119.248	110.414	99.5542	111.598	110.143			241.186	166.51	104.876	152.888	139.411	101.34	156.965	100.637	193.211	167.072	81.5243			143.805	109.049	118.128	94.0158	125.921	76.1331	115.871	72.0804	97.1757	80.9723
	217,	217	110.977	5.7122	147.992	13.9183	103.882	6.4341	110.341	12.0004				651	218		106.888	114.474	140.015	111.062	85.5467	99.5542	123.603	106.675			233.683	160.795	104.876	150.138	144.255	92.1683	156.965	100.637	197.009	188.668	98.7151			122.697	109.049	111.696	82.7376	125.921	97.86	106.642	72.0804	86.993	84.7605
			106.463	6.8006	147.088	11.4346	108.068	7.6656	111.849	10.564				652			98.9123	111.357	145.747	82.261	89.0491	103.138	114.562	106.675			214.789	160.795	104.876	161.072	148.981	105.982	166.73	124.343	189.319	150.908	90.1724			148.069	109.049	118.128	86.5278	120.637	79.6949	125.214	72.0804	102.33	84.7605
			115.322	6.6244	141.905	10.342	109.061	7.8809	111.57	11.7487				653			102.9	105.124	157.499	119.248	114.004	96.058	117.601	110.143			158.29	155.009	104.876	147.387	148.981	119.796	156.965	100.637	200.902	177.936	90.1724			148.069	105.387	134.051	90.318	115.352	76.1331	120.542	72.0804	92.0215	100.197
	218,	218	114.817	5.4248	147.054	13.2633	100.358	6.2757	111.81	10.8153				654	219		114.766	117.514	140.015	123.391	89.0491	99.5542	120.639	113.611			237.481	155.009	104.876	155.571	139.411	119.796	142.257	106.455	204.795	161.772	90.1724			131.12	101.725	118.128	82.7376	110.197	83.3457	101.971	77.1387	92.0215	73.2065
			110.043	6.0391	148.888	14.3558	108.459	6.2101	112.311	11.2334				655			106.888	111.357	145.747	98.7334	85.5467	113.801	111.598	106.675			248.78	152.187	104.876	155.571	148.981	101.34	166.73	106.455	200.902	161.772	90.1724			139.646	101.725	118.128	90.318	120.637	108.723	115.871	77.1387	97.1757	84.7605
			108.573	5.01	145.293	13.457	109.401	7.1253	115.208	10.5071				656			98.9123	117.514	134.139	111.062	85.5467	103.138	111.598	106.675			248.78	149.294	104.876	155.571	139.411	96.8107	142.257	136.122	189.319	145.608	90.1724			143.805	101.725	118.128	86.5278	131.076	90.5583	115.871	82.3234	92.0215	92.5262
	219,	219	107.683	5.0192	144.819	15.1847	106.101	6.117	114.869	10.7983				657	220		102.9	117.514	134.139	106.919	85.5467	99.5542	111.598	103.291			256.283	152.187	97.0163	152.888	139.411	101.34	156.965	94.6748	189.319	167.072	85.8484			131.12	105.387	134.051	97.806	110.197	86.9965	111.314	72.0804	97.1757	88.6434
			113.734	4.2107	141.956	12.2574	104.988	6.1365	109.36	10.3121				658			102.9	114.474	140.015	111.062	114.004	103.138	117.601	106.675			229.886	155.009	104.876	147.387	129.841	110.625	147.2	94.6748	181.533	161.772	98.7151			135.383	98.1528	121.266	86.5278	115.352	76.1331	111.314	77.1387	97.1757	104.08
			113.492	3.7163	148.181	15.0603	108.388	7.1443	110.26	11.0552				659			106.888	120.631	134.139	115.105	106.911	99.5542	114.562	110.143			256.283	163.617	99.5931	152.888	129.841	101.34	161.908	82.895	193.211	172.504	115.906			148.069	105.387	114.912	86.5278	125.921	68.8314	115.871	82.3234	112.513	96.3144
	220,	220	113.482	6.965	148.498	13.3775	101.227	6.365	113.679	12.7885				660	221		110.778	126.788	151.623	102.776	89.0491	96.058	120.639	110.143			244.983	163.617	102.234	155.571	139.411	110.625	156.965	100.637	189.319	167.072	103.039			131.12	98.1528	118.128	82.7376	115.352	72.4823	101.971	82.3234	86.993	88.6434
			109.268	4.4672	147.692	13.7186	106.558	7.7678	114.465	10.8167				661			118.753	117.514	116.655	115.105	89.0491	88.8908	114.562	113.611			229.886	166.51	107.452	144.704	139.411	115.154	152.022	100.637	193.211	194.1	81.5243			156.595	101.725	105.343	82.7376	110.197	79.6949	111.314	72.0804	117.667	92.5262
			107.609	6.5945	149.072	14.5691	102.538	7.4609	111.523	12.0336				662			102.9	120.631	140.015	98.7334	81.9567	88.8908	117.601	110.143			241.186	166.51	107.452	158.322	144.255	101.34	181.559	88.7122	193.211	167.072	90.1724			143.805	109.049	114.912	90.318	104.913	83.3457	97.4137	66.8957	86.993	84.7605
	221,	221	111.81	8.8157	148.317	14.098	103.804	7.5459	113.226	11.0055				663	222		106.888	126.788	163.231	111.062	81.9567	88.8908	105.522	110.143			244.983	163.617	110.094	147.387	144.255	110.625	181.559	94.6748	193.211	150.908	90.1724			135.383	105.387	121.266	79.0398	115.352	76.1331	106.642	66.8957	112.513	80.9723
			115.792	7.75	145.832	12.9934	103.608	6.6023	111.291	11.8668				664			110.778	117.514	163.231	115.105	92.6391	92.4744	117.601	116.995			229.886	163.617	110.094	150.138	129.841	124.439	156.965	88.7122	193.211	167.072	90.1724			139.646	105.387	118.128	86.5278	110.197	86.9965	92.7424	77.1387	92.0215	88.6434
			114.405	7.6117	145.326	13.0113	104.587	7.1814	115.546	14.3478				665			106.888	120.631	163.231	111.062	92.6391	99.5542	114.562	106.675			226.088	166.51	107.452	152.888	144.255	105.982	152.022	88.7122	193.211	167.072	94.391			143.805	101.725	121.266	82.7376	120.637	86.9965	106.642	72.0804	86.993	88.6434
	222,	222	113.494	9.4355	146.192	15.0083	103.987	7.0521	111.706	11.4951				666	223		110.778	120.631	174.983	94.59	92.6391	96.058	111.598	106.675			256.283	163.617	107.452	158.322	124.998	124.439	152.022	82.895	197.009	150.908	90.1724			143.805	112.621	114.912	90.318	120.637	76.1331	106.642	72.0804	81.8388	92.5262
			111.655	3.9254	142.787	13.4995	104.141	6.939	111.512	10.8726				667			110.778	111.357	134.139	102.776	96.2291	110.218	117.601	110.143			222.383	160.795	107.452	155.571	144.255	101.34	176.616	88.7122	185.426	150.908	77.2003			143.805	98.1528	118.128	86.5278	120.637	79.6949	97.4137	77.1387	107.484	80.9723
			112.316	6.3298	142.419	13.6661	104.197	7.4403	113.862	11.6715				668			106.888	114.474	151.623	115.105	92.6391	96.058	111.598	110.143			248.78	157.902	107.452	141.953	139.411	115.154	147.2	82.895	181.533	145.608	98.7151			135.383	98.1528	121.266	86.5278	131.076	86.9965	97.4137	72.0804	86.993	84.7605
	223,	223	113.732	7.6594	135.317	11.0324	106.529	8.0039	112.05	11.9892				669	224		91.0343	114.474	163.231	106.919	99.7315	106.721	117.601	110.143			211.084	160.795	110.094	144.704	124.998	96.8107	132.492	100.637	177.736	134.744	94.391			139.646	109.049	114.912	82.7376	141.645	97.86	101.971	77.1387	92.0215	69.3237
			113.259	7.8893	136.931	9.998	106.873	7.4541	111.335	9.9654				670			114.766	117.514	157.499	111.062	78.3667	99.5542	120.639	106.675			169.589	157.902	110.094	147.387	148.981	105.982	147.2	88.7122	189.319	150.908	90.1724			131.12	105.387	111.696	86.5278	141.645	90.5583	97.4137	77.1387	97.1757	84.7605
			112.09	7.1744	144.722	14.5905	105.631	7.0604	106.895	11.4585				671			102.9	111.357	157.499	115.105	99.7315	88.8908	114.562	106.675			252.485	175.118	110.094	152.888	134.567	110.625	142.257	94.6748	193.211	140.176	85.8484			139.646	109.049	121.266	79.0398	115.352	90.5583	115.871	77.1387	86.993	84.7605
	224,	224	113.696	5.742	146.663	12.3119	104.235	5.8396	116.704	13.1146				672	225		114.766	114.474	145.747	115.105	92.6391	96.058	120.639	110.143			211.084	166.51	107.452	155.571	124.998	110.625	152.022	100.637	197.009	188.668	98.7151			135.383	105.387	111.696	94.0158	115.352	90.5583	101.971	72.0804	92.0215	92.5262
			113.828	6.5386	146.794	14.5505	102.732	6.91	110.825	11.1742				673			102.9	123.747	140.015	131.577	85.5467	96.058	120.639	110.143			256.283	163.617	110.094	155.571	134.567	96.8107	132.492	94.6748	185.426	177.936	107.258			131.12	101.725	127.698	101.596	125.921	68.8314	92.7424	77.1387	97.1757	77.0894
			113.093	4.4779	147.761	13.2624	100.254	6.9451	116.341	12.4131				674			110.778	111.357	134.139	102.776	92.6391	124.465	111.598	116.995			237.481	157.902	123.171	161.072	134.567	101.34	142.257	100.637	189.319	183.235	94.391			126.96	101.725	124.482	79.0398	120.637	68.8314	92.7424	77.1387	86.993	88.6434
	225,	225	106.358	5.534	147.248	14.2507	101.126	7.3756	110.708	10.0016				675	226		102.9	117.514	134.139	82.261	92.6391	103.138	111.598	106.675			252.485	155.009	125.812	158.322	139.411	105.982	147.2	94.6748	193.211	161.772	85.8484			139.646	101.725	127.698	67.6692	120.637	79.6949	97.4137	77.1387	86.993	84.7605
			107.179	6.3524	145.854	14.1745	101.756	7.4076	110.798	8.6285				676			106.888	111.357	140.015	102.776	78.3667	92.4744	108.56	116.995			244.983	157.902	110.094	155.571	168.239	92.1683	132.492	94.6748	193.211	156.34	98.7151			143.805	94.491	121.266	71.4594	120.637	86.9965	97.4137	82.3234	76.6845	88.6434
			103.059	9.6826	139.842	13.5427	100.328	5.9598	107.315	9.8006				677			110.778	117.514	140.015	45.2739	89.0491	103.138	108.56	110.143			248.78	152.187	110.094	136.519	134.567	101.34	142.257	100.637	181.533	140.176	90.1724			135.383	94.491	118.128	86.5278	110.197	86.9965	92.7424	77.1387	92.0215	80.9723
	226,	226	113.677	6.4849	146.797	14.7624	102.494	6.2218	115.576	11.6725				678	227		106.888	114.474	151.623	98.7334	117.594	88.8908	117.601	113.611			248.78	149.294	117.953	158.322	144.255	110.625	137.314	88.7122	189.319	188.668	81.5243			135.383	98.1528	121.266	82.7376	120.637	86.9965	88.0711	82.3234	86.993	92.5262
			111.238	5.0343	148.432	13.1524	102.231	7.2868	115.685	10.6732				679			106.888	117.514	128.263	127.434	85.5467	99.5542	114.562	110.143			248.78	155.009	125.812	147.387	163.395	110.625	152.022	94.6748	185.426	150.908	98.7151			131.12	105.387	114.912	82.7376	141.645	83.3457	92.7424	77.1387	97.1757	69.3237
			109.141	5.627	145.457	13.295	103.98	6.5877	112.421	11.1218				680			110.778	111.357	134.139	115.105	85.5467	88.8908	120.639	106.675			244.983	160.795	123.171	150.138	139.411	101.34	166.73	88.7122	181.533	140.176	103.039			139.646	105.387	114.912	86.5278	120.637	76.1331	88.0711	77.1387	117.667	88.6434
	227,	227	109.625	7.8639	142.837	13.4852	102.793	6.2909	110.393	10.8965				681	228		98.9123	102.084	157.499	119.248	85.5467	92.4744	114.562	106.675			244.983	155.009	115.312	150.138	129.841	96.8107	142.257	106.455	189.319	150.908	90.1724			143.805	105.387	114.912	86.5278	110.197	86.9965	92.7424	77.1387	92.0215	88.6434
			108.254	5.1699	156.143	23.1841	101.087	5.6922	116.555	10.8678				682			102.9	114.474	140.015	94.59	96.2291	99.5542	111.598	106.675			365.576	166.51	112.735	141.953	139.411	105.982	156.965	88.7122	193.211	156.34	90.1724			135.383	98.1528	114.912	86.5278	110.197	83.3457	92.7424	77.1387	92.0215	92.5262
			109.892	5.918	146.454	12.8604	102.629	8.0455	114.615	10.5593				683			106.888	105.124	145.747	111.062	89.0491	96.058	111.598	113.611			241.186	163.617	115.312	155.571	144.255	110.625	142.257	100.637	193.211	145.608	98.7151			131.12	101.725	130.836	86.5278	136.361	79.6949	92.7424	66.8957	86.993	77.0894
	228,	228	105.876	5.0564	146.924	12.7204	103.566	6.718	111.223	10.0637				684	229		102.9	111.357	134.139	98.7334	85.5467	96.058	111.598	106.675			229.886	169.403	120.594	150.138	139.411	96.8107	156.965	100.637	185.426	172.504	94.391			139.646	98.1528	114.912	101.596	131.076	79.6949	97.4137	72.0804	86.993	88.6434
			110.745	4.982	146.412	12.0941	102.084	5.4645	112.727	10.7797				685			106.888	117.514	140.015	111.062	99.7315	92.4744	111.598	106.675			233.683	169.403	120.594	147.387	134.567	110.625	142.257	100.637	193.211	150.908	107.258			135.383	94.491	118.128	90.318	125.921	90.5583	92.7424	77.1387	97.1757	88.6434
			112.463	4.4177	138.954	9.8374	101.653	7.4907	118.249	10.644				686			110.778	117.514	140.015	102.776	99.7315	106.721	108.56	113.611			143.192	178.01	110.094	150.138	163.395	96.8107	127.549	112.417	185.426	167.072	94.391			122.697	98.1528	118.128	71.4594	141.645	83.3457	97.4137	82.3234	86.993	77.0894
	229,	229	109.735	4.7827	144.996	14.3804	100.773	6.5642	115.964	12.1961				687	230		98.9123	114.474	140.015	106.919	99.7315	99.5542	111.598	106.675			244.983	172.225	117.953	144.704	168.239	92.1683	132.492	88.7122	181.533	161.772	90.1724			131.12	94.491	118.128	82.7376	131.076	83.3457	101.971	77.1387	81.8388	80.9723
			111.346	5.6677	136.29	11.8269	99.4691	6.3726	115.634	12.527				688			110.778	105.124	145.747	94.59	106.911	96.058	114.562	116.995			211.084	172.225	115.312	120.083	139.411	92.1683	132.492	100.637	185.426	140.176	90.1724			126.96	94.491	121.266	86.5278	115.352	68.8314	111.314	77.1387	81.8388	84.7605
			111.462	2.3787	140.523	11.5468	98.7816	6.3582	114.351	10.8622				689			114.766	114.474	116.655	106.919	99.7315	120.881	111.598	106.675			222.383	163.617	120.594	141.953	124.998	101.34	147.2	100.637	177.736	150.908	94.391			135.383	94.491	114.912	79.0398	104.913	68.8314	111.314	77.1387	97.1757	80.9723
	230,	230	111.637	5.4293	138.725	12.8398	97.3346	5.6342	115.682	10.5142				690	231		102.9	108.241	145.747	115.105	92.6391	106.721	111.598	110.143			222.383	172.225	110.094	147.387	134.567	96.8107	156.965	82.895	177.736	134.744	90.1724			131.12	90.8293	118.128	94.0158	104.913	76.1331	97.4137	77.1387	92.0215	73.2065
			109.841	5.3977	142.794	11.3335	96.9576	6.1928	112.444	11.0333				691			114.766	111.357	140.015	102.776	89.0491	96.058	114.562	110.143			207.286	166.51	120.594	133.769	139.411	96.8107	152.022	100.637	193.211	161.772	98.7151			131.12	90.8293	105.343	82.7376	125.921	86.9965	101.971	72.0804	76.6845	77.0894
			115.252	6.6471	138.74	10.7831	100.407	5.4013	118.423	10.6527				692			102.9	108.241	145.747	143.906	96.2291	106.721	111.598	106.675			199.784	163.617	112.735	144.704	120.154	105.982	152.022	100.637	185.426	150.908	90.1724			126.96	94.491	111.696	82.7376	115.352	90.5583	115.871	72.0804	86.993	88.6434
	231,	231	108.231	5.1145	142.577	12.5076	101.812	5.4448	114.113	12.4522				693	232		110.778	108.241	140.015	102.776	89.0491	103.138	108.56	103.291			233.683	160.795	117.953	147.387	124.998	101.34	142.257	106.455	181.533	161.772	90.1724			139.646	98.1528	114.912	86.5278	115.352	83.3457	101.971	82.3234	97.1757	84.7605
			109.664	5.933	141.585	11.0186	104.577	5.1506	113.766	12.0964				694			110.778	108.241	145.747	98.7334	89.0491	99.5542	111.598	113.611			211.084	163.617	115.312	147.387	139.411	96.8107	152.022	100.637	181.533	150.908	98.7151			131.12	101.725	111.696	86.5278	131.076	94.2091	101.971	82.3234	112.513	84.7605
			113.302	5.4742	136.239	11.4307	101.947	6.3797	114.544	10.4107				695			95.022	111.357	140.015	131.577	114.004	99.5542	111.598	103.291			184.687	152.187	107.452	152.888	144.255	92.1683	142.257	88.7122	185.426	167.072	81.5243			148.069	101.725	108.481	90.318	120.637	83.3457	111.314	77.1387	86.993	80.9723
	232,	232	105.272	6.3671	143.2	12.1533	98.2573	6.0559	113.067	10.6368				696	233		98.9123	108.241	140.015	98.7334	74.8643	103.138	111.598	106.675			229.886	155.009	107.452	139.203	153.825	96.8107	152.022	118.38	181.533	150.908	90.1724			139.646	94.491	108.481	79.0398	125.921	76.1331	97.4137	77.1387	86.993	96.3144
			110.19	5.2524	140.38	12.2448	99.4812	5.97	111.163	10.083				697			98.9123	108.241	145.747	106.919	106.911	99.5542	108.56	106.675			218.586	160.795	117.953	131.018	129.841	96.8107	127.549	112.417	185.426	177.936	85.8484			135.383	98.1528	111.696	82.7376	131.076	86.9965	101.971	82.3234	76.6845	84.7605
			109.106	5.1942	142.761	12.4709	103.392	7.0903	115.947	11.4291				698			102.9	111.357	122.531	135.721	89.0491	96.058	108.56	106.675			233.683	152.187	107.452	139.203	153.825	96.8107	147.2	100.637	185.426	150.908	103.039			143.805	101.725	118.128	86.5278	136.361	76.1331	106.642	77.1387	86.993	84.7605
	233,	233	111.109	6.3464	144.323	13.201	104.996	6.9843	113.58	9.7475				699	234		98.9123	114.474	145.747	123.391	89.0491	96.058	114.562	106.675			244.983	157.902	107.452	147.387	139.411	105.982	156.965	100.637	181.533	150.908	94.391			143.805	98.1528	121.266	82.7376	125.921	79.6949	111.314	72.0804	102.33	88.6434
			107.997	5.3898	141.334	12.1369	102.626	6.7501	112.661	10.2402				700			102.9	114.474	140.015	102.776	89.0491	96.058	108.56	110.143			226.088	160.795	115.312	147.387	134.567	105.982	137.314	106.455	189.319	145.608	85.8484			143.805	101.725	98.911	75.2496	120.637	86.9965	125.214	77.1387	92.0215	84.7605
			108.26	5.4078	144.974	13.5174	102.043	6.909	112.191	10.7044				701			98.9123	111.357	128.263	127.434	89.0491	88.8908	108.56	113.611			244.983	155.009	120.594	141.953	148.981	105.982	137.314	94.6748	200.902	145.608	98.7151			139.646	98.1528	121.266	71.4594	120.637	90.5583	106.642	77.1387	86.993	80.9723
	234,	234	111.601	5.8482	150.33	12.9022	106.071	5.9934	110.461	9.9105				702	235		110.778	111.357	145.747	115.105	92.6391	92.4744	114.562	110.143			229.886	155.009	104.876	144.704	124.998	128.968	142.257	142.085	200.902	194.1	85.8484			135.383	101.725	121.266	82.7376	115.352	94.2091	106.642	72.0804	112.513	92.5262
			106.347	6.6903	145.986	12.9533	102.137	6.0009	114.422	9.7942				703			95.022	114.474	140.015	115.105	74.8643	96.058	108.56	106.675			233.683	160.795	110.094	147.387	144.255	96.8107	142.257	100.637	200.902	161.772	107.258			126.96	98.1528	111.696	82.7376	131.076	86.9965	111.314	77.1387	86.993	84.7605
			109.649	5.5828	146.856	14.3196	98.8677	4.5481	115.361	10.7286				704			98.9123	117.514	145.747	106.919	99.7315	99.5542	105.522	103.291			241.186	163.617	125.812	141.953	163.395	87.5259	156.965	82.895	197.009	156.34	98.7151			122.697	94.491	111.696	82.7376	110.197	97.86	101.971	77.1387	92.0215	80.9723
	235,	235	106.051	5.2891	142.793	13.6278	99.5161	5.8778	113.611	11.7625				705	236		110.778	102.084	134.139	94.59	85.5467	96.058	111.598	113.611			229.886	160.795	110.094	152.888	168.239	92.1683	137.314	94.6748	193.211	145.608	85.8484			126.96	94.491	114.912	86.5278	115.352	90.5583	101.971	72.0804	81.8388	80.9723
			106.402	5.2137	138.029	10.6985	102.081	6.382	110.908	9.7672				706			95.022	111.357	134.139	106.919	85.5467	96.058	108.56	113.611			207.286	155.009	110.094	136.519	124.998	105.982	137.314	100.637	185.426	156.34	98.7151			139.646	98.1528	114.912	79.0398	110.197	86.9965	111.314	82.3234	86.993	80.9723
			109.73	6.5261	138.543	14.3442	102.78	6.7498	114.857	10.4727				707			110.778	111.357	145.747	106.919	89.0491	85.3946	111.598	116.995			241.186	163.617	112.735	103.714	144.255	96.8107	127.549	82.895	185.426	167.072	98.7151			126.96	90.8293	124.482	82.7376	136.361	90.5583	97.4137	77.1387	86.993	84.7605
	236,	236	105.973	5.372	141.099	14.2399	102.877	5.6677	111.349	11.3702				708	237		102.9	111.357	134.139	102.776	85.5467	88.8908	108.56	113.611			229.886	163.617	112.735	144.704	124.998	96.8107	142.257	94.6748	216.378	140.176	85.8484			135.383	98.1528	118.128	82.7376	104.913	94.2091	111.314	77.1387	92.0215	88.6434
			107.619	3.1521	144.848	15.0329	100.14	6.1742	114.232	10.2412				709			102.9	102.084	128.263	102.776	103.321	106.721	111.598	103.291			248.78	169.403	110.094	141.953	139.411	101.34	156.965	88.7122	181.533	177.936	77.2003			131.12	94.491	111.696	71.4594	115.352	94.2091	101.971	77.1387	86.993	84.7605
			109.118	4.8045	144.39	12.3755	101.625	6.1089	112.337	10.6125				710			98.9123	120.631	134.139	115.105	92.6391	103.138	108.56	99.8224			237.481	166.51	112.735	147.387	134.567	110.625	147.2	94.6748	177.736	156.34	103.039			126.96	98.1528	124.482	90.318	110.197	83.3457	97.4137	77.1387	97.1757	77.0894
	237,	237	109.472	5.6156	142.918	14.313	104.359	4.6137	116.718	13.7671				711	238		95.022	120.631	134.139	119.248	92.6391	88.8908	111.598	113.611			241.186	163.617	107.452	150.138	129.841	101.34	152.022	70.9698	185.426	167.072	103.039			114.275	98.1528	118.128	82.7376	104.913	97.86	120.542	82.3234	107.484	92.5262
			106.055	5.5346	146.452	12.9754	100.805	6.133	111.793	10.3737				712			102.9	117.514	134.139	111.062	85.5467	88.8908	108.56	99.8224			229.886	169.403	107.452	152.888	158.669	105.982	152.022	118.38	181.533	161.772	72.9817			131.12	94.491	121.266	82.7376	110.197	94.2091	97.4137	72.0804	92.0215	80.9723
			109.022	5.7242	144.285	12.7256	102.189	6.0885	112.167	12.4936				713			102.9	123.747	134.139	115.105	81.9567	96.058	111.598	106.675			229.886	169.403	112.735	147.387	134.567	110.625	152.022	94.6748	189.319	156.34	90.1724			131.12	101.725	121.266	82.7376	110.197	94.2091	106.642	72.0804	86.993	84.7605
	238,	238	105.255	6.1272	136.275	13.9947	101.948	7.1205	118.199	12.8283				714	239		98.9123	117.514	140.015	102.776	89.0491	85.3946	108.56	99.8224			222.383	152.187	112.735	144.704	129.841	78.3544	152.022	70.9698	189.319	156.34	90.1724			148.069	101.725	111.696	90.318	120.637	86.9965	101.971	72.0804	81.8388	77.0894
			108.114	4.6583	142.247	12.9835	102.93	6.3064	111.18	11.1201				715			110.778	105.124	134.139	111.062	89.0491	96.058	108.56	110.143			229.886	163.617	120.594	144.704	144.255	101.34	142.257	100.637	189.319	150.908	77.2003			135.383	105.387	121.266	86.5278	115.352	97.86	106.642	77.1387	76.6845	80.9723
			111.1	7.0199	143.061	13.5397	100.506	6.0757	115.835	11.7895				716			114.766	117.514	151.623	115.105	89.0491	88.8908	108.56	103.291			233.683	157.902	112.735	144.704	129.841	105.982	176.616	82.895	189.319	145.608	94.391			131.12	98.1528	114.912	86.5278	125.921	90.5583	92.7424	77.1387	81.8388	80.9723
	239,	239	107.925	4.0495	145.812	14.3992	105.768	6.3972	113.996	12.2968				717	240		106.888	120.631	128.263	106.919	96.2291	99.5542	108.56	96.3539			256.283	155.009	123.171	147.387	139.411	115.154	147.2	94.6748	193.211	150.908	81.5243			135.383	105.387	114.912	94.0158	131.076	90.5583	92.7424	77.1387	86.993	96.3144
			105.254	6.1646	137.834	13.0501	102.515	6.6178	111.872	11.6698
			111.65	5.1537	143.968	10.3165	98.7513	5.7114	110.919	11.4975
	240,	240	110.436	5.5793	141.386	11.3599	99.3973	5.5297	116.121	12.2297							Data used for 2-way RM ANOVA
For Fig.1 (c, d)		Experimenter: Jenny Schneeberg				Data analyst: Maura Ferrer-Ferrer, Shaobo Jia
	Animal ID	Genotype	# of TBS		Animal ID	Genotype	# of TBS		Animal ID	Genotype	# of TBS		Animal ID	Genotype	# of TBS
	4384	NT+/+	TBS2		4314	NT-/-	TBS2		4391	NT+/+	TBS1		4314	NT-/-	TBS1
	4554	NT+/+	TBS2		4307	NT-/-	TBS2		4384	NT+/+	TBS1		4307	NT-/-	TBS1
	4553	NT+/+	TBS2		4766	NT-/-	TBS2		4554	NT+/+	TBS1		4766	NT-/-	TBS1
	4953	NT+/+	TBS2		4884	NT-/-	TBS2		4553	NT+/+	TBS1		4884	NT-/-	TBS1
	5097	NT+/+	TBS2		4955	NT-/-	TBS2		4882	NT+/+	TBS1		4955	NT-/-	TBS1
	4958	NT+/+	TBS2		5098	NT-/-	TBS2		5097	NT+/+	TBS1		5098	NT-/-	TBS1
[truncated: 12 more columns]

## Sheet: Fig.2
Fig.2 (c)	(C) Freezing time in both contexts before fear conditioning (baseline). (%)
	animal ID	NT+/+ CC+	animal ID	NT-/- CC+	animal ID	NT+/+ CC-	animal ID	NT-/- CC-
	#413	0.65	#406	0.65	#413	0	#406	11.167*
	#414	0.35	#407	0.85	#414	3	#407	5.5
	#415	0	#408	0	#415	2.67	#408	2.67
	#488	0	#417	7.65	#488	0	#417	0.67
	#495	0	#490	4.3	#495	2.5	#490	0.83
	#496	0	#493	0.15	#496	0	#493	6
	#539	0	#497	0	#539	2.83	#497	0
	#542	0	#533	0	#542	5.17	#533	0
	#550	0	#534	0.15	#550	0	#534	3
	#551	0	#541	0.35	#551	4	#541	0
			#543	0			#543	0
			#552	0			#552	4.67
			#556	0			#556	0.33
Fig.2 (d)	(D) Freezing time in CC+ after footshocks used as unconditioned stimuli. (%)
		NT+/+ CC+										NT-/- CC+
	animal ID	#413	#414	#415	#488	#495	#496	#539	#542	#550	#551	#406	#407	#408	#417	#490	#493	#497	#533	#534	#541	#543	#552	#556
Session 1	Foot shock 1	10.3	0	3.7	8	4	5.7	0	18	1.3	0	11.3	9	18	20.7	5	23	9.7	1.3	16	6.3	0.7	5.3	10.3
	Foot shock 2	28.3	25.7	11.3	29	8.7	17.7	37	25.7	6.7	11	31.7	29.7	13.7	26.3	12.7	32.7	33.3	0.3	2	2	23	23.7	22
	Foot shock 3	35	42	52	51.7	28.3	26.3	34	45	34.3	12.7	37.3	24.7	17.7	54.3	12.7	25	21	31	16	11	3	31.3	29.7
Session 2	Foot shock 4	30.7	50	36.3	47	19.7	39.3	70.3	40	49.3	36.3	69.3	52	56.3	50	24.3	26	2.3	56	50.3	14	13.7	50	40
	Foot shock 5	55	80.7	41	41.7	62.7	54.7	40.7	23.7	70.7	38.3	45.7	51	67.3	39.7	16.3	40.7	27.3	49.7	42.3	47	44.3	51.7	31.3
	Foot shock 6	34	84.7	63.7	71.7	28.3	49.3	25.7	27	70.7	33	50.7	65	56.7	78.3	41	42.7	35.7	38.7	32.3	23.7	44.3	57.7	51
Fig.2 (e)	(E) Freezing time during the extinction sessions. (%)
		NT+/+ CC+										NT-/- CC+
	animal ID	#413	#414	#415	#488	#495	#496	#539	#542	#550	#551	#406	#407	#408	#417	#490	#493	#497	#533	#534	#541	#543	#552	#556
Day 5	session 1	45.3	63.3	21.7	41.6	43.2	30.8	20.2	15.8	42.3	40.8	49.3	44.7	44.3	54.3	39.8	60.8	29.6	6.8	20.4	11	9.7	53.3	41.4
	session 2	38.3	65.3	50.3	32.1	52.6	33.4	14.6	17.7	29.5	40.7	37.7	42	62.3	53.3	22.3	65.5	32.3	11.5	28.9	11.4	13.3	43.1	35.6
	session 3	33	57.7	16.7	31.2	36.5	38.9	15.6	22.6	24.9	31.6	64.7	55	50.3	47.3	35.4	63.8	34.9	23.1	40.5	18.2	6.8	33.6	33.9
Day 6	session 4	41.3	26	33	17.7	37.4	28.2	10.3	23.3	16.7	35.5	37.7	44	39.3	38.3	41.1	60	26.7	6.3	20.9	6.7	4.9	51.5	43.2
	session 5	58.3	35	35.7	35.1	32.4	27.6	4	21.8	25	32.6	48	41.3	35.3	47.7	32.5	58.7	35.8	7.4	29.3	3.1	2.4	32.6	46.1
	session 6	28.3	31.7	21	17.6	46.1	32	2.5	22.6	23.1	23.8	31.7	50.7	48.7	46	22.1	58.4	32.5	7.2	28.5	5.2	3.7	33.9	63.1
Day 7	session 7	31	22.7	16.3	25.5	38.5	25.7	9.5	18.5	18.5	34.6	38.3	36	24.7	49.3	29.8	61.7	32.6	9.2	26.1	4.1	5.7	32.9	45.7
	session 8	24.7	25	40.3	23.9	37.1	31.5	4.9	17.2	7.2	28.9	25.7	28.7	18.3	45.3	19.5	70.8	36.6	8	26.1	10.8	6.6	22.9	42.2
	session 9	32.7	12.7	24	24.1	35	26.3	12.2	22.8	8.9	30.1	33.3	37.7	18.3	30.3	19	80.9	41.4	6.8	16.3	7.3	5.4	17.6	36.4
Fig.2 (f)	(F) Freezing time in both contexts on day2 and day9 (%)
	day 2, recall 1		NT+/+			NT-/-			day 9, recall 2		NT+/+			NT-/-
		animal ID	CC+	CC-	animal ID	CC+	CC-			animal ID	CC+	CC-	animal ID	CC+	CC-
		#413	69.3333	21.6667	#406	62.6667	32.6667			#413	24.3	10.3	#406	40.7	34.7
		#414	81.3333	43.3333	#407	70.3333	41.3333			#414	24.3	19	#407	43.7	27.7
		#415	68.6667	41	#408	69	47.6667			#415	19.3	24.3	#408	21.3	17.7
		#488	61.3667	30.4	#417	76.3333	63			#488	15.5	27.1	#417	45	41.7
		#495	64.4333	28.7333	#490	44	23.7333			#495	52.1	27.3	#490	17.7	25.7
		#496	51.6333	42.0333	#493	82.0333	61.5333			#496	25	12.7	#493	70.8	52.1
		#539	57.1667	28.8667	#497	39.1667	39.8333			#539	1	8.1	#497	30.2	46.4
		#542	44.6667	26.2333	#533	62.1667	29.7667			#542	7.2	14.7	#533	2.9	9.6
		#550	57.3333	22.2667	#534	37	28.3333			#550	8.6	6.4	#534	11.3	13.3
		#551	66.9	45.0333	#541	17.8	15.5667			#551	45.9	32.9	#541	4.5	18.2
					#543	10.1	10.4667						#543	0.9	6.5
					#552	62.1667	38.0333						#552	18.1	17.1
					#556	66.3333	33.1667						#556	30.5	14.2
Fig.2 (g)	(G) discrimination ratio on day 2 and day 9 (%)
		NT+/+ CC+										NT-/- CC+
	animal ID	#413	#414	#415	#488	#495	#496	#539	#542	#550	#551	#406	#407	#408	#417	#490	#493	#497	#533	#534	#541	#543	#552	#556
	day 2, recall 1	47.6667	38	27.6667	30.9667	35.7	9.6	28.3	18.4333	35.0667	21.8667	30	29	21.3333	13.3333	20.2667	20.5	-0.6667	32.4	8.6667	2.2333	-0.3667	24.1333	33.1667
	day 9, recall 2	14	5.3333	-5	-11.6	24.7667	12.3667	-7.1667	-7.5333	2.2667	13.0333	6	16	3.6667	3.3333	-7.9667	18.7333	-16.2	-6.7333	-2	-13.6333	-5.6	0.9333	16.3
Fig.2 (i)	(I) the freezing levels in nonspaced contextual CFC (%)
		NT+/+								NT-/-
	animal ID	#6113	#6129	#6931	#6936	#6932	#6934	#7083	#10437	#6116	#6115	#6114	#6933	#6935	#11455	#11456	#11457
	day 1, recall 1	43.8	61.3	37.1667	50.8	31.2333	69.2333	62.5667	48.2833	34.0667	21.6333	46.9	34.9333	21.8	40.4167	28.6667	26.55
	day 5, recall 2		5.53333			2.5	1.5	6.9		6.23333	4			1.3
Animal Information
For Fig.2 (c-g)		Experimenter: Maura Ferrer-Ferrer				Data analyst: Shaobo Jia (c-e); Maura Ferrer-Ferrer (f, g)
DATA order	animal ID	Genotype		DATA order	animal ID	Genotype
1	#413	NT+/+		1	#406	NT-/-
2	#414	NT+/+		2	#407	NT-/-
3	#415	NT+/+		3	#408	NT-/-
4	#488	NT+/+		4	#417	NT-/-
5	#495	NT+/+		5	#490	NT-/-
6	#496	NT+/+		6	#493	NT-/-
7	#539	NT+/+		7	#497	NT-/-
8	#542	NT+/+		8	#533	NT-/-
9	#550	NT+/+		9	#534	NT-/-
10	#551	NT+/+		10	#541	NT-/-
				11	#543	NT-/-
				12	#552	NT-/-
				13	#556	NT-/-
For Fig.2 (i)		Experimenter: Maura Ferrer-Ferrer				Data analyst: Maura Ferrer-Ferrer
day 1
DATA order	animal ID	Genotype		DATA order	animal ID	Genotype
1	#6113	NT+/+		1	#6116	NT-/-
2	#6129	NT+/+		2	#6115	NT-/-
3	#6931	NT+/+		3	#6114	NT-/-
4	#6936	NT+/+		4	#6933	NT-/-
5	#6932	NT+/+		5	#6935	NT-/-
6	#6934	NT+/+		6	#11455	NT-/-
7	#7083	NT+/+		7	#11456	NT-/-
8	#10437	NT+/+		8	#11457	NT-/-
day 5
DATA order	animal ID	Genotype		DATA order	animal ID	Genotype
1	#6129	NT+/+		1	#6116	NT-/-
2	#6932	NT+/+		2	#6115	NT-/-
3	#6934	NT+/+		3	#6935	NT-/-
4	#7083	NT+/+
Male mice used for Fig.5, spine analysis

## Sheet: Fig.3
Fig.3 (b)	(B) The total exploration time duration the sociability test (s)
		NT+/+				NT-/-
	animal ID	E	S		animal ID	E	S
	#2495	19.7	30.6		#2492	27.2	136.2
	#2488	21.6	111.1		#2489	26.3	106.7
	#2605	19.3	279.3		#2503	20.9	59.8
	#2608	49.8	89.2		#2607	49.2	45
	#3786	28.8	218.4		#2610	38.5	27.3
	#3767	56.1	254.4		#2617	32.3	54.3
	#3768	41	163.9		#2618	33.6	86.9
	#4049	51	175.6		#3788	60.3	109.6
	#4050	27	62.5		#3785	86.5	85.5
					#4032	38.7	24.6
					#4033	29.2	87.5
Fig.3 (c)	(C) The discrimination index between the E and the S compartments (%)
	animal ID	NT+/+	animal ID	NT-/-
	#2495	21.67	#2492	66.7075
	#2488	67.4454	#2489	60.4511
	#2605	87.073	#2503	48.2032
	#2608	28.3453	#2607	-4.4586
	#3786	76.699	#2610	-17.0213
	#3767	63.8647	#2617	25.4042
	#3768	59.9805	#2618	44.2324
	#4049	54.9868	#3788	29.0171
	#4050	39.6648	#3785	-0.581395
			#4032	-22.2749
			#4033	49.9572
Animal Information
For Fig.3 (b, c)		Experimenter: Maura Ferrer-Ferrer				Data analyst:Maura Ferrer-Ferrer, Shaobo Jia
DATA order	animal ID	Genotype		DATA order	animal ID	Genotype
1	#2495	NT+/+		1	#2492	NT-/-
2	#2488	NT+/+		2	#2489	NT-/-
3	#2605	NT+/+		3	#2503	NT-/-
4	#2608	NT+/+		4	#2607	NT-/-
5	#3786	NT+/+		5	#2610	NT-/-
6	#3767	NT+/+		6	#2617	NT-/-
7	#3768	NT+/+		7	#2618	NT-/-
8	#4049	NT+/+		8	#3788	NT-/-
9	#4050	NT+/+		9	#3785	NT-/-
				10	#4032	NT-/-
				11	#4033	NT-/-

## Sheet: Fig.4
Fig.4 (a)	(A) The total exploration duration towards the “object” and the “stimulus animal” during the sociability test (s)
		NT+/+				NT-/-
	animal ID	object	animal		animal ID	object	animal
	#17492	27	47.6		#17047	29	45.9
	#20195	17	32.9		#18759	68.9	41.2
	#18760	28	34.8		#18168	58.7	30.1
	#19879	49.4	39.1		#18431	74	32.7
	#19482	30.9	65.1		#17426	34	74.4
	#17438	29.4	79.7		#19880	31.5	45.2
	#17437	27.6	45.6		#19481	37.5	35.6
	#17439	32.7	73.2		#16671	49	59.3
	#17488	24.2	27		#17638	22	37.2
	#17427	23.3	73.6		#17642	61.2	30.9
	#19483	42.9	70.2
Fig.4 (b)	(B) The total exploration duration towards the “object” and the “stimulus animal” during the sociability test (%)
	animal ID	NT+/+			animal ID	NT-/-
	#17492	27.6			#17047	22.6
	#20195	31.9			#18759	-25.2
	#18760	10.8			#18168	-32.2
	#19879	-11.6			#18431	-38.7
	#19482	35.6			#17426	37.3
	#17438	46.1			#19880	17.9
	#17437	24.6			#19481	-2.6
	#17439	38.2			#16671	9.5
	#17488	5.5			#17638	25.7
	#17427	51.9			#17642	-32.9
	#19483	24.1
Fig.4 (c)	(C) Freezing time in both contexts before fear conditioning (baseline). (%)
		NT+/+				NT-/-
	animal ID	CC+	CC-		animal ID	CC+	CC-
	#17492	6.9165	4.4165		#17047	0	0
	#20195	0	4.75		#18759	2.3335	3.25
	#18760	3.4165	3.5835		#18168	4.5835	0
	#19879	0	2.75		#18431	7.4165	0.9165
	#19482	4	1		#17426	0	0
	#17438	4.5	7.833		#19880	0.9165	0.8335
	#17437	0	0		#19481	3.0835	3.9165
	#17439	2.3335	1		#16671	0	0
	#17488	0.9165	0		#17638	0	1
	#17427	3.9165	3.75		#17642	0	0
	#19483	0	0
Fig.4 (d)	(D) Freezing time in CC+ after unconditioned stimuli (foot shocks). (%)
		NT+/+ CC+											NT-/- CC+
	animal ID	#17492	#20195	#18760	#19879	#19482	#17438	#17437	#17439	#17488	#17427	#19483	#17047	#18759	#18168	#18431	#17426	#19880	#19481	#16671	#17638	#17642
day0	shock 1	2.667	0	0	14	6.5	51.833	5.667	57.667	18.667	3.833	0	0	3.833	34.5	11	23.833	31.833	77	4	25.333	0
	shock 2	29.667	4.167	24.833	14.167	29.167	44.833	23	84	74.5	39	12.167	18.833	26	52.167	20.333	29.167	54	44.833	31.167	55.5	2.833
	shock 3	15	14.333	63.5	39.667	60.333	23.167	18.667	53.5	73	58.333	12.833	29.5	39.333	32.5	39.833	29	66	44.833	47	63.333	10.667
Fig.4 (e)	(E) Freezing time during the extinction sessions. (%)
		NT+/+ CC+											NT-/- CC+
	animal ID	#17492	#20195	#18760	#19879	#19482	#17438	#17437	#17439	#17488	#17427	#19483	#17047	#18759	#18168	#18431	#17426	#19880	#19481	#16671	#17638	#17642
day 2	session 1	13.167	21.833	36.167	14.567	24.833	29.533	14.2	21.333	36.033	31.433	27.933	27.367	36.567	21.167	27.267	15.467	41.467	24	22.933	23.967	9.533
	session 2	10.3	19.2	22.1	3.267	27.233	30.267	22.367	13.3	28.433	34.733	26.433	19.733	19.767	17.833	23.933	19.8	25.967	24.167	17.167	19.633	8.567
	session 3	21.267	28.533	30.133	4.267	19.367	21.067	24	6.167	17.433	25.233	9.3	12.667	8.333	19.5	41.867	16.533	35.9	21.767	30.067	11.767	8.9
day 3	session 4	11.333	37.967	31.267	4.567	23.467	23.867	38.067	23.2	32.933	32.567	20.4	21.067	4.8	21.667	34.5	24.133	40.933	19.067	23.6	39.967	9.433
	session 5	13.7	23.467	42.367	4.667	21	26.867	24.667	17.233	30.633	31.033	11.1	14.6	13.667	29.533	20.467	28.567	41.033	40.6	35.9	36.5	15.633
	session 6	13.9	33.667	33.967	1.7	28.333	23.333	8	13.667	31.433	24.333	18.533	25.567	13.833	25.633	34.7	26.833	37.767	33.667	39.833	28.333	17.2
day 4	session 7	20.433	29.9	40.367	0.967	20.667	11.933	21.9	6.733	37.467	21.367	14.067	29.967	16.533	30.7	22.2	30.867	25.267	32.067	38.567	19.367	27.5
	session 8	15	21	35.567	2.433	21.367	6.033	28.1	16.567	31.367	31.633	3.7	9.7	11.133	31.4	40.4	22.9	34.667	39.133	47.467	42	28.233
	session 9	30.833	28.3	22.967	4.933	14.3	8.9	19.533	16.533	17.3	26.9	4.367	20	9.767	21.667	38.967	31.467	33.367	37.3	49.5	33.4	14.933
Fig.4 (f)	(1) Percentage of freezing time in both contexts after fear conditioning on day1. (%)
		NT+/+				NT-/-
	animal ID	CC+	CC-		animal ID	CC+	CC-
	#17492	37.5	20.4		#17047	48.033	20.8
	#20195	54.1	28.133		#18759	43.867	30.133
	#18760	57.833	21.833		#18168	38.333	15.7
	#19879	39.733	20.733		#18431	62	33.533
	#19482	36.3	25.467		#17426	40.3	15.233
	#17438	54.033	25.4		#19880	80.133	14
	#17437	45.4	14.033		#19481	39.767	33.2
	#17439	48.4	16.967		#16671	59	16.467
	#17488	47.733	26		#17638	36.9	21.6
	#17427	43.733	28.6		#17642	25.733	12.133
	#19483	22	9.4
	(2) Percentage of freezing time in both contexts after fear conditioning on day5. (%)
		NT+/+				NT-/-
	animal ID	CC+	CC-		animal ID	CC+	CC-
	#17492	20.733	30.1		#17047	16.7	23.9
	#20195	11.533	16.467		#18759	16.967	11.567
	#18760	23.067	21.7		#18168	28.3	27.467
	#19879	1.3	9.467		#18431	29.5	25.333
	#19482	5.9	12.7		#17426	34.133	19.833
	#17438	16.6	20.8		#19880	29.833	15.1
	#17437	26.367	13.5		#19481	21.9	16.9
	#17439	18.533	5.933		#16671	36.033	24.033
	#17488	19.467	23.933		#17638	28.467	30.7
	#17427	15.167	16.7		#17642	27.6	15.9
	#19483	19.533	8.633
Fig.4 (g)	(1) Discrimination ratio calculated based on freezing time during recall session on day1 (%)
	animal ID	NT+/+			animal ID	NT-/-
	#17492	29.5			#17047	39.6
	#20195	31.6			#18759	18.6
	#18760	45.2			#18168	41.9
	#19879	31.4			#18431	29.8
	#19482	17.5			#17426	45.1
	#17438	36			#19880	70.3
	#17437	52.8			#19481	9
	#17439	48.1			#16671	56.4
	#17488	29.5			#17638	26.2
	#17427	20.9			#17642	35.9
	#19483	40.1
	(2) Discrimination ratio calculated based on freezing time during recall session on day5 (%)
	animal ID	NT+/+			animal ID	NT-/-
	#17492	-18.4			#17047	-17.7
	#20195	-17.6			#18759	18.9
	#18760	3.1			#18168	1.5
	#19879	-75.9			#18431	7.6
	#19482	-36.6			#17426	26.5
	#17438	-11.2			#19880	32.8
	#17437	32.3			#19481	12.9
	#17439	51.5			#16671	20
	#17488	-10.3			#17638	-3.8
	#17427	-4.8			#17642	26.9
	#19483	38.7
Animal Information
For Fig.4 (a-g)
In order data presented:
DATA order	animal ID	Genotype		DATA order	animal ID	Genotype
1	#17492	NT+/+		1	#17047	NT-/-
2	#20195	NT+/+		2	#18759	NT-/-
3	#18760	NT+/+		3	#18168	NT-/-
4	#19879	NT+/+		4	#18431	NT-/-
5	#19482	NT+/+		5	#17426	NT-/-
6	#17438	NT+/+		6	#19880	NT-/-
7	#17437	NT+/+		7	#19481	NT-/-
8	#17439	NT+/+		8	#16671	NT-/-
9	#17488	NT+/+		9	#17638	NT-/- x EGFP +/-
10	#17427	NT+/+		10	#17642	NT-/- x EGFP +/-
11	#19483	NT+/+
Blinding information		Person performed blinding: Carla-Marcia Cangalaya-Lira					Experimenter: Shaobo Jia		Data analyst: Shaobo Jia
	Real ID	gender	strain	genotype	background	birthday	Blinding ID	Test order
	#17492	♂	NTR-KO	WT	C57BL/6JCRL	10. Jan 2019	2	1
	#20195	♂	NTR-KO	WT	C57BL/6JCRL	1. Jan 2020	3	2
	#17047	♂	NTR-KO	KO	C57BL/6JCRL	19. Nov 2018	4	3
	#18760	♂	NTR-KO	WT	C57BL/6JCRL	9. Jul 2019	5	4
	#18759	♂	NTR-KO	KO	C57BL/6JCRL	9. Jul 2019	6	5
	#18168	♂	NTR-KO	KO	C57BL/6JCRL	7. Apr 2019	7	6
	#19879	♂	NTR-KO	WT	C57BL/6JCRL	20. Nov 2019	8	7
	#18431	♂	NTR-KO	KO	C57BL/6JCRL	24. May 2019	9	8
	#19482	♂	NTR-KO	WT	C57BL/6JCRL	7. Oct 2019	10	9
	#17426	♂	NTR-KO	KO	C57BL/6JCRL	7. Jan 2019	11	10
	#17438	♂	NTR-KO	WT	C57BL/6JCRL	7. Jan 2019	12	11
	#19880	♂	NTR-KO	KO	C57BL/6JCRL	20. Nov 2019	13	12
	#17437	♂	NTR-KO	WT	C57BL/6JCRL	7. Jan 2019	14	13
	#19481	♂	NTR-KO	KO	C57BL/6JCRL	7. Oct 2019	15	14
	#17439	♂	NTR-KO	WT	C57BL/6JCRL	7. Jan 2019	16	15
	#16671	♂	NTR-KO	KO	C57BL/6JCRL	30. Sep 2018	17	16
	#17488	♂	NTR-KO	WT	C57BL/6JCRL	8. Jan 2019	18	17
	#17638	♂	NTR-KO x Thy1-EGFP-M	KO ; EGFP +/-	C57BL/6JCRL	12. Feb 2019	19	18
	#17427	♂	NTR-KO	WT	C57BL/6JCRL	7. Jan 2019	20	19
	#19483	♂	NTR-KO	WT	C57BL/6JCRL	7. Oct 2019	21	20
	#17642	♂	NTR-KO x Thy1-EGFP-M	KO ; EGFP +/-	C57BL/6JCRL	12. Feb 2019	22	21

## Sheet: Fig.5
Fig 5B panel 1		NT+/+																																												NT-/-
	Naive	1.57598	1.5638	1.7009	1.57478	1.70682	2.06127	1.66703	1.55099	1.51494	1.38205	0.82971	1.0117	1.21128	1.2872	1.60715	1.97251	1.94896	1.72355	2.07994	2.33958	2.1481	2.12465	1.97726	2.00372	2.01644	1.31576	1.5042	1.37776	1.61205	1.47855	1.52284	1.63577	1.39346	1.3417	1.8222	1.57795	1.72247	1.47117	2.02073	1.50681					1.45274	1.35187	1.35113	0.70936
	Animal ID_dendrites	#6132_1	#6132_2	#6132_3	#6132_4	#6132_5	#6132_6	#6132_7	#6132_8	#6940_1	#6940_2	#6940_3	#6940_4	#6940_5	#6940_6	#6940_7	#6940_8	#6940_9	#7094_1	#7094_2	#7094_3	#7094_4	#7094_5	#7094_6	#7094_7	#7094_8	#11125_1	#11125_2	#11125_3	#11125_4	#11125_5	#11125_6	#11125_7	#11149_1	#11149_2	#11149_3	#11149_4	#11149_5	#11149_6	#11149_7	#11149_8					#6131_1	#6131_2	#6131_3	#6131_4
	CFC	1.55816	1.4158	1.44694	1.2246	1.36409	1.84479	1.22843	1.49479	1.66508	1.41203	1.23237	1.58891	1.61169	1.57555	1.61896	1.38505	1.48544	1.57091	1.30229	1.40171	2.12535	1.19935	1.53338	1.64175	1.52985	1.7253	1.28978	1.38979	1.76019	1.50379	1.20412	1.47716	1.41111	1.13688	1.41152	2.08134	1.42485	0.829228	1.44849	1.80936	1.50259	1.61217	1.83905	1.67702	1.33731	1.68314	1.58893	1.56893
	Animal ID_dendrites	#6113_1	#6113_2	#6113_3	#6113_4	#6113_5	#6113_6	#6113_7	#6113_8	#6113_9	#6113_10	#6931_1	#6931_2	#6931_3	#6931_4	#6931_5	#6931_6	#6931_7	#6931_8	#6931_9	#6936_1	#6936_2	#6936_3	#6936_4	#6936_5	#6936_6	#6936_7	#6936_8	#6936_9	#7087_1	#7087_2	#7087_3	#7087_4	#7087_5	#7087_6	#7087_7	#7087_8	#10437_1	#10437_2	#10437_3	#10437_4	#10437_5	#10437_6	#10437_7	#10437_8	#6114_1	#6114_2	#6114_3	#6114_4
	Extinction	2.35075	1.89597	1.6945	1.55581	1.71645	2.25496	2.11033	1.66957	2.24687	1.01118	1.50469	1.82922	1.32624	1.78056	1.86751	2.40156	2.39714	1.82355	1.83169	1.2102	1.32392	2.39448	1.78804	1.59948	1.09408	1.17279	1.2732	1.47295	1.3546	1.10072	1.21887	1.55838	1.48333	1.37854	0.98676	1.32486	1.51635	1.74415	1.71879	1.56995					1.28309	1.76202	1.72869	1.47844
	Animal ID_dendrites	#6129_1	#6129_2	#6129_3	#6129_4	#6129_5	#6129_6	#6129_7	#6129_8	#6129_9	#6932_1	#6932_2	#6932_3	#6932_4	#6932_5	#6932_6	#6932_7	#6932_8	#6932_9	#6934_1	#6934_2	#6934_3	#6934_4	#6934_5	#6934_6	#7086_1	#7086_2	#7086_3	#7086_4	#7086_5	#7086_6	#7086_7	#7086_8	#7083_1	#7083_2	#7083_3	#7083_4	#7083_5	#7083_6	#7083_7	#7083_8					#7088_1	#7088_2	#7088_3	#7088_4
Fig 5B, panels 2-4	Naive					CFC					Extinction
	Animal ID_dendrites	WT	Animal ID_dendrites	KO		Animal ID_dendrites	WT	Animal ID_dendrites	KO		Animal ID_dendrites	WT	Animal ID_dendrites	KO
	#6132_1	1.57598	#6131_1	1.45274		#6113_1	1.55816	#6114_1	1.33731		#6129_1	2.35075	#7088_1	1.28309
	#6132_2	1.5638	#6131_2	1.35187		#6113_2	1.4158	#6114_2	1.68314		#6129_2	1.89597	#7088_2	1.76202
	#6132_3	1.7009	#6131_3	1.35113		#6113_3	1.44694	#6114_3	1.58893		#6129_3	1.6945	#7088_3	1.72869
	#6132_4	1.57478	#6131_4	0.70936		#6113_4	1.2246	#6114_4	1.56893		#6129_4	1.55581	#7088_4	1.47844
	#6132_5	1.70682	#6131_5	1.19543		#6113_5	1.36409	#6114_5	1.64958		#6129_5	1.71645	#7088_5	2.09426
	#6132_6	2.06127	#6131_6	1.57618		#6113_6	1.84479	#6114_6	1.29901		#6129_6	2.25496	#7088_6	1.34134
	#6132_7	1.66703	#6967_1	1.63313		#6113_7	1.22843	#6114_7	1.51479		#6129_7	2.11033	#7088_7	1.11011
	#6132_8	1.55099	#6967_2	1.37147		#6113_8	1.49479	#6114_8	1.60486		#6129_8	1.66957	#7088_8	1.88508
	#6940_1	1.51494	#6967_3	1.55587		#6113_9	1.66508	#6121_1	1.76795		#6129_9	2.24687	#7088_9	1.21832
	#6940_2	1.38205	#6967_4	1.18819		#6113_10	1.41203	#6121_2	1.31123		#6932_1	1.01118	#6935_1	2.1087
	#6940_3	0.82971	#6967_5	1.81147		#6931_1	1.23237	#6121_3	1.54244		#6932_2	1.50469	#6935_2	1.50513
	#6940_4	1.0117	#6967_6	2.00122		#6931_2	1.58891	#6121_4	2.20463		#6932_3	1.82922	#6935_3	1.87909
	#6940_5	1.21128	#6967_7	1.22427		#6931_3	1.61169	#6121_5	1.4001		#6932_4	1.32624	#6935_4	1.64227
	#6940_6	1.2872	#6967_8	1.21494		#6931_4	1.57555	#6121_6	1.57326		#6932_5	1.78056	#6935_5	1.35066
	#6940_7	1.60715	#6967_9	1.69059		#6931_5	1.61896	#6121_7	1.10683		#6932_6	1.86751	#6935_6	1.33276
	#6940_8	1.97251	#7084_1	1.17569		#6931_6	1.38505	#6121_8	1.43032		#6932_7	2.40156	#6935_7	1.8786
	#6940_9	1.94896	#7084_2	1.41455		#6931_7	1.48544	#6933_1	1.83185		#6932_8	2.39714	#6935_8	1.40833
	#7094_1	1.72355	#7084_3	1.61499		#6931_8	1.57091	#6933_2	1.13435		#6932_9	1.82355	#6935_9	0.843136
	#7094_2	2.07994	#7084_4	1.6657		#6931_9	1.30229	#6933_3	1.73053		#6934_1	1.83169	#6935_10	1.15967
	#7094_3	2.33958	#7084_5	1.43227		#6936_1	1.40171	#6933_4	1.31776		#6934_2	1.2102	#6115_1	1.46645
	#7094_4	2.1481	#7084_6	1.52093		#6936_2	2.12535	#6933_5	1.76052		#6934_3	1.32392	#6115_2	1.45284
	#7094_5	2.12465	#7084_7	1.85639		#6936_3	1.19935	#6933_6	2.2457		#6934_4	2.39448	#6115_3	1.50539
	#7094_6	1.97726	#7084_8	1.62342		#6936_4	1.53338	#6933_7	1.44956		#6934_5	1.78804	#6115_4	1.31683
	#7094_7	2.00372	#7084_9	1.71777		#6936_5	1.64175	#6933_8	1.3157		#6934_6	1.59948	#6115_5	1.41719
	#7094_8	2.01644	#11126_1	1.3721		#6936_6	1.52985	#6933_9	2.01455		#7086_1	1.09408	#6115_6	1.50614
	#11125_1	1.31576	#11126_2	1.02545		#6936_7	1.7253	#6933_10	1.93378		#7086_2	1.17279	#6115_7	1.42828
	#11125_2	1.5042	#11126_3	1.59967		#6936_8	1.28978	#7203_1	1.51347		#7086_3	1.2732	#6116_1	1.95307
	#11125_3	1.37776	#11126_4	1.65765		#6936_9	1.38979	#7203_2	1.77793		#7086_4	1.47295	#6116_2	1.16562
	#11125_4	1.61205	#11126_5	1.50779		#7087_1	1.76019	#7203_3	1.2747		#7086_5	1.3546	#6116_3	1.43202
	#11125_5	1.47855	#11126_6	1.40294		#7087_2	1.50379	#7203_4	1.4803		#7086_6	1.10072	#6116_4	1.63159
	#11125_6	1.52284	#11126_7	1.1903		#7087_3	1.20412	#7203_5	1.65388		#7086_7	1.21887	#6116_5	0.896007
	#11125_7	1.63577	#11126_8	1.18558		#7087_4	1.47716	#7203_6	1.80655		#7086_8	1.55838	#7095_1	1.21882
	#11149_1	1.39346	#10024_1	1.05179		#7087_5	1.41111	#7203_7	1.70718		#7083_1	1.48333	#7095_2	1.56718
	#11149_2	1.3417	#10024_2	1.2394		#7087_6	1.13688	#7203_8	1.03817		#7083_2	1.37854	#7095_3	1.46575
	#11149_3	1.8222	#10024_3	1.32068		#7087_7	1.41152	#7203_9	1.28889		#7083_3	0.98676	#7095_4	1.42348
	#11149_4	1.57795	#10024_4	1.53974		#7087_8	2.08134	#11457_1	1.44453		#7083_4	1.32486	#7095_5	1.70914
	#11149_5	1.72247	#10024_5	1.48024		#10437_1	1.42485	#11457_2	1.58566		#7083_5	1.51635	#7095_6	1.60724
	#11149_6	1.47117	#10024_6	1.4195		#10437_2	0.829228	#11457_3	1.66546		#7083_6	1.74415	#7095_7	2.02974
	#11149_7	2.02073	#10024_7	1.34186		#10437_3	1.44849	#11457_4	1.59782		#7083_7	1.71879	#7095_8	1.25691
	#11149_8	1.50681	#10024_8	1.17573		#10437_4	1.80936	#11457_5	0.963286		#7083_8	1.56995	#7095_9	1.54568
			#10024_9	1.83929		#10437_5	1.50259	#11457_6	1.48137
						#10437_6	1.61217	#11457_7	2.04693
						#10437_7	1.83905	#11457_8	1.07568
						#10437_8	1.67702
Fig 5C, panel 1		NT+/+																																												NT-/-
	Naive	17.5676	24.0385	26.7327	22.0184	33.3333	29.2453	23.4043	37.5	30.7692	13.7255	44.1176	22.5806	27.3809	37.3333	34.6667	26.25	40	40.5063	34.1772	46.9136	38.4615	50	47.5	43.2432	36.3636	44.6808	50.6667	40	55.8442	50.5376	37.3494	46.9697	41.8182	45.7143	67.0103	56	37.1795	67.2897	61.017	49.505					25.3012	21.0526	23.1707	2.5641
	Animal ID_dendrites	#6132_1	#6132_2	#6132_3	#6132_4	#6132_5	#6132_6	#6132_7	#6132_8	#6940_1	#6940_2	#6940_3	#6940_4	#6940_5	#6940_6	#6940_7	#6940_8	#6940_9	#7094_1	#7094_2	#7094_3	#7094_4	#7094_5	#7094_6	#7094_7	#7094_8	#11125_1	#11125_2	#11125_3	#11125_4	#11125_5	#11125_6	#11125_7	#11149_1	#11149_2	#11149_3	#11149_4	#11149_5	#11149_6	#11149_7	#11149_8					#6131_1	#6131_2	#6131_3	#6131_4
	CFC	25.5102	9.78261	20.6522	24.6377	37.9747	38.4615	29.8701	29.5454	29.8077	34.0909	20.2532	40	42.1569	35.9551	49.4624	40.6977	31.1828	31.068	39.0244	44.9438	46.2185	26.087	40.6977	39	39.7959	36.2637	22.7848	38.6364	44.5455	29.0323	50.6667	50	41.573	21.4286	32.5581	47.3684	35.2113	32.0755	51.6484	47.5	48.8372	46.3918	53.4654	42.7481	17.1875	27.907	18.8119	25.7732
	Animal ID_dendrites	#6113_1	#6113_2	#6113_3	#6113_4	#6113_5	#6113_6	#6113_7	#6113_8	#6113_9	#6113_10	#6931_1	#6931_2	#6931_3	#6931_4	#6931_5	#6931_6	#6931_7	#6931_8	#6931_9	#6936_1	#6936_2	#6936_3	#6936_4	#6936_5	#6936_6	#6936_7	#6936_8	#6936_9	#7087_1	#7087_2	#7087_3	#7087_4	#7087_5	#7087_6	#7087_7	#7087_8	#10437_1	#10437_2	#10437_3	#10437_4	#10437_5	#10437_6	#10437_7	#10437_8	#6114_1	#6114_2	#6114_3	#6114_4
	Extinction	18.8235	34.2105	22	15.2542	24.2424	32.5581	54.023	33.8235	50	38.4615	44.7917	42.735	40.9639	50.8772	45	43.617	49.3151	44.0678	36.8421	41.1765	34.5679	52.349	39.0476	42.1569	46.7391	33.871	50	52.3256	34.0425	44.7368	46.087	43.0108	18.0556	17.5676	21.4286	34.0425	43.3735	19.6429	31.1688	46.3158					41.7391	22.2222	42.5287	45.1923
	Animal ID_dendrites	#6129_1	#6129_2	#6129_3	#6129_4	#6129_5	#6129_6	#6129_7	#6129_8	#6129_9	#6932_1	#6932_2	#6932_3	#6932_4	#6932_5	#6932_6	#6932_7	#6932_8	#6932_9	#6934_1	#6934_2	#6934_3	#6934_4	#6934_5	#6934_6	#7086_1	#7086_2	#7086_3	#7086_4	#7086_5	#7086_6	#7086_7	#7086_8	#7083_1	#7083_2	#7083_3	#7083_4	#7083_5	#7083_6	#7083_7	#7083_8					#7088_1	#7088_2	#7088_3	#7088_4
Fig 5C, panel 2		NT+/+																																												NT-/-
	Naive	57.5472	50	56.7308	57.4257	58.7156	53.6585	46.2264	54.2553	50	44.6154	54.902	38.2353	59.6774	51.1905	44	44	45	25.7143	27.8481	39.2405	37.037	34.6154	23.6111	21.25	21.6216	36.3636	44.6809	33.3333	47	31.1688	38.7097	43.3735	37.8788	36.3636	36.1905	19.5876	25	41.0256	26.1682	25.4237					61.4458	60.5263	52.439	74.359
	Animal ID_dendrites	#6132_1	#6132_2	#6132_3	#6132_4	#6132_5	#6132_6	#6132_7	#6132_8	#6940_1	#6940_2	#6940_3	#6940_4	#6940_5	#6940_6	#6940_7	#6940_8	#6940_9	#7094_1	#7094_2	#7094_3	#7094_4	#7094_5	#7094_6	#7094_7	#7094_8	#11125_1	#11125_2	#11125_3	#11125_4	#11125_5	#11125_6	#11125_7	#11149_1	#11149_2	#11149_3	#11149_4	#11149_5	#11149_6	#11149_7	#11149_8					#6131_1	#6131_2	#6131_3	#6131_4
	CFC	44.898	50	56.5217	49.2754	45.5696	41.0256	49.3507	46.5909	50.9615	44.3182	59.4937	27.6923	31.3726	48.3146	36.5591	38.3721	47.3118	42.7184	37.8049	34.8315	31.9328	50.7246	37.2093	36	35.7143	49.4505	59.4937	52.2727	33.6364	43.0108	28	32.9545	42.6966	48.2143	37.2093	30.7018	47.8873	58.4906	32.967	33.75	34.8837	34.0206	22.7723	14.5038	65.625	51.1628	53.4654	56.701
	Animal ID_dendrites	#6113_1	#6113_2	#6113_3	#6113_4	#6113_5	#6113_6	#6113_7	#6113_8	#6113_9	#6113_10	#6931_1	#6931_2	#6931_3	#6931_4	#6931_5	#6931_6	#6931_7	#6931_8	#6931_9	#6936_1	#6936_2	#6936_3	#6936_4	#6936_5	#6936_6	#6936_7	#6936_8	#6936_9	#7087_1	#7087_2	#7087_3	#7087_4	#7087_5	#7087_6	#7087_7	#7087_8	#10437_1	#10437_2	#10437_3	#10437_4	#10437_5	#10437_6	#10437_7	#10437_8	#6114_1	#6114_2	#6114_3	#6114_4
	Extinction	52.9412	42.1053	36	47.4576	40.9091	40.6977	24.1379	39.7059	23.2558	33.8462	33.3333	32.4786	39.759	33.3333	42.5	41.4894	33.5617	39.8305	46.4912	39.7059	39.5062	33.557	45.7143	41.1765	38.0435	40.3226	37.5	32.5581	41.4894	28.9474	29.5652	32.2581	52.7778	52.7027	45.7143	43.617	42.1687	64.2857	50.6493	34.7368					40.8696	56.9444	44.8276	37.5
	Animal ID_dendrites	#6129_1	#6129_2	#6129_3	#6129_4	#6129_5	#6129_6	#6129_7	#6129_8	#6129_9	#6932_1	#6932_2	#6932_3	#6932_4	#6932_5	#6932_6	#6932_7	#6932_8	#6932_9	#6934_1	#6934_2	#6934_3	#6934_4	#6934_5	#6934_6	#7086_1	#7086_2	#7086_3	#7086_4	#7086_5	#7086_6	#7086_7	#7086_8	#7083_1	#7083_2	#7083_3	#7083_4	#7083_5	#7083_6	#7083_7	#7083_8					#7088_1	#7088_2	#7088_3	#7088_4
Fig 5C, panel 3		NT+/+																																												NT-/-
	Naive	0.443158	0.464113	0.444446	0.460535	0.491282	0.423414	0.423522	0.438956	0.454931	0.463449	0.522139	0.458551	0.447617	0.487481	0.40465	0.305065	0.311574	0.317297	0.261491	0.267767	0.291141	0.289406	0.296696	0.300188	0.273165	0.443596	0.454845	0.433763	0.477847	0.417674	0.413935	0.418091	0.424836	0.485839	0.335914	0.374357	0.464333	0.456067	0.578353	0.442313					0.452818	0.501686	0.492342	0.579063
	Animal ID_dendrites	#6132_1	#6132_2	#6132_3	#6132_4	#6132_5	#6132_6	#6132_7	#6132_8	#6940_1	#6940_2	#6940_3	#6940_4	#6940_5	#6940_6	#6940_7	#6940_8	#6940_9	#7094_1	#7094_2	#7094_3	#7094_4	#7094_5	#7094_6	#7094_7	#7094_8	#11125_1	#11125_2	#11125_3	#11125_4	#11125_5	#11125_6	#11125_7	#11149_1	#11149_2	#11149_3	#11149_4	#11149_5	#11149_6	#11149_7	#11149_8					#6131_1	#6131_2	#6131_3	#6131_4
	CFC	0.441476	0.457588	0.471024	0.452708	0.458627	0.446287	0.448648	0.450719	0.470917	0.426735	0.504904	0.310394	0.36862	0.492791	0.441738	0.416648	0.469364	0.445921	0.460196	0.445728	0.434541	0.455031	0.405067	0.469631	0.428052	0.463273	0.472337	0.491143	0.378984	0.41438	0.404132	0.408282	0.44856	0.408082	0.359706	0.376453	0.492106	0.478745	0.506676	0.417884	0.422252	0.438407	0.472573	0.384161	0.468903	0.420224	0.432327	0.455153
	Animal ID_dendrites	#6113_1	#6113_2	#6113_3	#6113_4	#6113_5	#6113_6	#6113_7	#6113_8	#6113_9	#6113_10	#6931_1	#6931_2	#6931_3	#6931_4	#6931_5	#6931_6	#6931_7	#6931_8	#6931_9	#6936_1	#6936_2	#6936_3	#6936_4	#6936_5	#6936_6	#6936_7	#6936_8	#6936_9	#7087_1	#7087_2	#7087_3	#7087_4	#7087_5	#7087_6	#7087_7	#7087_8	#10437_1	#10437_2	#10437_3	#10437_4	#10437_5	#10437_6	#10437_7	#10437_8	#6114_1	#6114_2	#6114_3	#6114_4
	Extinction	0.294448	0.331836	0.332687	0.295816	0.321091	0.278865	0.278499	0.303299	0.297828	0.400711	0.381578	0.378304	0.396201	0.413939	0.442424	0.371624	0.375864	0.404032	0.440372	0.423031	0.464646	0.430691	0.437053	0.459416	0.371879	0.404986	0.424271	0.386289	0.37059	0.381083	0.37526	0.360682	0.438844	0.438975	0.480104	0.381535	0.462353	0.515173	0.450425	0.451906					0.411396	0.474665	0.416268	0.440693
	Animal ID_dendrites	#6129_1	#6129_2	#6129_3	#6129_4	#6129_5	#6129_6	#6129_7	#6129_8	#6129_9	#6932_1	#6932_2	#6932_3	#6932_4	#6932_5	#6932_6	#6932_7	#6932_8	#6932_9	#6934_1	#6934_2	#6934_3	#6934_4	#6934_5	#6934_6	#7086_1	#7086_2	#7086_3	#7086_4	#7086_5	#7086_6	#7086_7	#7086_8	#7083_1	#7083_2	#7083_3	#7083_4	#7083_5	#7083_6	#7083_7	#7083_8					#7088_1	#7088_2	#7088_3	#7088_4
Fig 5C, panel 4		NT+/+																																												NT-/-
	Naive	34.2857	31.6456	26.5823	16.0494	26.9231	26.3889	31.25	35.1351	12.5	24.6154	31.3726	17.6471	17.7419	21.4286	18.6667	21.3333	28.75	34.2857	31.6456	26.5823	16.0494	26.9231	26.3889	31.25	35.1351	27.2727	10.6383	16	13	12.987	10.7527	19.2771	15.1515	21.8182	18.0952	13.4021	19	21.7949	6.54206	13.5593					13.253	18.4211	24.3902	23.0769
	Animal ID_dendrites	#6132_1	#6132_2	#6132_3	#6132_4	#6132_5	#6132_6	#6132_7	#6132_8	#6940_1	#6940_2	#6940_3	#6940_4	#6940_5	#6940_6	#6940_7	#6940_8	#6940_9	#7094_1	#7094_2	#7094_3	#7094_4	#7094_5	#7094_6	#7094_7	#7094_8	#11125_1	#11125_2	#11125_3	#11125_4	#11125_5	#11125_6	#11125_7	#11149_1	#11149_2	#11149_3	#11149_4	#11149_5	#11149_6	#11149_7	#11149_8					#6131_1	#6131_2	#6131_3	#6131_4
	CFC	29.5918	40.2174	22.8261	26.087	16.4557	20.5128	20.7792	23.8636	19.2308	21.5909	20.2532	32.3077	26.4706	15.7303	13.9785	20.9302	21.5054	26.2136	23.1707	20.2247	21.8487	23.1884	22.093	25	24.4898	14.2857	17.7215	9.09091	21.8182	27.957	21.3333	17.0454	15.7303	30.3571	30.2326	21.9298	16.9014	9.43396	15.3846	18.75	16.2791	19.5876	23.7624	42.7481	17.1875	20.9302	27.7228	17.5258
	Animal ID_dendrites	#6113_1	#6113_2	#6113_3	#6113_4	#6113_5	#6113_6	#6113_7	#6113_8	#6113_9	#6113_10	#6931_1	#6931_2	#6931_3	#6931_4	#6931_5	#6931_6	#6931_7	#6931_8	#6931_9	#6936_1	#6936_2	#6936_3	#6936_4	#6936_5	#6936_6	#6936_7	#6936_8	#6936_9	#7087_1	#7087_2	#7087_3	#7087_4	#7087_5	#7087_6	#7087_7	#7087_8	#10437_1	#10437_2	#10437_3	#10437_4	#10437_5	#10437_6	#10437_7	#10437_8	#6114_1	#6114_2	#6114_3	#6114_4
	Extinction	28.2353	23.6842	42	37.2881	34.8485	26.7442	21.8391	26.4706	26.7442	27.6923	21.875	24.7863	19.2771	15.7895	12.5	14.8936	17.1233	16.1017	16.6667	19.1177	25.9259	14.094	15.2381	16.6667	15.2174	25.8065	12.5	15.1163	24.4681	26.3158	24.3478	24.7312	29.1667	29.7297	32.8571	22.3404	14.4578	16.0714	18.1818	18.9474					17.3913	20.8333	12.6437	17.3077
	Animal ID_dendrites	#6129_1	#6129_2	#6129_3	#6129_4	#6129_5	#6129_6	#6129_7	#6129_8	#6129_9	#6932_1	#6932_2	#6932_3	#6932_4	#6932_5	#6932_6	#6932_7	#6932_8	#6932_9	#6934_1	#6934_2	#6934_3	#6934_4	#6934_5	#6934_6	#7086_1	#7086_2	#7086_3	#7086_4	#7086_5	#7086_6	#7086_7	#7086_8	#7083_1	#7083_2	#7083_3	#7083_4	#7083_5	#7083_6	#7083_7	#7083_8					#7088_1	#7088_2	#7088_3	#7088_4
Animal Information
For Fig.5 (b-c)		Experimenter: Maura Ferrer-Ferrer				Data analyst: Maura Ferrer-Ferrer, Shaobo Jia, Stepan Aleshin
	NT+/+							NT-/-
Naive	6132	6940	7094	11125	11149		Naive	6131	6967	7084	11126	10024
CFC	6113	6931	6936	7087	10437		CFC	6114	6121	6933	7203	11457
Extinction	6129	6932	6934	7086	7083		Extinction	7088	6935	6115	6116	7095
	Male mice used in Fig.2,
	Female mice not included in Fig.2
[truncated: 39 more columns]

## Sheet: Fig.6
Fig.6 (b)	(B) Average and cumulative densities of spines in NT+/+ and NT-/- mice after CFC experiment
	subpanel-(1 and 2):
		spine number per µm dendrite (After extinction)
	Animal blinding ID_dendrites	WT	Animal blinding ID_dendrites	KO
	A1_D1	2.63246	A2_D1	1.36885
	A1_D2	2.19873	A2_D2	1.71677
	A1_D3	1.60677	A2_D3	1.31119
	A1_D4	2.331	A2_D4	1.78753
	A1_D5	1.83575	A2_D5	1.58177
	A1_D6	1.45196	A2_D6	1.75817
	A1_D7	1.56406	A2_D7	1.57997
	A1_D8	2.07875	A2_D8	1.6835
	A1_D9	2.17132	A2_D9	1.34763
	A1_D10	1.67167	A2_D10	1.66457
	A1_D11	1.62086	A2_D11	2.03997
	A1_D12	1.42342	A2_D12	1.47367
	A1_D13	1.49535	A2_D13	1.62556
	A1_D14	1.89943	A2_D14	1.37368
	A1_D15	1.76638	A2_D15	1.72819
	A1_D16	1.8598	A2_D16	1.21148
	A1_D17	1.26396	A2_D17	1.78379
	A1_D18	2.00162	A2_D18	1.61615
	A3_D1	2.27152	A2_D19	2.07516
	A3_D2	2.13021	A2_D20	2.29542
	A3_D3	2.30098	A4_D1	1.69949
	A3_D5	1.72645	A4_D2	1.62474
	A3_D6	2.0441	A4_D3	2.30484
	A3_D7	2.83447	A4_D4	2.17895
	A3_D8	1.55464	A4_D5	1.10718
	A3_D9	1.95944	A4_D6	2.23377
	A3_D10	2.00324	A4_D7	1.13481
	A3_D11	2.03794	A4_D8	1.67574
	A3_D12	1.41707	A4_D9	1.41307
	A3_D13	1.53012	A4_D10	1.39767
	A3_D14	1.9329	A4_D11	1.5826
	A3_D15	2.08563	A4_D12	1.68909
	A3_D16	1.69952	A4_D13	1.516
	A3_D17	1.8395	A4_D14	1.648
	A6_D1	1.69855	A4_D15	1.60052
	A6_D2	2.87922	A4_D16	2.20658
	A6_D3	1.30136	A4_D17	1.04242
	A6_D4	1.97908	A4_D18	1.50708
	A6_D5	1.95118	A4_D19	2.37299
	A6_D6	1.94805	A4_D20	1.94128
	A6_D7	2.22583	A4_D21	2.16955
	A6_D8	1.50346	A4_D22	1.39162
	A6_D9	1.68881	A4_D23	1.66926
	A6_D10	2.231	A5_D1	2.12328
	A6_D11	1.50693	A5_D2	2.08457
	A6_D12	1.88834	A5_D3	1.2622
	A6_D13	2.33271	A5_D4	1.75981
	A6_D14	2.13907	A5_D5	1.77619
	A6_D15	1.95458	A5_D6	1.11282
	A6_D16	1.56328	A5_D7	1.57664
	A6_D17	1.36291	A5_D8	2.00547
	A6_D18	1.62386	A5_D9	1.90758
	A6_D19	1.3022	A5_D10	1.84043
	A6_D20	1.80966	A5_D11	1.76801
	A8_D1	1.97629	A5_D12	1.74328
	A8_D2	2.43234	A5_D13	1.81384
	A8_D3	1.69976	A5_D14	1.79213
	A8_D4	2.20577	A5_D15	1.56062
	A8_D5	1.62214	A5_D16	2.3649
	A8_D6	1.04604	A5_D17	2.08833
	A8_D7	1.48934	A5_D18	1.63898
	A8_D8	1.29631	A5_D19	1.62959
	A8_D9	1.27437	A7_D1	1.55692
	A8_D10	1.36311	A7_D2	2.20801
	A8_D11	1.79578	A7_D3	1.79963
	A8_D12	1.5824	A7_D4	1.72249
	A8_D13	1.22387	A7_D5	1.44918
	A8_D14	1.60188	A7_D6	0.985755
	A10_D1	2.05845	A7_D7	1.27318
	A10_D2	1.99272	A7_D8	1.50602
	A10_D3	1.57931	A7_D9	1.53065
	A10_D4	2.03062	A7_D10	1.477
	A10_D5	1.94562	A7_D11	1.71095
	A10_D6	1.57828	A7_D12	2.19742
	A10_D7	1.84383	A7_D13	2.30689
	A10_D8	1.6418	A7_D14	1.4488
	A10_D9	1.71314	A7_D15	1.68282
	A10_D10	1.86329	A7_D16	1.25444
	A10_D11	2.02664	A7_D17	1.47888
	A10_D12	2.06792	A7_D18	1.80749
	A10_D13	0.971516	A9_D1	1.50649
	A10_D14	1.6584	A9_D2	2.03216
	A10_D15	1.69118	A9_D3	1.99233
	A10_D16	2.04703	A9_D4	1.59041
	A10_D17	1.41176	A9_D5	2.88281
	A10_D18	1.26945	A9_D6	1.17731
	A10_D19	1.24878	A9_D7	1.96078
	A10_D20	1.91767	A9_D8	1.62643
	A12_D1	1.10899	A9_D9	1.12233
	A12_D2	1.28911	A9_D10	1.48499
	A12_D4	1.52884	A9_D11	1.49254
	A12_D5	1.65049	A9_D12	1.97484
	A12_D6	1.05282	A9_D13	1.83654
	A12_D7	1.23686	A9_D14	1.74688
	A12_D8	1.32809	A9_D15	1.75714
	A12_D9	1.78114	A9_D16	1.86401
	A12_D10	0.95862	A9_D17	2.10473
	A12_D11	1.29639	A9_D18	1.74458
	A12_D13	1.25145	A9_D19	1.67033
	A12_D14	1.41346	A9_D20	1.98585
	A12_D15	1.02363	A11_D1	1.84221
	A12_D16	1.63504	A11_D2	0.710772
	A12_D17	1.49674	A11_D3	1.6759
	A12_D18	1.87926	A11_D4	1.5556
	A12_D19	1.23158	A11_D5	1.55459
	A12_D20	1.3226	A11_D6	1.64805
			A11_D7	1.2987
			A11_D8	1.27737
			A11_D9	1.24874
			A11_D10	1.45186
			A11_D11	1.04581
			A11_D12	1.45547
			A11_D13	1.8896
			A11_D14	0.571558
			A11_D15	1.39743
			A11_D16	1.84329
Fig.6 (c)	(C) Overall spine-type composition in aged NT+/+ and NT-/- mice after CFC experiment
	subpanel 1: mushroom spine (%)					subpanel 2: thin spine (%)					subpanel 3: stubby spine (%)
	Animal blinding ID_dendrites	% in NT+/+	Animal blinding ID_dendrites	% in NT-/-		Animal blinding ID_dendrites	% in NT+/+	Animal blinding ID_dendrites	% in NT-/-		Animal blinding ID_dendrites	% in NT+/+	Animal blinding ID_dendrites	% in NT-/-
	A1_D1	40	A2_D1	36		A1_D1	36	A2_D1	44		A1_D1	24	A2_D1	20
	A1_D2	47.4	A2_D2	36.7		A1_D2	39.5	A2_D2	36.7		A1_D2	13.1579	A2_D2	26.5
	A1_D3	39.5	A2_D3	56		A1_D3	44.7	A2_D3	28		A1_D3	15.7895	A2_D3	16
	A1_D4	37.2	A2_D4	32.4		A1_D4	30.2	A2_D4	23.5		A1_D4	32.5581	A2_D4	44.1
	A1_D5	43.9	A2_D5	40.3		A1_D5	36.6	A2_D5	38.9		A1_D5	19.5122	A2_D5	20.8
	A1_D6	56.5	A2_D6	25		A1_D6	29	A2_D6	30		A1_D6	14.5161	A2_D6	45
	A1_D7	41	A2_D7	63.1		A1_D7	36.1	A2_D7	20		A1_D7	22.9508	A2_D7	16.9
	A1_D8	34.9	A2_D8	32.4		A1_D8	41.3	A2_D8	43.2		A1_D8	23.8095	A2_D8	24.3
	A1_D9	45.8	A2_D9	37.5		A1_D9	37.5	A2_D9	45.8		A1_D9	16.6667	A2_D9	16.7
	A1_D10	55.4	A2_D10	34.7		A1_D10	32.3	A2_D10	32.7		A1_D10	12.3077	A2_D10	32.7
	A1_D11	17.5	A2_D11	27.9		A1_D11	47.5	A2_D11	39.5		A1_D11	35	A2_D11	32.6
	A1_D12	51.9	A2_D12	34.1		A1_D12	33.3	A2_D12	53.7		A1_D12	14.8148	A2_D12	12.2
	A1_D13	36.7	A2_D13	60.4		A1_D13	43.3	A2_D13	34		A1_D13	20	A2_D13	5.7
	A1_D14	16.3	A2_D14	27.8		A1_D14	53.1	A2_D14	41.7		A1_D14	30.6122	A2_D14	30.6
	A1_D15	29	A2_D15	20		A1_D15	48.4	A2_D15	48		A1_D15	22.5806	A2_D15	32
	A1_D16	52.9	A2_D16	28		A1_D16	26.5	A2_D16	48		A1_D16	20.5882	A2_D16	24
	A1_D17	35.5	A2_D17	29.6		A1_D17	48.4	A2_D17	51.9		A1_D17	16.129	A2_D17	18.5
	A1_D18	36.7	A2_D18	36.2		A1_D18	42.9	A2_D18	36.2		A1_D18	20.4082	A2_D18	27.7
	A3_D1	46.9	A2_D19	53.6		A3_D1	46.9	A2_D19	39.3		A3_D1	6.25	A2_D19	7.1
	A3_D2	47.4	A2_D20	44.7		A3_D2	39.5	A2_D20	38.3		A3_D2	13.1579	A2_D20	17
	A3_D3	38.1	A4_D1	41.5		A3_D3	50	A4_D1	31.7		A3_D3	11.9048	A4_D1	26.8
	A3_D5	53.7	A4_D2	43.3		A3_D5	33.3	A4_D2	36.7		A3_D5	12.963	A4_D2	20
	A3_D6	26.3	A4_D3	26.5		A3_D6	55.3	A4_D3	52.9		A3_D6	18.4211	A4_D3	20.6
	A3_D7	40	A4_D4	32.4		A3_D7	30	A4_D4	35.3		A3_D7	30	A4_D4	32.4
	A3_D8	62.1	A4_D5	37.8		A3_D8	31	A4_D5	35.1		A3_D8	6.89655	A4_D5	27
	A3_D9	35.3	A4_D6	32.6		A3_D9	38.2	A4_D6	39.5		A3_D9	26.4706	A4_D6	27.9
	A3_D10	38.5	A4_D7	34.7		A3_D10	51.3	A4_D7	36.7		A3_D10	10.2564	A4_D7	28.6
	A3_D11	53.8	A4_D8	28.1		A3_D11	28.2	A4_D8	59.4		A3_D11	17.9487	A4_D8	12.5
	A3_D12	46.2	A4_D9	46.7		A3_D12	34.6	A4_D9	33.3		A3_D12	19.2308	A4_D9	20
	A3_D13	42.9	A4_D10	35.4		A3_D13	25.7	A4_D10	50		A3_D13	31.4286	A4_D10	14.6
	A3_D14	48.3	A4_D11	41.5		A3_D14	37.9	A4_D11	41.5		A3_D14	13.7931	A4_D11	16.9
	A3_D15	33.3	A4_D12	30		A3_D15	35.7	A4_D12	35		A3_D15	30.9524	A4_D12	35
	A3_D16	46.9	A4_D13	31.1		A3_D16	34.4	A4_D13	40		A3_D16	18.75	A4_D13	28.9
	A3_D17	31.3	A4_D14	38.9		A3_D17	46.9	A4_D14	35.2		A3_D17	21.875	A4_D14	25.9
	A6_D1	22.2	A4_D15	41.7		A6_D1	54	A4_D15	25		A6_D1	23.8095	A4_D15	33.3
	A6_D2	42.4	A4_D16	32		A6_D2	36.4	A4_D16	38		A6_D2	21.2121	A4_D16	30
	A6_D3	46.5	A4_D17	25.8		A6_D3	30.2	A4_D17	50		A6_D3	23.2558	A4_D17	24.2
	A6_D4	40	A4_D18	19		A6_D4	50	A4_D18	54.8		A6_D4	10	A4_D18	26.2
	A6_D5	38.2	A4_D19	56.7		A6_D5	55.9	A4_D19	30		A6_D5	5.88235	A4_D19	13.3
	A6_D6	58.9	A4_D20	34.9		A6_D6	28.6	A4_D20	46.5		A6_D6	12.5	A4_D20	18.6
	A6_D7	17.2	A4_D21	31		A6_D7	55.2	A4_D21	27.6		A6_D7	27.5862	A4_D21	41.4
	A6_D8	40	A4_D22	25.5		A6_D8	22.9	A4_D22	38.3		A6_D8	37.1429	A4_D22	36.2
	A6_D9	42.9	A4_D23	30.8		A6_D9	34.5	A4_D23	34.6		A6_D9	22.6191	A4_D23	34.6
	A6_D10	43.5	A5_D1	35.1		A6_D10	37	A5_D1	50.9		A6_D10	19.5652	A5_D1	14
	A6_D11	40.5	A5_D2	26.7		A6_D11	33.3	A5_D2	33.3		A6_D11	26.1905	A5_D2	40
	A6_D12	28.1	A5_D3	28.6		A6_D12	50.9	A5_D3	54.3		A6_D12	21.0526	A5_D3	17.1
	A6_D13	34.1	A5_D4	30.8		A6_D13	51.2	A5_D4	56.4		A6_D13	14.6341	A5_D4	12.8
	A6_D14	41.4	A5_D5	55.6		A6_D14	37.9	A5_D5	25		A6_D14	20.6897	A5_D5	19.4
	A6_D15	33.8	A5_D6	42.9		A6_D15	51.5	A5_D6	25.7		A6_D15	14.7059	A5_D6	31.4
	A6_D16	33.3	A5_D7	55.6		A6_D16	46.2	A5_D7	36.1		A6_D16	20.5128	A5_D7	8.3
	A6_D17	33.3	A5_D8	52		A6_D17	60	A5_D8	36		A6_D17	6.66667	A5_D8	12
	A6_D18	30.6	A5_D9	38.2		A6_D18	38.8	A5_D9	41.2		A6_D18	30.6122	A5_D9	20.6
	A6_D19	51.4	A5_D10	28.1		A6_D19	31.4	A5_D10	31.3		A6_D19	17.1429	A5_D10	40.6
	A6_D20	51.9	A5_D11	46.2		A6_D20	22.2	A5_D11	23.1		A6_D20	25.9259	A5_D11	30.8
	A8_D1	16.7	A5_D12	20.8		A8_D1	44.4	A5_D12	37.5		A8_D1	38.8889	A5_D12	41.7
	A8_D2	48	A5_D13	47.8		A8_D2	28	A5_D13	34.8		A8_D2	24	A5_D13	17.4
	A8_D3	44.7	A5_D14	48.6		A8_D3	31.6	A5_D14	37.8		A8_D3	23.6842	A5_D14	13.5
	A8_D4	42.1	A5_D15	25		A8_D4	47.4	A5_D15	58.3		A8_D4	10.5263	A5_D15	16.7
	A8_D5	42.9	A5_D16	26.2		A8_D5	32.1	A5_D16	50		A8_D5	25	A5_D16	23.8
	A8_D6	65.9	A5_D17	49.1		A8_D6	24.4	A5_D17	28.3		A8_D6	9.7561	A5_D17	22.6
	A8_D7	61.8	A5_D18	22.9		A8_D7	23.5	A5_D18	54.2		A8_D7	14.7059	A5_D18	22.9
	A8_D8	17.6	A5_D19	32.5		A8_D8	35.3	A5_D19	45		A8_D8	47.0588	A5_D19	22.5
	A8_D9	48.4	A7_D1	15		A8_D9	25.8	A7_D1	70		A8_D9	25.8065	A7_D1	15
	A8_D10	43.1	A7_D2	40		A8_D10	32.8	A7_D2	45		A8_D10	24.1379	A7_D2	15
	A8_D11	30	A7_D3	45.8		A8_D11	40	A7_D3	16.7		A8_D11	30	A7_D3	37.5
	A8_D12	38	A7_D4	35.7		A8_D12	46	A7_D4	46.4		A8_D12	16	A7_D4	17.9
	A8_D13	56	A7_D5	43.5		A8_D13	30	A7_D5	43.5		A8_D13	14	A7_D5	13
	A8_D14	37.5	A7_D6	54.2		A8_D14	37.5	A7_D6	22.9		A8_D14	25	A7_D6	22.9
	A10_D1	52.2	A7_D7	41.8		A10_D1	30.4	A7_D7	43.6		A10_D1	17.3913	A7_D7	14.5
	A10_D2	36.8	A7_D8	40		A10_D2	52.6	A7_D8	33.3		A10_D2	10.5263	A7_D8	26.7
	A10_D3	41.2	A7_D9	37		A10_D3	52.9	A7_D9	40.7		A10_D3	5.88235	A7_D9	22.2
	A10_D4	37.3	A7_D10	48.9		A10_D4	50.8	A7_D10	42.6		A10_D4	11.8644	A7_D10	8.5
	A10_D5	46.2	A7_D11	36.7		A10_D5	25.6	A7_D11	40.8		A10_D5	28.2051	A7_D11	22.4
	A10_D6	39.7	A7_D12	66.7		A10_D6	36.5	A7_D12	20.8		A10_D6	23.8095	A7_D12	12.5
	A10_D7	50	A7_D13	50		A10_D7	31.3	A7_D13	29.2		A10_D7	18.75	A7_D13	20.8
	A10_D8	42.1	A7_D14	51.3		A10_D8	42.1	A7_D14	28.2		A10_D8	15.7895	A7_D14	20.5
	A10_D9	43.3	A7_D15	75		A10_D9	33.3	A7_D15	8.3		A10_D9	23.3333	A7_D15	16.7
	A10_D10	27.9	A7_D16	42.9		A10_D10	47.5	A7_D16	28.6		A10_D10	24.5902	A7_D16	28.6
	A10_D11	39.7	A7_D17	32.2		A10_D11	29.3	A7_D17	37.3		A10_D11	31.0345	A7_D17	30.5
	A10_D12	43.6	A7_D18	44.4		A10_D12	30.8	A7_D18	22.2		A10_D12	25.641	A7_D18	33.3
	A10_D13	42.6	A9_D1	27.3		A10_D13	38.3	A9_D1	45.5		A10_D13	19.1489	A9_D1	27.3
	A10_D14	30.3	A9_D2	27.6		A10_D14	51.5	A9_D2	34.5		A10_D14	18.1818	A9_D2	37.9
	A10_D15	34.8	A9_D3	32.1		A10_D15	43.5	A9_D3	35.7		A10_D15	21.7391	A9_D3	32.1
	A10_D16	32.3	A9_D4	20.5		A10_D16	45.2	A9_D4	53.8		A10_D16	22.5806	A9_D4	25.6
	A10_D17	25	A9_D5	33.3		A10_D17	38.6	A9_D5	54.2		A10_D17	36.3636	A9_D5	12.5
	A10_D18	55.1	A9_D6	46.9		A10_D18	26.5	A9_D6	24.5		A10_D18	18.3673	A9_D6	28.6
	A10_D19	48.4	A9_D7	38.6		A10_D19	25.8	A9_D7	36.4		A10_D19	25.8065	A9_D7	25
	A10_D20	57.1	A9_D8	56.8		A10_D20	34.3	A9_D8	31.8		A10_D20	8.57143	A9_D8	11.4
	A12_D1	21.7	A9_D9	50		A12_D1	30.4	A9_D9	42.1		A12_D1	47.8261	A9_D9	7.9
	A12_D2	50	A9_D10	27.3		A12_D2	28.6	A9_D10	61.8		A12_D2	21.4286	A9_D10	10.9
	A12_D4	52.6	A9_D11	31.6		A12_D4	18.4	A9_D11	57.9		A12_D4	28.9474	A9_D11	10.5
	A12_D5	25.9	A9_D12	44		A12_D5	22.2	A9_D12	40		A12_D5	51.8518	A9_D12	16
	A12_D6	39.4	A9_D13	45.5		A12_D6	33.3	A9_D13	34.1		A12_D6	27.2727	A9_D13	20.5
	A12_D7	12.5	A9_D14	39.1		A12_D7	25	A9_D14	39.1		A12_D7	62.5	A9_D14	21.7
	A12_D8	14.7	A9_D15	54.2		A12_D8	52.9	A9_D15	41.7		A12_D8	32.3529	A9_D15	4.2
	A12_D9	34.5	A9_D16	36.4		A12_D9	50	A9_D16	57.6		A12_D9	15.5172	A9_D16	6.1
	A12_D10	58.5	A9_D17	42.9		A12_D10	31.7	A9_D17	14.3		A12_D10	9.7561	A9_D17	42.9
	A12_D11	40	A9_D18	17.5		A12_D11	40	A9_D18	45		A12_D11	20	A9_D18	37.5
	A12_D13	33.3	A9_D19	21.7		A12_D13	43.9	A9_D19	34.8		A12_D13	22.807	A9_D19	43.5
	A12_D14	35.7	A9_D20	34.6		A12_D14	42.9	A9_D20	19.2		A12_D14	21.4286	A9_D20	46.2
	A12_D15	35.7	A11_D1	20.9		A12_D15	35.7	A11_D1	53.5		A12_D15	28.5714	A11_D1	25.6
	A12_D16	32.8	A11_D2	37		A12_D16	36.1	A11_D2	44.4		A12_D16	31.1475	A11_D2	18.5
	A12_D17	57.1	A11_D3	26.3		A12_D17	14.3	A11_D3	42.1		A12_D17	28.5714	A11_D3	31.6
	A12_D18	13.3	A11_D4	40		A12_D18	33.3	A11_D4	40		A12_D18	53.3333	A11_D4	20
	A12_D19	35.5	A11_D5	30.2		A12_D19	45.2	A11_D5	43.4		A12_D19	19.3548	A11_D5	26.4
	A12_D20	37.5	A11_D6	15.4		A12_D20	31.3	A11_D6	46.2		A12_D20	31.25	A11_D6	38.5
			A11_D7	31				A11_D7	39.7				A11_D7	29.3
			A11_D8	23.3				A11_D8	46.7				A11_D8	30
			A11_D9	37.5				A11_D9	25				A11_D9	37.5
			A11_D10	42.4				A11_D10	39.4				A11_D10	18.2
			A11_D11	41.2				A11_D11	38.2				A11_D11	20.6
			A11_D12	40				A11_D12	40				A11_D12	20
			A11_D13	37.5				A11_D13	31.3				A11_D13	31.3
			A11_D14	20				A11_D14	55				A11_D14	25
			A11_D15	19.2				A11_D15	30.8				A11_D15	50
			A11_D16	38.5				A11_D16	38.5				A11_D16	23.1
Fig.6 (d)	(D) Spine head diameter in aged NT+/+ and NT-/- mice after CFC experiment, overall and subtypes
	subpanel 1: of all spine types					subpanel 2: of mushroom spines					subpanel 3: of thin spines
	Animal blinding ID_dendrites	NT+/+ (µm)	Animal blinding ID_dendrites	NT-/- (µm)		Animal blinding ID_dendrites	NT+/+ (µm)	Animal blinding ID_dendrites	NT-/- (µm)		Animal blinding ID_dendrites	NT+/+ (µm)	Animal blinding ID_dendrites	NT-/- (µm)
	A1_D1	0.401932	A2_D1	0.602485		A1_D1	0.455	A2_D1	0.732		A1_D1	0.358	A2_D1	0.443
	A1_D2	0.550121	A2_D2	0.473502		A1_D2	0.606	A2_D2	0.562		A1_D2	0.565	A2_D2	0.438
	A1_D3	0.472319	A2_D3	0.39983		A1_D3	0.514	A2_D3	0.441		A1_D3	0.464	A2_D3	0.414
	A1_D4	0.435067	A2_D4	0.400562		A1_D4	0.542	A2_D4	0.508		A1_D4	0.361	A2_D4	0.349
	A1_D5	0.488701	A2_D5	0.428056		A1_D5	0.609	A2_D5	0.556		A1_D5	0.478	A2_D5	0.333
	A1_D6	0.420036	A2_D6	0.518966		A1_D6	0.538	A2_D6	0.594		A1_D6	0.375	A2_D6	0.481
	A1_D7	0.46475	A2_D7	0.507534		A1_D7	0.484	A2_D7	0.613		A1_D7	0.375	A2_D7	0.45
	A1_D8	0.492976	A2_D8	0.532392		A1_D8	0.668	A2_D8	0.604		A1_D8	0.395	A2_D8	0.447
	A1_D9	0.527439	A2_D9	0.450396		A1_D9	0.669	A2_D9	0.484		A1_D9	0.447	A2_D9	0.442
	A1_D10	0.469485	A2_D10	0.456965		A1_D10	0.548	A2_D10	0.542		A1_D10	0.386	A2_D10	0.416
	A1_D11	0.476475	A2_D11	0.473142		A1_D11	0.539	A2_D11	0.523		A1_D11	0.453	A2_D11	0.399
	A1_D12	0.520692	A2_D12	0.499647		A1_D12	0.6	A2_D12	0.578		A1_D12	0.53	A2_D12	0.558
	A1_D13	0.506582	A2_D13	0.446259		A1_D13	0.58	A2_D13	0.513		A1_D13	0.419	A2_D13	0.406
	A1_D14	0.509706	A2_D14	0.409669		A1_D14	0.584	A2_D14	0.5		A1_D14	0.445	A2_D14	0.347
	A1_D15	0.463515	A2_D15	0.535349		A1_D15	0.538	A2_D15	0.578		A1_D15	0.427	A2_D15	0.447
	A1_D16	0.455191	A2_D16	0.475182		A1_D16	0.556	A2_D16	0.577		A1_D16	0.45	A2_D16	0.392
	A1_D17	0.464043	A2_D17	0.475144		A1_D17	0.562	A2_D17	0.585		A1_D17	0.395	A2_D17	0.446
	A1_D18	0.507927	A2_D18	0.477602		A1_D18	0.543	A2_D18	0.562		A1_D18	0.446	A2_D18	0.413
	A3_D1	0.513494	A2_D19	0.520535		A3_D1	0.583	A2_D19	0.62		A3_D1	0.461	A2_D19	0.473
	A3_D2	0.457112	A2_D20	0.553575		A3_D2	0.475	A2_D20	0.59		A3_D2	0.461	A2_D20	0.512
	A3_D3	0.515917	A4_D1	0.469416		A3_D3	0.561	A4_D1	0.587		A3_D3	0.472	A4_D1	0.366
	A3_D5	0.605521	A4_D2	0.479278		A3_D5	0.629	A4_D2	0.558		A3_D5	0.604	A4_D2	0.451
	A3_D6	0.443329	A4_D3	0.448133		A3_D6	0.536	A4_D3	0.6		A3_D6	0.364	A4_D3	0.418
	A3_D7	0.521298	A4_D4	0.375828		A3_D7	0.653	A4_D4	0.49		A3_D7	0.395	A4_D4	0.367
	A3_D8	0.535591	A4_D5	0.454308		A3_D8	0.606	A4_D5	0.467		A3_D8	0.536	A4_D5	0.446
	A3_D9	0.582037	A4_D6	0.511997		A3_D9	0.714	A4_D6	0.534		A3_D9	0.431	A4_D6	0.475
	A3_D10	0.473163	A4_D7	0.484701		A3_D10	0.522	A4_D7	0.514		A3_D10	0.452	A4_D7	0.459
	A3_D11	0.462255	A4_D8	0.51529		A3_D11	0.511	A4_D8	0.571		A3_D11	0.426	A4_D8	0.481
	A3_D12	0.510202	A4_D9	0.500537		A3_D12	0.544	A4_D9	0.567		A3_D12	0.485	A4_D9	0.415
	A3_D13	0.548397	A4_D10	0.499849		A3_D13	0.625	A4_D10	0.553		A3_D13	0.434	A4_D10	0.464
	A3_D14	0.545357	A4_D11	0.422501		A3_D14	0.569	A4_D11	0.459		A3_D14	0.524	A4_D11	0.412
	A3_D15	0.449444	A4_D12	0.421429		A3_D15	0.515	A4_D12	0.514		A3_D15	0.456	A4_D12	0.375
	A3_D16	0.460282	A4_D13	0.495075		A3_D16	0.478	A4_D13	0.608		A3_D16	0.402	A4_D13	0.394
	A3_D17	0.513481	A4_D14	0.451014		A3_D17	0.592	A4_D14	0.561		A3_D17	0.446	A4_D14	0.426
	A6_D1	0.568128	A4_D15	0.450615		A6_D1	0.686	A4_D15	0.506		A6_D1	0.501	A4_D15	0.461
	A6_D2	0.437086	A4_D16	0.502537		A6_D2	0.497	A4_D16	0.585		A6_D2	0.413	A4_D16	0.459
	A6_D3	0.499337	A4_D17	0.514191		A6_D3	0.559	A4_D17	0.566		A6_D3	0.466	A4_D17	0.471
	A6_D4	0.500321	A4_D18	0.476929		A6_D4	0.602	A4_D18	0.543		A6_D4	0.437	A4_D18	0.426
	A6_D5	0.477944	A4_D19	0.480488		A6_D5	0.602	A4_D19	0.577		A6_D5	0.406	A4_D19	0.437
	A6_D6	0.55132	A4_D20	0.469838		A6_D6	0.646	A4_D20	0.554		A6_D6	0.504	A4_D20	0.43
	A6_D7	0.530833	A4_D21	0.484475		A6_D7	0.542	A4_D21	0.55		A6_D7	0.548	A4_D21	0.465
	A6_D8	0.525799	A4_D22	0.499924		A6_D8	0.574	A4_D22	0.557		A6_D8	0.438	A4_D22	0.558
	A6_D9	0.420564	A4_D23	0.517163		A6_D9	0.448	A4_D23	0.601		A6_D9	0.397	A4_D23	0.471
	A6_D10	0.480279	A5_D1	0.471035		A6_D10	0.607	A5_D1	0.56		A6_D10	0.448	A5_D1	0.425
	A6_D11	0.465295	A5_D2	0.464716		A6_D11	0.554	A5_D2	0.505		A6_D11	0.455	A5_D2	0.392
	A6_D12	0.546437	A5_D3	0.419549		A6_D12	0.582	A5_D3	0.511		A6_D12	0.543	A5_D3	0.377
	A6_D13	0.433981	A5_D4	0.456205		A6_D13	0.526	A5_D4	0.518		A6_D13	0.381	A5_D4	0.403
	A6_D14	0.49429	A5_D5	0.510255		A6_D14	0.579	A5_D5	0.558		A6_D14	0.428	A5_D5	0.481
	A6_D15	0.573839	A5_D6	0.496233		A6_D15	0.627	A5_D6	0.633		A6_D15	0.477	A5_D6	0.48
	A6_D16	0.496381	A5_D7	0.512152		A6_D16	0.678	A5_D7	0.592		A6_D16	0.457	A5_D7	0.481
	A6_D17	0.421036	A5_D8	0.440915		A6_D17	0.453	A5_D8	0.492		A6_D17	0.415	A5_D8	0.399
	A6_D18	0.477943	A5_D9	0.434912		A6_D18	0.528	A5_D9	0.525		A6_D18	0.442	A5_D9	0.363
	A6_D19	0.614684	A5_D10	0.431646		A6_D19	0.712	A5_D10	0.476		A6_D19	0.512	A5_D10	0.436
	A6_D20	0.553942	A5_D11	0.488875		A6_D20	0.61	A5_D11	0.629		A6_D20	0.528	A5_D11	0.374
	A8_D1	0.345386	A5_D12	0.426715		A8_D1	0.42	A5_D12	0.489		A8_D1	0.358	A5_D12	0.384
	A8_D2	0.546498	A5_D13	0.446185		A8_D2	0.557	A5_D13	0.583		A8_D2	0.501	A5_D13	0.391
	A8_D3	0.380815	A5_D14	0.58675		A8_D3	0.418	A5_D14	0.608		A8_D3	0.421	A5_D14	0.572
	A8_D4	0.571348	A5_D15	0.466165		A8_D4	0.676	A5_D15	0.516		A8_D4	0.485	A5_D15	0.446
	A8_D5	0.559335	A5_D16	0.506182		A8_D5	0.601	A5_D16	0.579		A8_D5	0.514	A5_D16	0.422
	A8_D6	0.531859	A5_D17	0.404746		A8_D6	0.51	A5_D17	0.426		A8_D6	0.469	A5_D17	0.383
	A8_D7	0.587235	A5_D18	0.474497		A8_D7	0.672	A5_D18	0.579		A8_D7	0.506	A5_D18	0.401
	A8_D8	0.551056	A5_D19	0.450676		A8_D8	0.63	A5_D19	0.577		A8_D8	0.476	A5_D19	0.444
	A8_D9	0.572204	A7_D1	0.344464		A8_D9	0.685	A7_D1	0.44		A8_D9	0.493	A7_D1	0.347
	A8_D10	0.582222	A7_D2	0.390489		A8_D10	0.594	A7_D2	0.423		A8_D10	0.537	A7_D2	0.33
	A8_D11	0.494291	A7_D3	0.496927		A8_D11	0.519	A7_D3	0.599		A8_D11	0.474	A7_D3	0.462
	A8_D12	0.475589	A7_D4	0.503841		A8_D12	0.527	A7_D4	0.582		A8_D12	0.452	A7_D4	0.409
	A8_D13	0.463723	A7_D5	0.547503		A8_D13	0.531	A7_D5	0.633		A8_D13	0.409	A7_D5	0.448
	A8_D14	0.489674	A7_D6	0.434281		A8_D14	0.528	A7_D6	0.467		A8_D14	0.422	A7_D6	0.349
	A10_D1	0.505088	A7_D7	0.476876		A10_D1	0.59	A7_D7	0.579		A10_D1	0.392	A7_D7	0.416
	A10_D2	0.417641	A7_D8	0.485638		A10_D2	0.493	A7_D8	0.599		A10_D2	0.359	A7_D8	0.414
	A10_D3	0.468132	A7_D9	0.46342		A10_D3	0.52	A7_D9	0.699		A10_D3	0.426	A7_D9	0.347
	A10_D4	0.466547	A7_D10	0.457922		A10_D4	0.534	A7_D10	0.529		A10_D4	0.399	A7_D10	0.393
	A10_D5	0.490661	A7_D11	0.405968		A10_D5	0.566	A7_D11	0.437		A10_D5	0.447	A7_D11	0.355
	A10_D6	0.502814	A7_D12	0.598562		A10_D6	0.548	A7_D12	0.646		A10_D6	0.569	A7_D12	0.572
	A10_D7	0.479372	A7_D13	0.429804		A10_D7	0.53	A7_D13	0.504		A10_D7	0.453	A7_D13	0.36
	A10_D8	0.475344	A7_D14	0.576071		A10_D8	0.515	A7_D14	0.683		A10_D8	0.458	A7_D14	0.484
	A10_D9	0.524171	A7_D15	0.558634		A10_D9	0.595	A7_D15	0.608		A10_D9	0.377	A7_D15	0.527
	A10_D10	0.445167	A7_D16	0.526078		A10_D10	0.534	A7_D16	0.57		A10_D10	0.403	A7_D16	0.467
	A10_D11	0.442006	A7_D17	0.564429		A10_D11	0.507	A7_D17	0.641		A10_D11	0.384	A7_D17	0.495
	A10_D12	0.465594	A7_D18	0.494857		A10_D12	0.567	A7_D18	0.546		A10_D12	0.404	A7_D18	0.452
	A10_D13	0.513882	A9_D1	0.50678		A10_D13	0.538	A9_D1	0.608		A10_D13	0.591	A9_D1	0.469
	A10_D14	0.471257	A9_D2	0.508472		A10_D14	0.523	A9_D2	0.649		A10_D14	0.425	A9_D2	0.4
	A10_D15	0.513921	A9_D3	0.511502		A10_D15	0.565	A9_D3	0.601		A10_D15	0.403	A9_D3	0.476
	A10_D16	0.503985	A9_D4	0.52587		A10_D16	0.612	A9_D4	0.556		A10_D16	0.444	A9_D4	0.489
	A10_D17	0.478955	A9_D5	0.431913		A10_D17	0.572	A9_D5	0.473		A10_D17	0.409	A9_D5	0.405
	A10_D18	0.518561	A9_D6	0.370346		A10_D18	0.562	A9_D6	0.43		A10_D18	0.516	A9_D6	0.264
	A10_D19	0.528617	A9_D7	0.40953		A10_D19	0.576	A9_D7	0.423		A10_D19	0.498	A9_D7	0.411
	A10_D20	0.537778	A9_D8	0.340907		A10_D20	0.608	A9_D8	0.346		A10_D20	0.498	A9_D8	0.286
	A12_D1	0.419905	A9_D9	0.470052		A12_D1	0.495	A9_D9	0.65		A12_D1	0.302	A9_D9	0.317
	A12_D2	0.427092	A9_D10	0.397508		A12_D2	0.498	A9_D10	0.448		A12_D2	0.383	A9_D10	0.335
	A12_D4	0.555076	A9_D11	0.474104		A12_D4	0.69	A9_D11	0.511		A12_D4	0.515	A9_D11	0.485
	A12_D5	0.491276	A9_D12	0.446439		A12_D5	0.594	A9_D12	0.403		A12_D5	0.425	A9_D12	0.478
	A12_D6	0.5413	A9_D13	0.532349		A12_D6	0.597	A9_D13	0.659		A12_D6	0.374	A9_D13	0.472
	A12_D7	0.435509	A9_D14	0.60959		A12_D7	0.554	A9_D14	0.682		A12_D7	0.476	A9_D14	0.582
	A12_D8	0.465049	A9_D15	0.456053		A12_D8	0.581	A9_D15	0.504		A12_D8	0.407	A9_D15	0.396
	A12_D9	0.518158	A9_D16	0.460821		A12_D9	0.584	A9_D16	0.496		A12_D9	0.474	A9_D16	0.426
	A12_D10	0.717013	A9_D17	0.515977		A12_D10	0.867	A9_D17	0.612		A12_D10	0.556	A9_D17	0.41
	A12_D11	0.660002	A9_D18	0.488507		A12_D11	0.702	A9_D18	0.542		A12_D11	0.585	A9_D18	0.467
	A12_D13	0.527434	A9_D19	0.542533		A12_D13	0.593	A9_D19	0.716		A12_D13	0.465	A9_D19	0.466
	A12_D14	0.534755	A9_D20	0.51984		A12_D14	0.613	A9_D20	0.574		A12_D14	0.421	A9_D20	0.463
	A12_D15	0.511804	A11_D1	0.442204		A12_D15	0.81	A11_D1	0.576		A12_D15	0.441	A11_D1	0.4
	A12_D16	0.547623	A11_D2	0.422239		A12_D16	0.73	A11_D2	0.512		A12_D16	0.512	A11_D2	0.303
	A12_D17	0.528219	A11_D3	0.434587		A12_D17	0.593	A11_D3	0.498		A12_D17	0.499	A11_D3	0.409
	A12_D18	0.477197	A11_D4	0.622984		A12_D18	0.474	A11_D4	0.766		A12_D18	0.485	A11_D4	0.567
	A12_D19	0.551997	A11_D5	0.510233		A12_D19	0.573	A11_D5	0.654		A12_D19	0.521	A11_D5	0.392
	A12_D20	0.529225	A11_D6	0.533996		A12_D20	0.605	A11_D6	0.618		A12_D20	0.477	A11_D6	0.473
			A11_D7	0.435627				A11_D7	0.566				A11_D7	0.37
			A11_D8	0.431933				A11_D8	0.431				A11_D8	0.411
			A11_D9	0.411116				A11_D9	0.375				A11_D9	0.379
			A11_D10	0.415494				A11_D10	0.509				A11_D10	0.372
			A11_D11	0.397981				A11_D11	0.433				A11_D11	0.353
			A11_D12	0.591879				A11_D12	0.599				A11_D12	0.544
			A11_D13	0.570283				A11_D13	0.65				A11_D13	0.526
			A11_D14	0.425482				A11_D14	0.611				A11_D14	0.385
			A11_D15	0.471792				A11_D15	0.609				A11_D15	0.435
			A11_D16	0.506325				A11_D16	0.705				A11_D16	0.461
Animal Information
For Fig.6 (b-d)
DATA order	animal ID	Genotype		DATA order	animal ID	Genotype
A1	#17437	NT+/+		A2	#19880	NT-/-
A3	#17492	NT+/+		A4	#17047	NT-/-
A6	#17438	NT+/+		A5	#18759	NT-/-
A8	#18760	NT+/+		A7	#17426	NT-/-
A10	#19879	NT+/+		A9	#19481	NT-/-
A12	#19482	NT+/+		A11	#18168	NT-/-
Blinding information
	Person performed blinding:		Experimenter:				Data analyst:
	Katrin Böhm		Golgi-Cox staining:	Imaging:	Image preprocess:	SpineMagick:	Stepan Aleshin
			Shaobo Jia	Shaobo Jia	Shaobo Jia	Izabela Figiel	Shaobo Jia
			Katrin Böhm
	Blinding for Golgi Staining of NTR mice_17.05.2021
	For Shaobo
	Blinding ID	Original animal number	Animal mousoleum ID	Genotyp	Birthday
	1	14	17437	NTR +/+	07.01.2019
	2	13	19880	NTR -/-	20.11.2019
	3	2	17492	NTR +/+	10.01.2019
	4	4	17047	NTR -/-	19.11.2018
	5	6	18759	NTR -/-	09.07.2019
	6	12	17438	NTR +/+	07.01.2019
	7	11	17426	NTR -/-	07.01.2019
	8	5	18760	NTR +/+	09.07.2019
	9	15	19481	NTR -/-	07.10.2019
	10	8	19879	NTR +/+	20.11.2019
	11	7	18168	NTR -/-	07.04.2019
	12	10	19482	NTR +/+	07.10.2019
		3	20195	NTR +/+	01.01.2020
		17	16671	NTR -/-	30.09.2018
	Red=test sectioning and staining

## Sheet: Fig.7 
Fig 7B	Animal ID_dendrites	Ag-15	Animal ID_dendrites	Ag-22	Animal ID_dendrites	NT-/-	Animal ID_dendrites	NT+/+
	#13751_1	1.56533	#13877_1	1.86863	#6131_1	1.45274	#6132_1	1.57598
	#13751_2	1.32965	#13877_2	1.67604	#6131_2	1.35187	#6132_2	1.5638
	#13751_3	1.42119	#13877_3	1.44401	#6131_3	1.35113	#6132_3	1.7009
	#13751_4	1.47235	#13877_4	1.63785	#6131_4	0.70936	#6132_4	1.57478
	#13751_5	1.43844	#13877_5	1.54018	#6131_5	1.19543	#6132_5	1.70682
	#13751_6	1.51729	#13877_6	1.51847	#6131_6	1.57618	#6132_6	2.06127
	#13751_7	1.81173	#13877_7	1.42678	#6967_1	1.63313	#6132_7	1.66703
	#13828_1	1.12446	#13877_8	1.87434	#6967_2	1.37147	#6132_8	1.55099
	#13828_2	1.33502	#13876_1	1.47064	#6967_3	1.55587	#6940_1	1.51494
	#13828_3	1.2464	#13876_2	1.07421	#6967_4	1.18819	#6940_2	1.38205
	#13828_4	1.11469	#13876_3	1.65059	#6967_5	1.81147	#6940_3	0.82971
	#13828_5	1.24252	#13876_4	1.59693	#6967_6	2.00122	#6940_4	1.0117
	#13828_6	1.31305	#13876_5	1.57871	#6967_7	1.22427	#6940_5	1.21128
	#13828_7	1.18703	#13876_6	1.00806	#6967_8	1.21494	#6940_6	1.2872
	#13828_8	1.10529	#13876_7	1.73034	#6967_9	1.69059	#6940_7	1.60715
	#13789_1	1.21207	#14176_1	1.91892	#7084_1	1.17569	#6940_8	1.97251
	#13789_2	1.1796	#14176_2	1.70077	#7084_2	1.41455	#6940_9	1.94896
	#13789_3	1.10357	#14176_3	1.35805	#7084_3	1.61499	#7094_1	1.72355
	#13789_4	1.32331	#14176_4	1.94728	#7084_4	1.6657	#7094_2	2.07994
	#13789_5	0.922357	#14176_5	1.63345	#7084_5	1.43227	#7094_3	2.33958
	#13789_6	1.3115	#14176_6	1.52106	#7084_6	1.52093	#7094_4	2.1481
			#14176_7	1.52043	#7084_7	1.85639	#7094_5	2.12465
			#14178_1	1.78813	#7084_8	1.62342	#7094_6	1.97726
			#14178_2	0.905264	#7084_9	1.71777	#7094_7	2.00372
			#14178_3	1.47502	#11126_1	1.3721	#7094_8	2.01644
			#14178_4	1.46453	#11126_2	1.02545	#11125_1	1.31576
			#14178_5	1.32071	#11126_3	1.59967	#11125_2	1.5042
			#14178_6	1.87236	#11126_4	1.65765	#11125_3	1.37776
			#14178_7	1.11932	#11126_5	1.50779	#11125_4	1.61205
					#11126_6	1.40294	#11125_5	1.47855
					#11126_7	1.1903	#11125_6	1.52284
					#11126_8	1.18558	#11125_7	1.63577
					#10024_1	1.05179	#11149_1	1.39346
					#10024_2	1.2394	#11149_2	1.3417
					#10024_3	1.32068	#11149_3	1.8222
					#10024_4	1.53974	#11149_4	1.57795
					#10024_5	1.48024	#11149_5	1.72247
					#10024_6	1.4195	#11149_6	1.47117
					#10024_7	1.34186	#11149_7	2.02073
					#10024_8	1.17573	#11149_8	1.50681
					#10024_9	1.83929	#11149_9	1.67501
Fig 7C	Animal ID_dendrites	Agrin-15	Animal ID_dendrites	Agrin-22
	#13751_1	0.454308	#13877_1	0.487395
	#13751_2	0.392362	#13877_2	0.464375
	#13751_3	0.461721	#13877_3	0.454811
	#13751_4	0.436571	#13877_4	0.439543
	#13751_5	0.410384	#13877_5	0.432267
	#13751_6	0.408349	#13877_6	0.414715
	#13751_7	0.41312	#13876_1	0.452052
	#13828_1	0.388109	#13876_2	0.481931
	#13828_2	0.417754	#13876_3	0.483503
	#13828_3	0.419544	#13876_4	0.414795
	#13828_4	0.48332	#13876_5	0.408811
	#13828_5	0.44448	#13876_6	0.473571
	#13828_6	0.354331	#14176_1	0.441961
	#13828_7	0.426246	#14176_2	0.491625
	#13828_8	0.563586	#14176_3	0.561862
	#13789_1	0.551497	#14176_4	0.493047
	#13789_2	0.477042	#14176_5	0.555755
	#13789_3	0.65155	#14176_6	0.422491
	#13789_4	0.431514	#14176_7	0.445849
	#13789_5	0.49961	#14178_1	0.485527
	#13789_6	0.418342	#14178_2	0.543236
			#14178_3	0.53153
			#14178_4	0.556851
			#14178_5	0.51457
			#14178_6	0.461842
			#14178_7	0.515612
Fig 7D	Filopodia
	Animal ID_dendrites	Agrin-15	Animal ID_dendrites	Agrin-22
	#13751_1	0.309967	#13877_1	0.190677
	#13751_2	0.156429	#13877_2	0
	#13751_3	0.61791	#13877_3	0.206288
	#13751_4	0.316634	#13877_4	0.348478
	#13751_5	0.151414	#13877_5	0.158782
	#13751_6	0.312843	#13877_6	0.361541
	#13751_7	0.480991	#13877_7	0.741184
	#13828_1	0.488897	#13877_8	0.953054
	#13828_2	0.471184	#13876_1	0.312902
	#13828_3	0.673732	#13876_2	0.16033
	#13828_4	0.412848	#13876_3	0.575786
	#13828_5	0.573471	#13876_4	0.474336
	#13828_6	0.486314	#13876_5	1.05247
	#13828_7	0.565252	#13876_6	0.336021
	#13828_8	0	#13876_7	0.586556
	#13789_1	0.159483	#14176_1	0.795615
	#13789_2	0.804271	#14176_2	0.959462
	#13789_3	0.324579	#14176_3	0.787394
	#13789_4	1.05025	#14176_4	0.631649
	#13789_5	0.542563	#14176_5	1.06492
	#13789_6	0.285108	#14176_6	1.99202
			#14176_7	0.647259
			#14178_1	1.41071
			#14178_2	1.21524
			#14178_3	0
			#14178_4	0.158605
			#14178_5	0
			#14178_6	0.507965
			#14178_7	0.425536
Fig 7E	Stubby					Mushroom					Thin
	Animal ID_dendrites	Agrin-15	Animal ID_dendrites	Agrin-22		Animal ID_dendrites	Agrin-15	Animal ID_dendrites	Agrin-22		Animal ID_dendrites	Agrin-15	Animal ID_dendrites	Agrin-22
	#13751_1	21.2766	#13877_1	17.5824		#13751_1	29.7872	#13877_1	26.3736		#13751_1	48.9362	#13877_1	56.044
	#13751_2	28.2051	#13877_2	28.7129		#13751_2	12.8205	#13877_2	11.8812		#13751_2	58.9744	#13877_2	59.4059
	#13751_3	26.7442	#13877_3	22.7273		#13751_3	13.9535	#13877_3	13.6364		#13751_3	59.3023	#13877_3	63.6364
	#13751_4	19.7674	#13877_4	22.7273		#13751_4	20.9302	#13877_4	22.7273		#13751_4	59.3023	#13877_4	54.5455
	#13751_5	18.6813	#13877_5	23.6559		#13751_5	23.0769	#13877_5	20.4301		#13751_5	58.2418	#13877_5	55.914
	#13751_6	19.7674	#13877_6	27.8481		#13751_6	24.4186	#13877_6	32.9114		#13751_6	55.814	#13877_6	39.2405
	#13751_7	32.1101	#13877_7	13.8462		#13751_7	22.9358	#13877_7	21.5385		#13751_7	44.9541	#13877_7	64.6154
	#13828_1	12.5	#13877_8	19.8198		#13828_1	21.875	#13877_8	29.7297		#13828_1	65.625	#13877_8	50.4505
	#13828_2	21.6216	#13876_1	15.7303		#13828_2	24.3243	#13876_1	21.3483		#13828_2	54.0541	#13876_1	62.9213
	#13828_3	28.9855	#13876_2	23.4375		#13828_3	13.0435	#13876_2	37.5		#13828_3	57.971	#13876_2	39.0625
	#13828_4	14.2857	#13876_3	21.6216		#13828_4	28.5714	#13876_3	20.2703		#13828_4	57.1429	#13876_3	58.1081
	#13828_5	25	#13876_4	13.1868		#13828_5	25	#13876_4	20.8791		#13828_5	50	#13876_4	65.9341
	#13828_6	18.6667	#13876_5	17.6471		#13828_6	18.6667	#13876_5	11.7647		#13828_6	62.6667	#13876_5	70.5882
	#13828_7	14.0351	#13876_6	21.0526		#13828_7	15.7895	#13876_6	8.77193		#13828_7	70.1754	#13876_6	70.1754
	#13828_8	28	#13876_7	11.3043		#13828_8	34	#13876_7	20.8696		#13828_8	38	#13876_7	67.8261
	#13789_1	29.4118	#14176_1	27.2727		#13789_1	32.3529	#14176_1	21.8182		#13789_1	38.2353	#14176_1	50.9091
	#13789_2	19.5122	#14176_2	22.7723		#13789_2	17.0732	#14176_2	30.6931		#13789_2	63.4146	#14176_2	46.5347
	#13789_3	16.3636	#14176_3	23.0769		#13789_3	36.3636	#14176_3	30.7692		#13789_3	47.2727	#14176_3	46.1538
	#13789_4	16.129	#14176_4	24.8		#13789_4	11.2903	#14176_4	24.8		#13789_4	72.5806	#14176_4	50.4
	#13789_5	13.8462	#14176_5	18.6667		#13789_5	12.3077	#14176_5	24		#13789_5	73.8462	#14176_5	57.3333
	#13789_6	9.7561	#14176_6	24.6914		#13789_6	12.1951	#14176_6	17.284		#13789_6	78.0488	#14176_6	58.0247
			#14176_7	18.6813				#14176_7	20.8791				#14176_7	60.4396
			#14178_1	21.5054				#14178_1	16.129				#14178_1	62.3656
			#14178_2	42.8571				#14178_2	21.4286				#14178_2	35.7143
			#14178_3	32.9412				#14178_3	16.4706				#14178_3	50.5882
			#14178_4	33.8983				#14178_4	30.5085				#14178_4	35.5932
			#14178_5	30.9859				#14178_5	26.7606				#14178_5	42.2535
			#14178_6	20.5128				#14178_6	16.6667				#14178_6	62.8205
			#14178_7	30.7692				#14178_7	13.8462				#14178_7	55.3846
Animal Information		Experimenter: Maura Ferrer-Ferrer				Data analyst:Maura Ferrer-Ferrer, Shaobo Jia, Stepan Aleshin
For Fig.7 (b)
group	NT-/- + Ag-15	NT-/- + Ag-22	NT-/-	NT+/+
animal ID	13751	13877	6131	6132
	13828	13876	6967	6940
	13789	14176	7084	7094
		14178	11126	11125
			10024	11149
For Fig.7 (C-E)
group	NT-/- + Ag-15	NT-/- + Ag-22
animal ID	13751	13877
	13828	13876
	13789	14176
		14178

## Sheet: Fig.8
Fig 8C
	VGLUT1+Ag22-scarlet-			VGLUT1+Ag22-scarlet+
ID	Mean	SEM	N	Mean	SEM		N
#slice1	0.1033	0.004747	580	0.5357	0.05499		57
#slice2	0.09733	0.007234	103	0.4574	0.07707		62
#slice3	0.1582	0.008191	404	0.5424	0.04975		95
								(Shaobo added on 2023.1.14)
Fig 8D								Fig 8F							Fig.8G														Fig.8H
								1) Bouton density per axon							1) Bouton size per axon														1) Bouton width per axon
										Density (/10 μm)							Mean area (μm2)														Mean width (μm)
	Vglut1+Ag22scarlet-	Vglut1+ Ag22scarlet+						Animal	Image of axon	NT-/- + Agrin-15	Animal	Image of axon	N+M14:N46T-/- + Agrin-22		Animal	Image of axon	NT-/- + Agrin-15	Animal	Image of axon	NT-/- + Agrin-22									Animal	Image of axon	NT-/- + Agrin-15	Animal	Image of axon	NT-/- + Agrin-22
	0.059	0.276						14183	MAX_NT-14183_B5_S3-3_Thy1_Ag-15.lif - 63x_Z-stacks_2-3-1_LocThk-1.tif	0.192166	14184	MAX_NT-14184_B5_S3-2_Thy1_Ag-22.lif - 63x_Z-stacks_4-1-1_LocThk-3-1.tif	0.775062		14183	MAX_NT-14183_B5_S3-3_Thy1_Ag-15.lif - 63x_Z-stacks_2-3-1_LocThk-1.tif	0.213	14184	MAX_NT-14184_B5_S3-2_Thy1_Ag-22.lif - 63x_Z-stacks_4-1-1_LocThk-3-1.tif	2.32									14183	MAX_NT-14183_B5_S3-3_Thy1_Ag-15.lif - 63x_Z-stacks_2-3-1_LocThk-1.tif	0.452	14184	MAX_NT-14184_B5_S3-2_Thy1_Ag-22.lif - 63x_Z-stacks_4-1-1_LocThk-3-1.tif	1.048
	0.079	0.03						14183	MAX_NT-14183_B5_S3-3_Thy1_Ag-15.lif - 63x_Z-stacks_2-2-1_LocThk-1.tif	0.637689	14184	MAX_NT-14184_B5_S3-2_Thy1_Ag-22.lif - 63x_Z-stacks_3-1-1_LocThk-1.tif	0.483		14183	MAX_NT-14183_B5_S3-3_Thy1_Ag-15.lif - 63x_Z-stacks_2-2-1_LocThk-1.tif	0.407	14184	MAX_NT-14184_B5_S3-2_Thy1_Ag-22.lif - 63x_Z-stacks_3-1-1_LocThk-1.tif	1.031									14183	MAX_NT-14183_B5_S3-3_Thy1_Ag-15.lif - 63x_Z-stacks_2-2-1_LocThk-1.tif	0.556	14184	MAX_NT-14184_B5_S3-2_Thy1_Ag-22.lif - 63x_Z-stacks_3-1-1_LocThk-1.tif	0.731
	0.236	0.414						14183	MAX_NT-14183_B5_S3-3_Thy1_Ag-15.lif - 63x_Z-stacks_2-1-1_LocThk-1.tif	0.352359	14184	MAX_NT-14184_B5_S3-2_Thy1_Ag-22.lif - 63x_Z-stacks_1-1-1_LocThk-1.tif	1.3152		14183	MAX_NT-14183_B5_S3-3_Thy1_Ag-15.lif - 63x_Z-stacks_2-1-1_LocThk-1.tif	0.503	14184	MAX_NT-14184_B5_S3-2_Thy1_Ag-22.lif - 63x_Z-stacks_1-1-1_LocThk-1.tif	1.659									14183	MAX_NT-14183_B5_S3-3_Thy1_Ag-15.lif - 63x_Z-stacks_2-1-1_LocThk-1.tif	0.654	14184	MAX_NT-14184_B5_S3-2_Thy1_Ag-22.lif - 63x_Z-stacks_1-1-1_LocThk-1.tif	0.953
	0.098	0.148						14183	MAX_NT-14183_B5_S3-3_Thy1_Ag-15.lif - 63x_Z-stacks_1-1-1_LocThk-1.tif	0.401234	14184	MAX_NT-14184_B5_S1-1_Thy1_Ag-22_X.lif - 63x_Z-stacks_3-2-1_LocThk-1.tif	1.82945		14183	MAX_NT-14183_B5_S3-3_Thy1_Ag-15.lif - 63x_Z-stacks_1-1-1_LocThk-1.tif	0.777	14184	MAX_NT-14184_B5_S1-1_Thy1_Ag-22_X.lif - 63x_Z-stacks_3-2-1_LocThk-1.tif	0.516									14183	MAX_NT-14183_B5_S3-3_Thy1_Ag-15.lif - 63x_Z-stacks_1-1-1_LocThk-1.tif	0.685	14184	MAX_NT-14184_B5_S1-1_Thy1_Ag-22_X.lif - 63x_Z-stacks_3-2-1_LocThk-1.tif	0.616
	0.059	0.551						14183	MAX_NT-14183_B5_S2-2_Thy1_Ag-15.lif - 63x_Z-stacks_3-1-1_LocThk-1.tif	0.234937	14184	MAX_NT-14184_B5_S1-1_Thy1_Ag-22_X.lif - 63x_Z-stacks_2-1_LocThk-1.tif	1.95582		14183	MAX_NT-14183_B5_S2-2_Thy1_Ag-15.lif - 63x_Z-stacks_3-1-1_LocThk-1.tif	1.094	14184	MAX_NT-14184_B5_S1-1_Thy1_Ag-22_X.lif - 63x_Z-stacks_2-1_LocThk-1.tif	1.503									14183	MAX_NT-14183_B5_S2-2_Thy1_Ag-15.lif - 63x_Z-stacks_3-1-1_LocThk-1.tif	0.733	14184	MAX_NT-14184_B5_S1-1_Thy1_Ag-22_X.lif - 63x_Z-stacks_2-1_LocThk-1.tif	0.996
	0.059	0.355						14183	MAX_NT-14183_B5_S2-2_Thy1_Ag-15.lif - 63x_Z-stacks_2-1-1_LocThk-1.tif	0.490045	14178	MAX_NT-14178_B5_S3-3_Thy1_Ag-22.lif - 63x_Z-stacks_3-3-1_LocThk-1.tif	1.68288		14183	MAX_NT-14183_B5_S2-2_Thy1_Ag-15.lif - 63x_Z-stacks_2-1-1_LocThk-1.tif	0.422	14178	MAX_NT-14178_B5_S3-3_Thy1_Ag-22.lif - 63x_Z-stacks_3-3-1_LocThk-1.tif	1.627									14183	MAX_NT-14183_B5_S2-2_Thy1_Ag-15.lif - 63x_Z-stacks_2-1-1_LocThk-1.tif	0.558	14178	MAX_NT-14178_B5_S3-3_Thy1_Ag-22.lif - 63x_Z-stacks_3-3-1_LocThk-1.tif	1.025
	0.089	0.748						14183	MAX_NT-14183_B5_S2-2_Thy1_Ag-15.lif - 63x_Z-stacks_1-1-1_LocThk-1.tif	0.402898	14178	MAX_NT-14178_B5_S3-3_Thy1_Ag-22.lif - 63x_Z-stacks_3-2-1_LocThk-1.tif	1.54533		14183	MAX_NT-14183_B5_S2-2_Thy1_Ag-15.lif - 63x_Z-stacks_1-1-1_LocThk-1.tif	0.652	14178	MAX_NT-14178_B5_S3-3_Thy1_Ag-22.lif - 63x_Z-stacks_3-2-1_LocThk-1.tif	0.943									14183	MAX_NT-14183_B5_S2-2_Thy1_Ag-15.lif - 63x_Z-stacks_1-1-1_LocThk-1.tif	0.696	14178	MAX_NT-14178_B5_S3-3_Thy1_Ag-22.lif - 63x_Z-stacks_3-2-1_LocThk-1.tif	0.711
	0.118	0.492						14183	MAX_NT-14183_B5_S1-2_Thy1_Ag-15.lif - 63x_Z-stacks_3-1-1_LocThk-1.tif	0.672033	14178	MAX_NT-14178_B5_S3-3_Thy1_Ag-22.lif - 63x_Z-stacks_3-1-1_LocThk-1.tif	1.30446		14183	MAX_NT-14183_B5_S1-2_Thy1_Ag-15.lif - 63x_Z-stacks_3-1-1_LocThk-1.tif	1.335	14178	MAX_NT-14178_B5_S3-3_Thy1_Ag-22.lif - 63x_Z-stacks_3-1-1_LocThk-1.tif	0.968									14183	MAX_NT-14183_B5_S1-2_Thy1_Ag-15.lif - 63x_Z-stacks_3-1-1_LocThk-1.tif	0.74	14178	MAX_NT-14178_B5_S3-3_Thy1_Ag-22.lif - 63x_Z-stacks_3-1-1_LocThk-1.tif	0.802
	0.03	1.388						14183	MAX_NT-14183_B5_S1-2_Thy1_Ag-15.lif - 63x_Z-stacks_2-1-1_LocThk-1.tif	1.22016	14178	MAX_NT-14178_B5_S3-3_Thy1_Ag-22.lif - 63x_Z-stacks_2-1-1_LocThk-1.tif	2.68327		14183	MAX_NT-14183_B5_S1-2_Thy1_Ag-15.lif - 63x_Z-stacks_2-1-1_LocThk-1.tif	1.045	14178	MAX_NT-14178_B5_S3-3_Thy1_Ag-22.lif - 63x_Z-stacks_2-1-1_LocThk-1.tif	1.01									14183	MAX_NT-14183_B5_S1-2_Thy1_Ag-15.lif - 63x_Z-stacks_2-1-1_LocThk-1.tif	0.569	14178	MAX_NT-14178_B5_S3-3_Thy1_Ag-22.lif - 63x_Z-stacks_2-1-1_LocThk-1.tif	0.798
	0.03	0.788						14183	MAX_NT-14183_B5_S1-2_Thy1_Ag-15.lif - 63x_Z-stacks_1-2-1_LocThk-1.tif	0.493199	14178	MAX_NT-14178_B5_S3-3_Thy1_Ag-22.lif - 63x_Z-stacks_1-2-1_LocThk-1.tif	1.51108		14183	MAX_NT-14183_B5_S1-2_Thy1_Ag-15.lif - 63x_Z-stacks_1-2-1_LocThk-1.tif	1.484	14178	MAX_NT-14178_B5_S3-3_Thy1_Ag-22.lif - 63x_Z-stacks_1-2-1_LocThk-1.tif	1.163									14183	MAX_NT-14183_B5_S1-2_Thy1_Ag-15.lif - 63x_Z-stacks_1-2-1_LocThk-1.tif	0.915	14178	MAX_NT-14178_B5_S3-3_Thy1_Ag-22.lif - 63x_Z-stacks_1-2-1_LocThk-1.tif	0.783
	0.167	0.63						14183	MAX_NT-14183_B5_S1-2_Thy1_Ag-15.lif - 63x_Z-stacks_1-1-1_LocThk-1.tif	0.335543	14178	MAX_NT-14178_B5_S3-3_Thy1_Ag-22.lif - 63x_Z-stacks_1-1-1_LocThk-1.tif	3.03795		14183	MAX_NT-14183_B5_S1-2_Thy1_Ag-15.lif - 63x_Z-stacks_1-1-1_LocThk-1.tif	1.462	14178	MAX_NT-14178_B5_S3-3_Thy1_Ag-22.lif - 63x_Z-stacks_1-1-1_LocThk-1.tif	0.898									14183	MAX_NT-14183_B5_S1-2_Thy1_Ag-15.lif - 63x_Z-stacks_1-1-1_LocThk-1.tif	1.012	14178	MAX_NT-14178_B5_S3-3_Thy1_Ag-22.lif - 63x_Z-stacks_1-1-1_LocThk-1.tif	0.757
	0.049	0.266						13879	MAX_NT-13879_B4_S3-2_Thy1_Ag-15.lif - 63x_Z stack_3-1-3_LocThk-1.tif	0.321685	14178	MAX_NT-14178_B5_S2-3_Thy1_Ag-22.lif - 63x_Z-stacks_3-2_LocThk-1.tif	3.11798		13879	MAX_NT-13879_B4_S3-2_Thy1_Ag-15.lif - 63x_Z stack_3-1-3_LocThk-1.tif	0.257	14178	MAX_NT-14178_B5_S2-3_Thy1_Ag-22.lif - 63x_Z-stacks_3-2_LocThk-1.tif	0.665									13879	MAX_NT-13879_B4_S3-2_Thy1_Ag-15.lif - 63x_Z stack_3-1-3_LocThk-1.tif	0.485	14178	MAX_NT-14178_B5_S2-3_Thy1_Ag-22.lif - 63x_Z-stacks_3-2_LocThk-1.tif	0.646
	0.039	0.295						13879	MAX_NT-13879_B4_S3-2_Thy1_Ag-15.lif - 63x_Z stack_3-1-2_LocThk-1.tif	0.5129	14178	MAX_NT-14178_B5_S2-3_Thy1_Ag-22.lif - 63x_Z-stacks_3-1_LocThk-1.tif	4.0115		13879	MAX_NT-13879_B4_S3-2_Thy1_Ag-15.lif - 63x_Z stack_3-1-2_LocThk-1.tif	0.976	14178	MAX_NT-14178_B5_S2-3_Thy1_Ag-22.lif - 63x_Z-stacks_3-1_LocThk-1.tif	0.754									13879	MAX_NT-13879_B4_S3-2_Thy1_Ag-15.lif - 63x_Z stack_3-1-2_LocThk-1.tif	0.753	14178	MAX_NT-14178_B5_S2-3_Thy1_Ag-22.lif - 63x_Z-stacks_3-1_LocThk-1.tif	0.673
	0.049	2.866						13879	MAX_NT-13879_B4_S3-2_Thy1_Ag-15.lif - 63x_Z stack_3-1-1_LocThk-1.tif	0.585019	14178	MAX_NT-14178_B5_S2-3_Thy1_Ag-22.lif - 63x_Z-stacks_2-1-1_LocThk-1.tif	1.62027		13879	MAX_NT-13879_B4_S3-2_Thy1_Ag-15.lif - 63x_Z stack_3-1-1_LocThk-1.tif	0.691	14178	MAX_NT-14178_B5_S2-3_Thy1_Ag-22.lif - 63x_Z-stacks_2-1-1_LocThk-1.tif	0.775									13879	MAX_NT-13879_B4_S3-2_Thy1_Ag-15.lif - 63x_Z stack_3-1-1_LocThk-1.tif	0.664	14178	MAX_NT-14178_B5_S2-3_Thy1_Ag-22.lif - 63x_Z-stacks_2-1-1_LocThk-1.tif	0.606
	0.079	0.788						13879	MAX_NT-13879_B4_S3-2_Thy1_Ag-15.lif - 63x_Z stack_2-1-1_LocThk-1.tif	0.327265	14178	MAX_NT-14178_B5_S2-3_Thy1_Ag-22.lif - 63x_Z-stacks_1-1-1_LocThk-1.tif	1.28404		13879	MAX_NT-13879_B4_S3-2_Thy1_Ag-15.lif - 63x_Z stack_2-1-1_LocThk-1.tif	0.536	14178	MAX_NT-14178_B5_S2-3_Thy1_Ag-22.lif - 63x_Z-stacks_1-1-1_LocThk-1.tif	0.541									13879	MAX_NT-13879_B4_S3-2_Thy1_Ag-15.lif - 63x_Z stack_2-1-1_LocThk-1.tif	0.624	14178	MAX_NT-14178_B5_S2-3_Thy1_Ag-22.lif - 63x_Z-stacks_1-1-1_LocThk-1.tif	0.586
	0.059	0.591						13879	MAX_NT-13879_B4_S3-2_Thy1_Ag-15.lif - 63x_Z stack_1-1-2_LocThk-1.tif	0.258309	14178	MAX_NT-14178_B5_S1-3_Thy1_Ag-22.lif - 63x_Z-stacks_3-1-4_LocThk-1.tif	2.22825		13879	MAX_NT-13879_B4_S3-2_Thy1_Ag-15.lif - 63x_Z stack_1-1-2_LocThk-1.tif	0.488	14178	MAX_NT-14178_B5_S1-3_Thy1_Ag-22.lif - 63x_Z-stacks_3-1-4_LocThk-1.tif	0.422									13879	MAX_NT-13879_B4_S3-2_Thy1_Ag-15.lif - 63x_Z stack_1-1-2_LocThk-1.tif	0.616	14178	MAX_NT-14178_B5_S1-3_Thy1_Ag-22.lif - 63x_Z-stacks_3-1-4_LocThk-1.tif	0.559
	0.059	0.305						13879	MAX_NT-13879_B4_S3-2_Thy1_Ag-15.lif - 63x_Z stack_1-1-1_LocThk-1.tif	0.251822	14178	MAX_NT-14178_B5_S1-3_Thy1_Ag-22.lif - 63x_Z-stacks_3-1-3_LocThk-1.tif	3.44885		13879	MAX_NT-13879_B4_S3-2_Thy1_Ag-15.lif - 63x_Z stack_1-1-1_LocThk-1.tif	0.399	14178	MAX_NT-14178_B5_S1-3_Thy1_Ag-22.lif - 63x_Z-stacks_3-1-3_LocThk-1.tif	0.59									13879	MAX_NT-13879_B4_S3-2_Thy1_Ag-15.lif - 63x_Z stack_1-1-1_LocThk-1.tif	0.509	14178	MAX_NT-14178_B5_S1-3_Thy1_Ag-22.lif - 63x_Z-stacks_3-1-3_LocThk-1.tif	0.602
	0.079	0.945						14182	MAX_NT-14182_B6_S1-3_Thy1_Ag-15.lif - 63x_Z-stacks_1-2_LocThk-1.tif	0.922718	14178	MAX_NT-14178_B5_S1-3_Thy1_Ag-22.lif - 63x_Z-stacks_3-1-2_LocThk-1.tif	2.44115		14182	MAX_NT-14182_B6_S1-3_Thy1_Ag-15.lif - 63x_Z-stacks_1-2_LocThk-1.tif	0.434	14178	MAX_NT-14178_B5_S1-3_Thy1_Ag-22.lif - 63x_Z-stacks_3-1-2_LocThk-1.tif	0.476									14182	MAX_NT-14182_B6_S1-3_Thy1_Ag-15.lif - 63x_Z-stacks_1-2_LocThk-1.tif	0.604	14178	MAX_NT-14178_B5_S1-3_Thy1_Ag-22.lif - 63x_Z-stacks_3-1-2_LocThk-1.tif	0.563
	0.089	0.502						14182	MAX_NT-14182_B6_S1-3_Thy1_Ag-15.lif - 63x_Z-stacks_1-1-1_LocThk-1.tif	1.94868	14178	MAX_NT-14178_B5_S1-3_Thy1_Ag-22.lif - 63x_Z-stacks_3-1-1_LocThk-1.tif	3.00266		14182	MAX_NT-14182_B6_S1-3_Thy1_Ag-15.lif - 63x_Z-stacks_1-1-1_LocThk-1.tif	0.355	14178	MAX_NT-14178_B5_S1-3_Thy1_Ag-22.lif - 63x_Z-stacks_3-1-1_LocThk-1.tif	0.616									14182	MAX_NT-14182_B6_S1-3_Thy1_Ag-15.lif - 63x_Z-stacks_1-1-1_LocThk-1.tif	0.489	14178	MAX_NT-14178_B5_S1-3_Thy1_Ag-22.lif - 63x_Z-stacks_3-1-1_LocThk-1.tif	0.613
	0.138	0.512						14182	MAX_NT-14182_B6_S1-3_Thy1_Ag-15.lif - 63x_Z-stacks_2-1_LocThk-1.tif	0.72297	14178	MAX_NT-14178_B5_S1-3_Thy1_Ag-22.lif - 63x_Z-stacks_2-1-1_LocThk-1.tif	2.54783		14182	MAX_NT-14182_B6_S1-3_Thy1_Ag-15.lif - 63x_Z-stacks_2-1_LocThk-1.tif	0.312	14178	MAX_NT-14178_B5_S1-3_Thy1_Ag-22.lif - 63x_Z-stacks_2-1-1_LocThk-1.tif	0.458									14182	MAX_NT-14182_B6_S1-3_Thy1_Ag-15.lif - 63x_Z-stacks_2-1_LocThk-1.tif	0.508	14178	MAX_NT-14178_B5_S1-3_Thy1_Ag-22.lif - 63x_Z-stacks_2-1-1_LocThk-1.tif	0.547
	0.039	0.295						14182	MAX_NT-14182_B6_S1-3_Thy1_Ag-15.lif - 63x_Z-stacks_3-3-1_LocThk-1.tif	0.610462	14178	MAX_NT-14178_B5_S1-3_Thy1_Ag-22.lif - 63x_Z-stacks_1-1_LocThk-1.tif	2.51731		14182	MAX_NT-14182_B6_S1-3_Thy1_Ag-15.lif - 63x_Z-stacks_3-3-1_LocThk-1.tif	0.357	14178	MAX_NT-14178_B5_S1-3_Thy1_Ag-22.lif - 63x_Z-stacks_1-1_LocThk-1.tif	0.722									14182	MAX_NT-14182_B6_S1-3_Thy1_Ag-15.lif - 63x_Z-stacks_3-3-1_LocThk-1.tif	0.538	14178	MAX_NT-14178_B5_S1-3_Thy1_Ag-22.lif - 63x_Z-stacks_1-1_LocThk-1.tif	0.607
	0.778	0.542						14182	MAX_NT-14182_B6_S1-3_Thy1_Ag-15.lif - 63x_Z-stacks_3-2-1_LocThk-1.tif	0.34793	14176	MAX_NT-14176_B5_S3-3_Thy1_Ag-22.lif - 63x_Z-stacks_2-1-1_LocThk-1.tif	0.772629		14182	MAX_NT-14182_B6_S1-3_Thy1_Ag-15.lif - 63x_Z-stacks_3-2-1_LocThk-1.tif	0.624	14176	MAX_NT-14176_B5_S3-3_Thy1_Ag-22.lif - 63x_Z-stacks_2-1-1_LocThk-1.tif	0.986									14182	MAX_NT-14182_B6_S1-3_Thy1_Ag-15.lif - 63x_Z-stacks_3-2-1_LocThk-1.tif	0.63	14176	MAX_NT-14176_B5_S3-3_Thy1_Ag-22.lif - 63x_Z-stacks_2-1-1_LocThk-1.tif	0.641
	0.197	0.345						14182	MAX_NT-14182_B6_S1-3_Thy1_Ag-15.lif - 63x_Z-stacks_3-1-1_LocThk-1.tif	0.100561	14176	MAX_NT-14176_B5_S3-3_Thy1_Ag-22.lif - 63x_Z-stacks_1-1-1_LocThk-1.tif	1.58143		14182	MAX_NT-14182_B6_S1-3_Thy1_Ag-15.lif - 63x_Z-stacks_3-1-1_LocThk-1.tif	0.227	14176	MAX_NT-14176_B5_S3-3_Thy1_Ag-22.lif - 63x_Z-stacks_1-1-1_LocThk-1.tif	1.066									14182	MAX_NT-14182_B6_S1-3_Thy1_Ag-15.lif - 63x_Z-stacks_3-1-1_LocThk-1.tif	0.481	14176	MAX_NT-14176_B5_S3-3_Thy1_Ag-22.lif - 63x_Z-stacks_1-1-1_LocThk-1.tif	0.685
	0.049	0.335						14182	MAX_NT-14182_B6_S1-3_Thy1_Ag-15.lif - 63x_Z-stacks_4-1-1_LocThk-1.tif	0.87259	14176	MAX_NT-14176_B5_S2-2_Thy1_Ag-22.lif - 63x_Z-stacks_3-2-1_LocThk-1.tif	2.0907		14182	MAX_NT-14182_B6_S1-3_Thy1_Ag-15.lif - 63x_Z-stacks_4-1-1_LocThk-1.tif	0.899	14176	MAX_NT-14176_B5_S2-2_Thy1_Ag-22.lif - 63x_Z-stacks_3-2-1_LocThk-1.tif	1.428									14182	MAX_NT-14182_B6_S1-3_Thy1_Ag-15.lif - 63x_Z-stacks_4-1-1_LocThk-1.tif	0.738	14176	MAX_NT-14176_B5_S2-2_Thy1_Ag-22.lif - 63x_Z-stacks_3-2-1_LocThk-1.tif	0.706
	0.069	0.266						14177	MAX_NT-14177_B5_S3-2_Thy1_Ag-15.lif - 63x_Z-stacks_1-2-1_LocThk-1.tif	0.191388	14176	MAX_NT-14176_B5_S2-2_Thy1_Ag-22.lif - 63x_Z-stacks_2-1-1_LocThk-1.tif	2.00831		14177	MAX_NT-14177_B5_S3-2_Thy1_Ag-15.lif - 63x_Z-stacks_1-2-1_LocThk-1.tif	0.229	14176	MAX_NT-14176_B5_S2-2_Thy1_Ag-22.lif - 63x_Z-stacks_2-1-1_LocThk-1.tif	0.957									14177	MAX_NT-14177_B5_S3-2_Thy1_Ag-15.lif - 63x_Z-stacks_1-2-1_LocThk-1.tif	0.507	14176	MAX_NT-14176_B5_S2-2_Thy1_Ag-22.lif - 63x_Z-stacks_2-1-1_LocThk-1.tif	0.684
	0.098	1.093						14177	MAX_NT-14177_B5_S3-2_Thy1_Ag-15.lif - 63x_Z-stacks_1-1-1_LocThk-1.tif	0.931828	14176	MAX_NT-14176_B5_S2-2_Thy1_Ag-22.lif - 63x_Z-stacks_1-1_LocThk-1.tif	2.1192		14177	MAX_NT-14177_B5_S3-2_Thy1_Ag-15.lif - 63x_Z-stacks_1-1-1_LocThk-1.tif	0.774	14176	MAX_NT-14176_B5_S2-2_Thy1_Ag-22.lif - 63x_Z-stacks_1-1_LocThk-1.tif	1.102									14177	MAX_NT-14177_B5_S3-2_Thy1_Ag-15.lif - 63x_Z-stacks_1-1-1_LocThk-1.tif	0.733	14176	MAX_NT-14176_B5_S2-2_Thy1_Ag-22.lif - 63x_Z-stacks_1-1_LocThk-1.tif	0.747
	0.059	0.62						14177	MAX_NT-14177_B5_S3-2_Thy1_Ag-15.lif - 63x_Z-stacks_2-3-1_LocThk-1.tif	0.350876	13877	MAX_NT-13877_B4_S3-4_Thy1_Ag-22.lif - 63x_Z stack_1-1_LocThk-1.tif	2.2581		14177	MAX_NT-14177_B5_S3-2_Thy1_Ag-15.lif - 63x_Z-stacks_2-3-1_LocThk-1.tif	0.413	13877	MAX_NT-13877_B4_S3-4_Thy1_Ag-22.lif - 63x_Z stack_1-1_LocThk-1.tif	0.623									14177	MAX_NT-14177_B5_S3-2_Thy1_Ag-15.lif - 63x_Z-stacks_2-3-1_LocThk-1.tif	0.544	13877	MAX_NT-13877_B4_S3-4_Thy1_Ag-22.lif - 63x_Z stack_1-1_LocThk-1.tif	0.605
	0.138	0.926						14177	MAX_NT-14177_B5_S3-2_Thy1_Ag-15.lif - 63x_Z-stacks_2-2-1_LocThk-1.tif	0.213027	13877	MAX_NT-13877_B4_S2-3_Thy1_Ag-22.lif - 63x_Z stack_2-2_LocThk-1.tif	0.540991		14177	MAX_NT-14177_B5_S3-2_Thy1_Ag-15.lif - 63x_Z-stacks_2-2-1_LocThk-1.tif	0.649	13877	MAX_NT-13877_B4_S2-3_Thy1_Ag-22.lif - 63x_Z stack_2-2_LocThk-1.tif	0.57									14177	MAX_NT-14177_B5_S3-2_Thy1_Ag-15.lif - 63x_Z-stacks_2-2-1_LocThk-1.tif	0.668	13877	MAX_NT-13877_B4_S2-3_Thy1_Ag-22.lif - 63x_Z stack_2-2_LocThk-1.tif	0.565
	0.069	0.187						14177	MAX_NT-14177_B5_S3-2_Thy1_Ag-15.lif - 63x_Z-stacks_2-1-1_LocThk-1.tif	0.312539	13877	MAX_NT-13877_B4_S2-3_Thy1_Ag-22.lif - 63x_Z stack_1-1_LocThk-1.tif	0.755569		14177	MAX_NT-14177_B5_S3-2_Thy1_Ag-15.lif - 63x_Z-stacks_2-1-1_LocThk-1.tif	0.61	13877	MAX_NT-13877_B4_S2-3_Thy1_Ag-22.lif - 63x_Z stack_1-1_LocThk-1.tif	0.751									14177	MAX_NT-14177_B5_S3-2_Thy1_Ag-15.lif - 63x_Z-stacks_2-1-1_LocThk-1.tif	0.559	13877	MAX_NT-13877_B4_S2-3_Thy1_Ag-22.lif - 63x_Z stack_1-1_LocThk-1.tif	0.692
	0.098	0.896						14177	MAX_NT-14177_B5_S3-2_Thy1_Ag-15.lif - 63x_Z-stacks_3-3-1_LocThk-1.tif	0.304245	14184	MAX_NT-14184_B5_S3-2_Thy1_Ag-22.lif - 63x_Z-stacks_2-1-1_LocThk-1.tif	5.14177		14177	MAX_NT-14177_B5_S3-2_Thy1_Ag-15.lif - 63x_Z-stacks_3-3-1_LocThk-1.tif	0.385	14184	MAX_NT-14184_B5_S3-2_Thy1_Ag-22.lif - 63x_Z-stacks_2-1-1_LocThk-1.tif	0.6									14177	MAX_NT-14177_B5_S3-2_Thy1_Ag-15.lif - 63x_Z-stacks_3-3-1_LocThk-1.tif	0.52	14184	MAX_NT-14184_B5_S3-2_Thy1_Ag-22.lif - 63x_Z-stacks_2-1-1_LocThk-1.tif	0.579
	0.079	0.177						14177	MAX_NT-14177_B5_S3-2_Thy1_Ag-15.lif - 63x_Z-stacks_3-2-1_LocThk-1.tif	0.64602	13876	MAX_NT-13876_B4_S3-1_Thy1_Ag-22.lif - 63x_Z-stacks_4-1_LocThk-1.tif	0.587422		14177	MAX_NT-14177_B5_S3-2_Thy1_Ag-15.lif - 63x_Z-stacks_3-2-1_LocThk-1.tif	0.351	13876	MAX_NT-13876_B4_S3-1_Thy1_Ag-22.lif - 63x_Z-stacks_4-1_LocThk-1.tif	0.25									14177	MAX_NT-14177_B5_S3-2_Thy1_Ag-15.lif - 63x_Z-stacks_3-2-1_LocThk-1.tif	0.505	13876	MAX_NT-13876_B4_S3-1_Thy1_Ag-22.lif - 63x_Z-stacks_4-1_LocThk-1.tif	0.464
	0.069	0.276						14177	MAX_NT-14177_B5_S3-2_Thy1_Ag-15.lif - 63x_Z-stacks_3-1-1_LocThk-1.tif	0.231923	13877	MAX_NT-13877_B4_S2-3_Thy1_Ag-22.lif - 63x_Z stack_2-1_LocThk-1.tif	1.12214		14177	MAX_NT-14177_B5_S3-2_Thy1_Ag-15.lif - 63x_Z-stacks_3-1-1_LocThk-1.tif	0.285	13877	MAX_NT-13877_B4_S2-3_Thy1_Ag-22.lif - 63x_Z stack_2-1_LocThk-1.tif	0.741									14177	MAX_NT-14177_B5_S3-2_Thy1_Ag-15.lif - 63x_Z-stacks_3-1-1_LocThk-1.tif	0.517	13877	MAX_NT-13877_B4_S2-3_Thy1_Ag-22.lif - 63x_Z stack_2-1_LocThk-1.tif	0.671
	0.098	0.384						14177	MAX_NT-14177_B5_S1-3_Thy1_Ag-15.lif - 63x_Z-stacks_1-3-1_LocThk-1.tif	0.327847	13876	MAX_NT-13876_B4_S3-1_Thy1_Ag-22.lif - 63x_Z-stacks_2-1_LocThk-1.tif	1.4594		14177	MAX_NT-14177_B5_S1-3_Thy1_Ag-15.lif - 63x_Z-stacks_1-3-1_LocThk-1.tif	0.355	13876	MAX_NT-13876_B4_S3-1_Thy1_Ag-22.lif - 63x_Z-stacks_2-1_LocThk-1.tif	0.852									14177	MAX_NT-14177_B5_S1-3_Thy1_Ag-15.lif - 63x_Z-stacks_1-3-1_LocThk-1.tif	0.501	13876	MAX_NT-13876_B4_S3-1_Thy1_Ag-22.lif - 63x_Z-stacks_2-1_LocThk-1.tif	0.687
	0.089	0.325						14177	MAX_NT-14177_B5_S1-3_Thy1_Ag-15.lif - 63x_Z-stacks_1-2-1_LocThk-1.tif	0.190214					14177	MAX_NT-14177_B5_S1-3_Thy1_Ag-15.lif - 63x_Z-stacks_1-2-1_LocThk-1.tif	0.415												14177	MAX_NT-14177_B5_S1-3_Thy1_Ag-15.lif - 63x_Z-stacks_1-2-1_LocThk-1.tif	0.587
	0.345	0.039						14177	MAX_NT-14177_B5_S1-3_Thy1_Ag-15.lif - 63x_Z-stacks_1-1-1_LocThk-1.tif	0.715479					14177	MAX_NT-14177_B5_S1-3_Thy1_Ag-15.lif - 63x_Z-stacks_1-1-1_LocThk-1.tif	0.514												14177	MAX_NT-14177_B5_S1-3_Thy1_Ag-15.lif - 63x_Z-stacks_1-1-1_LocThk-1.tif	0.575
	0.069	0.335						14177	MAX_NT-14177_B5_S1-3_Thy1_Ag-15.lif - 63x_Z-stacks_2-5-1_LocThk-1.tif	0.612864					14177	MAX_NT-14177_B5_S1-3_Thy1_Ag-15.lif - 63x_Z-stacks_2-5-1_LocThk-1.tif	0.485												14177	MAX_NT-14177_B5_S1-3_Thy1_Ag-15.lif - 63x_Z-stacks_2-5-1_LocThk-1.tif	0.499
	0.591	0.364						14177	MAX_NT-14177_B5_S1-3_Thy1_Ag-15.lif - 63x_Z-stacks_2-4-1_LocThk-1.tif	0.199739					14177	MAX_NT-14177_B5_S1-3_Thy1_Ag-15.lif - 63x_Z-stacks_2-4-1_LocThk-1.tif	0.213												14177	MAX_NT-14177_B5_S1-3_Thy1_Ag-15.lif - 63x_Z-stacks_2-4-1_LocThk-1.tif	0.451
	0.039	0.295						14177	MAX_NT-14177_B5_S1-3_Thy1_Ag-15.lif - 63x_Z-stacks_2-2-1_LocThk-1.tif	1.04675					14177	MAX_NT-14177_B5_S1-3_Thy1_Ag-15.lif - 63x_Z-stacks_2-2-1_LocThk-1.tif	0.842												14177	MAX_NT-14177_B5_S1-3_Thy1_Ag-15.lif - 63x_Z-stacks_2-2-1_LocThk-1.tif	0.681
	0.059	0.483						14177	MAX_NT-14177_B5_S1-3_Thy1_Ag-15.lif - 63x_Z-stacks_3-1-1_LocThk-1.tif	0.926045					14177	MAX_NT-14177_B5_S1-3_Thy1_Ag-15.lif - 63x_Z-stacks_3-1-1_LocThk-1.tif	0.75												14177	MAX_NT-14177_B5_S1-3_Thy1_Ag-15.lif - 63x_Z-stacks_3-1-1_LocThk-1.tif	0.723
	0.187	0.246						14182	MAX_NT-14182_B6_S2-2_Thy1_Ag-15.lif - 63x_Z-stacks_2-3-1_LocThk-1.tif	0.308542					14182	MAX_NT-14182_B6_S2-2_Thy1_Ag-15.lif - 63x_Z-stacks_2-3-1_LocThk-1.tif	0.355												14182	MAX_NT-14182_B6_S2-2_Thy1_Ag-15.lif - 63x_Z-stacks_2-3-1_LocThk-1.tif	0.611
	0.108	0.522						14182	MAX_NT-14182_B6_S2-2_Thy1_Ag-15.lif - 63x_Z-stacks_2-1-1_LocThk-1.tif	0.144712					14182	MAX_NT-14182_B6_S2-2_Thy1_Ag-15.lif - 63x_Z-stacks_2-1-1_LocThk-1.tif	0.284												14182	MAX_NT-14182_B6_S2-2_Thy1_Ag-15.lif - 63x_Z-stacks_2-1-1_LocThk-1.tif	0.499
	0.079	0.443						14182	MAX_NT-14182_B6_S2-2_Thy1_Ag-15.lif - 63x_Z-stacks_2-2-1_LocThk-1.tif	0.905309					14182	MAX_NT-14182_B6_S2-2_Thy1_Ag-15.lif - 63x_Z-stacks_2-2-1_LocThk-1.tif	0.576												14182	MAX_NT-14182_B6_S2-2_Thy1_Ag-15.lif - 63x_Z-stacks_2-2-1_LocThk-1.tif	0.564
	0.039	0.315						14182	MAX_NT-14182_B6_S2-2_Thy1_Ag-15.lif - 63x_Z-stacks_3-1-2_LocThk-1.tif	0.59239					14182	MAX_NT-14182_B6_S2-2_Thy1_Ag-15.lif - 63x_Z-stacks_3-1-2_LocThk-1.tif	0.318												14182	MAX_NT-14182_B6_S2-2_Thy1_Ag-15.lif - 63x_Z-stacks_3-1-2_LocThk-1.tif	0.507
	0.079	0.896						14182	MAX_NT-14182_B6_S2-2_Thy1_Ag-15.lif - 63x_Z-stacks_3-1-1_LocThk-1.tif	0.559842					14182	MAX_NT-14182_B6_S2-2_Thy1_Ag-15.lif - 63x_Z-stacks_3-1-1_LocThk-1.tif	0.376												14182	MAX_NT-14182_B6_S2-2_Thy1_Ag-15.lif - 63x_Z-stacks_3-1-1_LocThk-1.tif	0.52
	0.079	0.177						14182	MAX_NT-14182_B6_S2-2_Thy1_Ag-15.lif - 63x_Z-stacks_1-1-3_LocThk-1.tif	1.69787					14182	MAX_NT-14182_B6_S2-2_Thy1_Ag-15.lif - 63x_Z-stacks_1-1-3_LocThk-1.tif	0.359												14182	MAX_NT-14182_B6_S2-2_Thy1_Ag-15.lif - 63x_Z-stacks_1-1-3_LocThk-1.tif	0.531
	0.236	0.817						14182	MAX_NT-14182_B6_S3-2_Thy1_Ag-15.lif - 63x_Z-stacks_1-2_LocThk-1.tif	1.00266					14182	MAX_NT-14182_B6_S3-2_Thy1_Ag-15.lif - 63x_Z-stacks_1-2_LocThk-1.tif	0.38												14182	MAX_NT-14182_B6_S3-2_Thy1_Ag-15.lif - 63x_Z-stacks_1-2_LocThk-1.tif	0.499
	0.03	0.611						14182	MAX_NT-14182_B6_S3-2_Thy1_Ag-15.lif - 63x_Z-stacks_2-1-2_LocThk-1.tif	0.360905					14182	MAX_NT-14182_B6_S3-2_Thy1_Ag-15.lif - 63x_Z-stacks_2-1-2_LocThk-1.tif	0.38												14182	MAX_NT-14182_B6_S3-2_Thy1_Ag-15.lif - 63x_Z-stacks_2-1-2_LocThk-1.tif	0.562
	0.089	0.433						14182	MAX_NT-14182_B6_S3-2_Thy1_Ag-15.lif - 63x_Z-stacks_2-1-1_LocThk-1.tif	0.630064					14182	MAX_NT-14182_B6_S3-2_Thy1_Ag-15.lif - 63x_Z-stacks_2-1-1_LocThk-1.tif	0.292												14182	MAX_NT-14182_B6_S3-2_Thy1_Ag-15.lif - 63x_Z-stacks_2-1-1_LocThk-1.tif	0.487
	0.03	0.256						14182	MAX_NT-14182_B6_S3-2_Thy1_Ag-15.lif - 63x_Z-stacks_3-3_LocThk-1.tif	0.532915					14182	MAX_NT-14182_B6_S3-2_Thy1_Ag-15.lif - 63x_Z-stacks_3-3_LocThk-1.tif	0.506												14182	MAX_NT-14182_B6_S3-2_Thy1_Ag-15.lif - 63x_Z-stacks_3-3_LocThk-1.tif	0.592
	0.256	0.778						14182	MAX_NT-14182_B6_S3-2_Thy1_Ag-15.lif - 63x_Z-stacks_3-1_LocThk-1.tif	1.73025					14182	MAX_NT-14182_B6_S3-2_Thy1_Ag-15.lif - 63x_Z-stacks_3-1_LocThk-1.tif	0.445												14182	MAX_NT-14182_B6_S3-2_Thy1_Ag-15.lif - 63x_Z-stacks_3-1_LocThk-1.tif	0.601
	0.03	0.315						14182	MAX_NT-14182_B6_S2-2_Thy1_Ag-15.lif - 63x_Z-stacks_1-1-2_LocThk-1.tif	0.604397					14182	MAX_NT-14182_B6_S2-2_Thy1_Ag-15.lif - 63x_Z-stacks_1-1-2_LocThk-1.tif	0.403												14182	MAX_NT-14182_B6_S2-2_Thy1_Ag-15.lif - 63x_Z-stacks_1-1-2_LocThk-1.tif	0.56
	0.039	0.473
	0.286	0.433
	0.197	0.601							Axons selected for typical images in Fig.8E
	0.187	0.926
	0.138	0.63
	0.069	0.591						(Shaobo added on 2023.1.14)
	0.098	0.483						Fig 8F							Fig 8G														Fig. 8H
	0.069	0.098						2) Bouton density distribution curve							2) Bouton size distribution curve														2) Bouton width distribution curve
	0.089	0.138								Density (/10 μm)
	0.089	0.118						Animal	Image of axon	NT-/- + Agrin-15	Animal	Image of axon	NT-/- + Agrin-22			Treatment	Animal	Bouton No	Image source & ROI	Area (µm2)			Treatment	Animal	Bouton No	Image source & ROI	Area (µm2)		Treatment	Animal	Bouton No	Image source & ROI	Width (μm)		Treatment	Animal	Bouton No	Image source & ROI	Width (μm)
	0.246	0.256						14183	MAX_NT-14183_B5_S3-3_Thy1_Ag-15.lif - 63x_Z-stacks_2-3-1_LocThk-1.tif	0.192166	14184	MAX_NT-14184_B5_S3-2_Thy1_Ag-22.lif - 63x_Z-stacks_4-1-1_LocThk-3-1.tif	0.775062			Agrin-15	14183	1	MAX_NT-14183_B5_S3-3_Thy1_Ag-15.lif - 63x_Z-stacks_2-3-1_LocThk.tif	0.213			Agrin-22	14184	1	MAX_NT-14184_B5_S3-2_Thy1_Ag-22.lif - 63x_Z-stacks_3-1-1_LocThk:0001-0045	0.362		Agrin-15	14183	1	MAX_NT-14183_B5_S3-3_Thy1_Ag-15.lif - 63x_Z-stacks_2-3-1_LocThk.tif	0.452		Agrin-22	14184	1	MAX_NT-14184_B5_S3-2_Thy1_Ag-22.lif - 63x_Z-stacks_3-1-1_LocThk:0001-0045	0.503
	0.089	0.138						14183	MAX_NT-14183_B5_S3-3_Thy1_Ag-15.lif - 63x_Z-stacks_2-2-1_LocThk-1.tif	0.637689	14184	MAX_NT-14184_B5_S3-2_Thy1_Ag-22.lif - 63x_Z-stacks_3-1-1_LocThk-1.tif	0.483			Agrin-15	14183	2	MAX_NT-14183_B5_S3-3_Thy1_Ag-15.lif - 63x_Z-stacks_2-2-1_LocThk.tif	0.407			Agrin-22	14184	2	MAX_NT-14184_B5_S3-2_Thy1_Ag-22.lif - 63x_Z-stacks_3-1-1_LocThk:0002-1088	1.1		Agrin-15	14183	2	MAX_NT-14183_B5_S3-3_Thy1_Ag-15.lif - 63x_Z-stacks_2-2-1_LocThk.tif	0.556		Agrin-22	14184	2	MAX_NT-14184_B5_S3-2_Thy1_Ag-22.lif - 63x_Z-stacks_3-1-1_LocThk:0002-1088	0.777
	0.098	0.276						14183	MAX_NT-14183_B5_S3-3_Thy1_Ag-15.lif - 63x_Z-stacks_2-1-1_LocThk-1.tif	0.352359	14184	MAX_NT-14184_B5_S3-2_Thy1_Ag-22.lif - 63x_Z-stacks_1-1-1_LocThk-1.tif	1.3152			Agrin-15	14183	3	MAX_NT-14183_B5_S3-3_Thy1_Ag-15.lif - 63x_Z-stacks_2-1-1_LocThk.tif:0001-0584	0.394			Agrin-22	14184	3	MAX_NT-14184_B5_S3-2_Thy1_Ag-22.lif - 63x_Z-stacks_3-1-1_LocThk:0003-1182	0.231		Agrin-15	14183	3	MAX_NT-14183_B5_S3-3_Thy1_Ag-15.lif - 63x_Z-stacks_2-1-1_LocThk.tif:0001-0584	0.587		Agrin-22	14184	3	MAX_NT-14184_B5_S3-2_Thy1_Ag-22.lif - 63x_Z-stacks_3-1-1_LocThk:0003-1182	0.482
	0.03	0.177						14183	MAX_NT-14183_B5_S3-3_Thy1_Ag-15.lif - 63x_Z-stacks_1-1-1_LocThk-1.tif	0.401234	14184	MAX_NT-14184_B5_S1-1_Thy1_Ag-22_X.lif - 63x_Z-stacks_3-2-1_LocThk-1.tif	1.82945			Agrin-15	14183	4	MAX_NT-14183_B5_S3-3_Thy1_Ag-15.lif - 63x_Z-stacks_2-1-1_LocThk.tif:0002-1072	0.611			Agrin-22	14184	4	MAX_NT-14184_B5_S3-2_Thy1_Ag-22.lif - 63x_Z-stacks_3-1-1_LocThk:0005-1680	1.58		Agrin-15	14183	4	MAX_NT-14183_B5_S3-3_Thy1_Ag-15.lif - 63x_Z-stacks_2-1-1_LocThk.tif:0002-1072	0.722		Agrin-22	14184	4	MAX_NT-14184_B5_S3-2_Thy1_Ag-22.lif - 63x_Z-stacks_3-1-1_LocThk:0005-1680	0.798
	0.03	0.217						14183	MAX_NT-14183_B5_S2-2_Thy1_Ag-15.lif - 63x_Z-stacks_3-1-1_LocThk-1.tif	0.234937	14184	MAX_NT-14184_B5_S1-1_Thy1_Ag-22_X.lif - 63x_Z-stacks_2-1_LocThk-1.tif	1.95582			Agrin-15	14183	5	MAX_NT-14183_B5_S3-3_Thy1_Ag-15.lif - 63x_Z-stacks_1-1-1_LocThk.tif:0001-0241	0.944			Agrin-22	14184	5	MAX_NT-14184_B5_S3-2_Thy1_Ag-22.lif - 63x_Z-stacks_3-1-1_LocThk:0006-1785	1.884		Agrin-15	14183	5	MAX_NT-14183_B5_S3-3_Thy1_Ag-15.lif - 63x_Z-stacks_1-1-1_LocThk.tif:0001-0241	0.651		Agrin-22	14184	5	MAX_NT-14184_B5_S3-2_Thy1_Ag-22.lif - 63x_Z-stacks_3-1-1_LocThk:0006-1785	1.097
	0.128	0.512						14183	MAX_NT-14183_B5_S2-2_Thy1_Ag-15.lif - 63x_Z-stacks_2-1-1_LocThk-1.tif	0.490045	14178	MAX_NT-14178_B5_S3-3_Thy1_Ag-22.lif - 63x_Z-stacks_3-3-1_LocThk-1.tif	1.68288			Agrin-15	14183	6	MAX_NT-14183_B5_S3-3_Thy1_Ag-15.lif - 63x_Z-stacks_1-1-1_LocThk.tif:0002-0306	0.609			Agrin-22	14184	6	MAX_NT-14184_B5_S3-2_Thy1_Ag-22.lif - 63x_Z-stacks_4-1-1_LocThk-3.tif:0001-1060	1.682		Agrin-15	14183	6	MAX_NT-14183_B5_S3-3_Thy1_Ag-15.lif - 63x_Z-stacks_1-1-1_LocThk.tif:0002-0306	0.72		Agrin-22	14184	6	MAX_NT-14184_B5_S3-2_Thy1_Ag-22.lif - 63x_Z-stacks_4-1-1_LocThk-3.tif:0001-1060	0.891
	0.049	0.276						14183	MAX_NT-14183_B5_S2-2_Thy1_Ag-15.lif - 63x_Z-stacks_1-1-1_LocThk-1.tif	0.402898	14178	MAX_NT-14178_B5_S3-3_Thy1_Ag-22.lif - 63x_Z-stacks_3-2-1_LocThk-1.tif	1.54533			Agrin-15	14183	7	MAX_NT-14183_B5_S2-2_Thy1_Ag-15.lif - 63x_Z-stacks_3-1-1_LocThk.tif:0001-0367	1.122			Agrin-22	14184	7	MAX_NT-14184_B5_S3-2_Thy1_Ag-22.lif - 63x_Z-stacks_4-1-1_LocThk-3.tif:0002-1289	4.38		Agrin-15	14183	7	MAX_NT-14183_B5_S2-2_Thy1_Ag-15.lif - 63x_Z-stacks_3-1-1_LocThk.tif:0001-0367	0.586		Agrin-22	14184	7	MAX_NT-14184_B5_S3-2_Thy1_Ag-22.lif - 63x_Z-stacks_4-1-1_LocThk-3.tif:0002-1289	1.265
	0.03	0.542						14183	MAX_NT-14183_B5_S1-2_Thy1_Ag-15.lif - 63x_Z-stacks_3-1-1_LocThk-1.tif	0.672033	14178	MAX_NT-14178_B5_S3-3_Thy1_Ag-22.lif - 63x_Z-stacks_3-1-1_LocThk-1.tif	1.30446			Agrin-15	14183	8	MAX_NT-14183_B5_S2-2_Thy1_Ag-15.lif - 63x_Z-stacks_3-1-1_LocThk.tif:0002-0701	0.993			Agrin-22	14184	8	MAX_NT-14184_B5_S3-2_Thy1_Ag-22.lif - 63x_Z-stacks_4-1-1_LocThk-3.tif:0003-1402	4.124		Agrin-15	14183	8	MAX_NT-14183_B5_S2-2_Thy1_Ag-15.lif - 63x_Z-stacks_3-1-1_LocThk.tif:0002-0701	0.867		Agrin-22	14184	8	MAX_NT-14184_B5_S3-2_Thy1_Ag-22.lif - 63x_Z-stacks_4-1-1_LocThk-3.tif:0003-1402	1.317
	0.039	0.079						14183	MAX_NT-14183_B5_S1-2_Thy1_Ag-15.lif - 63x_Z-stacks_2-1-1_LocThk-1.tif	1.22016	14178	MAX_NT-14178_B5_S3-3_Thy1_Ag-22.lif - 63x_Z-stacks_2-1-1_LocThk-1.tif	2.68327			Agrin-15	14183	9	MAX_NT-14183_B5_S2-2_Thy1_Ag-15.lif - 63x_Z-stacks_3-1-1_LocThk.tif:0003-1847	1.167			Agrin-22	14184	9	MAX_NT-14184_B5_S3-2_Thy1_Ag-22.lif - 63x_Z-stacks_4-1-1_LocThk-3.tif:0004-1477	1.087		Agrin-15	14183	9	MAX_NT-14183_B5_S2-2_Thy1_Ag-15.lif - 63x_Z-stacks_3-1-1_LocThk.tif:0003-1847	0.747		Agrin-22	14184	9	MAX_NT-14184_B5_S3-2_Thy1_Ag-22.lif - 63x_Z-stacks_4-1-1_LocThk-3.tif:0004-1477	0.815
	0.059	0.266						14183	MAX_NT-14183_B5_S1-2_Thy1_Ag-15.lif - 63x_Z-stacks_1-2-1_LocThk-1.tif	0.493199	14178	MAX_NT-14178_B5_S3-3_Thy1_Ag-22.lif - 63x_Z-stacks_1-2-1_LocThk-1.tif	1.51108			Agrin-15	14183	10	MAX_NT-14183_B5_S2-2_Thy1_Ag-15.lif - 63x_Z-stacks_2-1-1_LocThk.tif:0001-0168	0.247			Agrin-22	14184	10	MAX_NT-14184_B5_S3-2_Thy1_Ag-22.lif - 63x_Z-stacks_4-1-1_LocThk-3.tif:0005-1518	0.427		Agrin-15	14183	10	MAX_NT-14183_B5_S2-2_Thy1_Ag-15.lif - 63x_Z-stacks_2-1-1_LocThk.tif:0001-0168	0.452		Agrin-22	14184	10	MAX_NT-14184_B5_S3-2_Thy1_Ag-22.lif - 63x_Z-stacks_4-1-1_LocThk-3.tif:0005-1518	0.612
	0.03	0.118						14183	MAX_NT-14183_B5_S1-2_Thy1_Ag-15.lif - 63x_Z-stacks_1-1-1_LocThk-1.tif	0.335543	14178	MAX_NT-14178_B5_S3-3_Thy1_Ag-22.lif - 63x_Z-stacks_1-1-1_LocThk-1.tif	3.03795			Agrin-15	14183	11	MAX_NT-14183_B5_S2-2_Thy1_Ag-15.lif - 63x_Z-stacks_2-1-1_LocThk.tif:0002-0299	0.372			Agrin-22	14184	11	MAX_NT-14184_B5_S3-2_Thy1_Ag-22.lif - 63x_Z-stacks_4-1-1_LocThk-3.tif:0006-1652	2.365		Agrin-15	14183	11	MAX_NT-14183_B5_S2-2_Thy1_Ag-15.lif - 63x_Z-stacks_2-1-1_LocThk.tif:0002-0299	0.533		Agrin-22	14184	11	MAX_NT-14184_B5_S3-2_Thy1_Ag-22.lif - 63x_Z-stacks_4-1-1_LocThk-3.tif:0006-1652	1.318
	0.049	0.739						13879	MAX_NT-13879_B4_S3-2_Thy1_Ag-15.lif - 63x_Z stack_3-1-3_LocThk-1.tif	0.321685	14178	MAX_NT-14178_B5_S2-3_Thy1_Ag-22.lif - 63x_Z-stacks_3-2_LocThk-1.tif	3.11798			Agrin-15	14183	12	MAX_NT-14183_B5_S2-2_Thy1_Ag-15.lif - 63x_Z-stacks_2-1-1_LocThk.tif:0003-0376	0.28			Agrin-22	14184	12	MAX_NT-14184_B5_S3-2_Thy1_Ag-22.lif - 63x_Z-stacks_4-1-1_LocThk-3.tif:0007-1710	2.172		Agrin-15	14183	12	MAX_NT-14183_B5_S2-2_Thy1_Ag-15.lif - 63x_Z-stacks_2-1-1_LocThk.tif:0003-0376	0.48		Agrin-22	14184	12	MAX_NT-14184_B5_S3-2_Thy1_Ag-22.lif - 63x_Z-stacks_4-1-1_LocThk-3.tif:0007-1710	1.116
	0.03	0.226						13879	MAX_NT-13879_B4_S3-2_Thy1_Ag-15.lif - 63x_Z stack_3-1-2_LocThk-1.tif	0.5129	14178	MAX_NT-14178_B5_S2-3_Thy1_Ag-22.lif - 63x_Z-stacks_3-1_LocThk-1.tif	4.0115			Agrin-15	14183	13	MAX_NT-14183_B5_S2-2_Thy1_Ag-15.lif - 63x_Z-stacks_2-1-1_LocThk.tif:0004-0930	0.82			Agrin-22	14184	13	MAX_NT-14184_B5_S3-2_Thy1_Ag-22.lif - 63x_Z-stacks_1-1-1_LocThk.tif:0001-0215	2.363		Agrin-15	14183	13	MAX_NT-14183_B5_S2-2_Thy1_Ag-15.lif - 63x_Z-stacks_2-1-1_LocThk.tif:0004-0930	0.801		Agrin-22	14184	13	MAX_NT-14184_B5_S3-2_Thy1_Ag-22.lif - 63x_Z-stacks_1-1-1_LocThk.tif:0001-0215	1.109
	0.108	1.29						13879	MAX_NT-13879_B4_S3-2_Thy1_Ag-15.lif - 63x_Z stack_3-1-1_LocThk-1.tif	0.585019	14178	MAX_NT-14178_B5_S2-3_Thy1_Ag-22.lif - 63x_Z-stacks_2-1-1_LocThk-1.tif	1.62027			Agrin-15	14183	14	MAX_NT-14183_B5_S2-2_Thy1_Ag-15.lif - 63x_Z-stacks_2-1-1_LocThk.tif:0005-1590	0.572			Agrin-22	14184	14	MAX_NT-14184_B5_S3-2_Thy1_Ag-22.lif - 63x_Z-stacks_1-1-1_LocThk.tif:0002-0369	1.992		Agrin-15	14183	14	MAX_NT-14183_B5_S2-2_Thy1_Ag-15.lif - 63x_Z-stacks_2-1-1_LocThk.tif:0005-1590	0.541		Agrin-22	14184	14	MAX_NT-14184_B5_S3-2_Thy1_Ag-22.lif - 63x_Z-stacks_1-1-1_LocThk.tif:0002-0369	1.046
	0.266	0.217						13879	MAX_NT-13879_B4_S3-2_Thy1_Ag-15.lif - 63x_Z stack_2-1-1_LocThk-1.tif	0.327265	14178	MAX_NT-14178_B5_S2-3_Thy1_Ag-22.lif - 63x_Z-stacks_1-1-1_LocThk-1.tif	1.28404			Agrin-15	14183	15	MAX_NT-14183_B5_S2-2_Thy1_Ag-15.lif - 63x_Z-stacks_2-1-1_LocThk.tif:0006-1804	0.427			Agrin-22	14184	15	MAX_NT-14184_B5_S3-2_Thy1_Ag-22.lif - 63x_Z-stacks_1-1-1_LocThk.tif:0003-0485	1.519		Agrin-15	14183	15	MAX_NT-14183_B5_S2-2_Thy1_Ag-15.lif - 63x_Z-stacks_2-1-1_LocThk.tif:0006-1804	0.635		Agrin-22	14184	15	MAX_NT-14184_B5_S3-2_Thy1_Ag-22.lif - 63x_Z-stacks_1-1-1_LocThk.tif:0003-0485	0.954
	0.089	0.276						13879	MAX_NT-13879_B4_S3-2_Thy1_Ag-15.lif - 63x_Z stack_1-1-2_LocThk-1.tif	0.258309	14178	MAX_NT-14178_B5_S1-3_Thy1_Ag-22.lif - 63x_Z-stacks_3-1-4_LocThk-1.tif	2.22825			Agrin-15	14183	16	MAX_NT-14183_B5_S2-2_Thy1_Ag-15.lif - 63x_Z-stacks_2-1-1_LocThk.tif:0007-2358	0.268			Agrin-22	14184	16	MAX_NT-14184_B5_S3-2_Thy1_Ag-22.lif - 63x_Z-stacks_1-1-1_LocThk.tif:0004-0688	0.904		Agrin-15	14183	16	MAX_NT-14183_B5_S2-2_Thy1_Ag-15.lif - 63x_Z-stacks_2-1-1_LocThk.tif:0007-2358	0.478		Agrin-22	14184	16	MAX_NT-14184_B5_S3-2_Thy1_Ag-22.lif - 63x_Z-stacks_1-1-1_LocThk.tif:0004-0688	0.622
	0.039	0.207						13879	MAX_NT-13879_B4_S3-2_Thy1_Ag-15.lif - 63x_Z stack_1-1-1_LocThk-1.tif	0.251822	14178	MAX_NT-14178_B5_S1-3_Thy1_Ag-22.lif - 63x_Z-stacks_3-1-3_LocThk-1.tif	3.44885			Agrin-15	14183	17	MAX_NT-14183_B5_S2-2_Thy1_Ag-15.lif - 63x_Z-stacks_2-1-1_LocThk.tif:0008-2632	0.435			Agrin-22	14184	17	MAX_NT-14184_B5_S3-2_Thy1_Ag-22.lif - 63x_Z-stacks_1-1-1_LocThk.tif:0005-0776	2.508		Agrin-15	14183	17	MAX_NT-14183_B5_S2-2_Thy1_Ag-15.lif - 63x_Z-stacks_2-1-1_LocThk.tif:0008-2632	0.58		Agrin-22	14184	17	MAX_NT-14184_B5_S3-2_Thy1_Ag-22.lif - 63x_Z-stacks_1-1-1_LocThk.tif:0005-0776	1.024
	0.098	0.177						14182	MAX_NT-14182_B6_S1-3_Thy1_Ag-15.lif - 63x_Z-stacks_1-2_LocThk-1.tif	0.922718	14178	MAX_NT-14178_B5_S1-3_Thy1_Ag-22.lif - 63x_Z-stacks_3-1-2_LocThk-1.tif	2.44115			Agrin-15	14183	18	MAX_NT-14183_B5_S2-2_Thy1_Ag-15.lif - 63x_Z-stacks_2-1-1_LocThk.tif:0009-3352	0.378			Agrin-22	14184	18	MAX_NT-14184_B5_S3-2_Thy1_Ag-22.lif - 63x_Z-stacks_1-1-1_LocThk.tif:0006-0860	1.342		Agrin-15	14183	18	MAX_NT-14183_B5_S2-2_Thy1_Ag-15.lif - 63x_Z-stacks_2-1-1_LocThk.tif:0009-3352	0.521		Agrin-22	14184	18	MAX_NT-14184_B5_S3-2_Thy1_Ag-22.lif - 63x_Z-stacks_1-1-1_LocThk.tif:0006-0860	0.839
	0.167	0.226						14182	MAX_NT-14182_B6_S1-3_Thy1_Ag-15.lif - 63x_Z-stacks_1-1-1_LocThk-1.tif	1.94868	14178	MAX_NT-14178_B5_S1-3_Thy1_Ag-22.lif - 63x_Z-stacks_3-1-1_LocThk-1.tif	3.00266			Agrin-15	14183	19	MAX_NT-14183_B5_S2-2_Thy1_Ag-15.lif - 63x_Z-stacks_1-1-1_LocThk.tif:0001-0179	0.454			Agrin-22	14184	19	MAX_NT-14184_B5_S3-2_Thy1_Ag-22.lif - 63x_Z-stacks_1-1-1_LocThk.tif:0007-0977	1.259		Agrin-15	14183	19	MAX_NT-14183_B5_S2-2_Thy1_Ag-15.lif - 63x_Z-stacks_1-1-1_LocThk.tif:0001-0179	0.607		Agrin-22	14184	19	MAX_NT-14184_B5_S3-2_Thy1_Ag-22.lif - 63x_Z-stacks_1-1-1_LocThk.tif:0007-0977	0.873
	0.039	0.256						14182	MAX_NT-14182_B6_S1-3_Thy1_Ag-15.lif - 63x_Z-stacks_2-1_LocThk-1.tif	0.72297	14178	MAX_NT-14178_B5_S1-3_Thy1_Ag-22.lif - 63x_Z-stacks_2-1-1_LocThk-1.tif	2.54783			Agrin-15	14183	20	MAX_NT-14183_B5_S2-2_Thy1_Ag-15.lif - 63x_Z-stacks_1-1-1_LocThk.tif:0002-1284	0.911			Agrin-22	14184	20	MAX_NT-14184_B5_S3-2_Thy1_Ag-22.lif - 63x_Z-stacks_1-1-1_LocThk.tif:0008-1248	1.986		Agrin-15	14183	20	MAX_NT-14183_B5_S2-2_Thy1_Ag-15.lif - 63x_Z-stacks_1-1-1_LocThk.tif:0002-1284	0.761		Agrin-22	14184	20	MAX_NT-14184_B5_S3-2_Thy1_Ag-22.lif - 63x_Z-stacks_1-1-1_LocThk.tif:0008-1248	1.18
	0.039	0.118						14182	MAX_NT-14182_B6_S1-3_Thy1_Ag-15.lif - 63x_Z-stacks_3-3-1_LocThk-1.tif	0.610462	14178	MAX_NT-14178_B5_S1-3_Thy1_Ag-22.lif - 63x_Z-stacks_1-1_LocThk-1.tif	2.51731			Agrin-15	14183	21	MAX_NT-14183_B5_S2-2_Thy1_Ag-15.lif - 63x_Z-stacks_1-1-1_LocThk.tif:0003-1438	0.591			Agrin-22	14184	21	MAX_NT-14184_B5_S3-2_Thy1_Ag-22.lif - 63x_Z-stacks_1-1-1_LocThk.tif:0009-1439	1.141		Agrin-15	14183	21	MAX_NT-14183_B5_S2-2_Thy1_Ag-15.lif - 63x_Z-stacks_1-1-1_LocThk.tif:0003-1438	0.719		Agrin-22	14184	21	MAX_NT-14184_B5_S3-2_Thy1_Ag-22.lif - 63x_Z-stacks_1-1-1_LocThk.tif:0009-1439	0.786
	0.049	0.039						14182	MAX_NT-14182_B6_S1-3_Thy1_Ag-15.lif - 63x_Z-stacks_3-2-1_LocThk-1.tif	0.34793	14176	MAX_NT-14176_B5_S3-3_Thy1_Ag-22.lif - 63x_Z-stacks_2-1-1_LocThk-1.tif	0.772629			Agrin-15	14183	22	MAX_NT-14183_B5_S1-2_Thy1_Ag-15.lif - 63x_Z-stacks_3-1-1_LocThk.tif:0001-0073	0.638			Agrin-22	14184	22	MAX_NT-14184_B5_S3-2_Thy1_Ag-22.lif - 63x_Z-stacks_1-1-1_LocThk.tif:0010-1542	1.279		Agrin-15	14183	22	MAX_NT-14183_B5_S1-2_Thy1_Ag-15.lif - 63x_Z-stacks_3-1-1_LocThk.tif:0001-0073	0.637		Agrin-22	14184	22	MAX_NT-14184_B5_S3-2_Thy1_Ag-22.lif - 63x_Z-stacks_1-1-1_LocThk.tif:0010-1542	0.754
	0.049	0.463						14182	MAX_NT-14182_B6_S1-3_Thy1_Ag-15.lif - 63x_Z-stacks_3-1-1_LocThk-1.tif	0.100561	14176	MAX_NT-14176_B5_S3-3_Thy1_Ag-22.lif - 63x_Z-stacks_1-1-1_LocThk-1.tif	1.58143			Agrin-15	14183	23	MAX_NT-14183_B5_S1-2_Thy1_Ag-15.lif - 63x_Z-stacks_3-1-1_LocThk.tif:0002-0215	2.027			Agrin-22	14184	23	MAX_NT-14184_B5_S3-2_Thy1_Ag-22.lif - 63x_Z-stacks_1-1-1_LocThk.tif:0011-1722	1.961		Agrin-15	14183	23	MAX_NT-14183_B5_S1-2_Thy1_Ag-15.lif - 63x_Z-stacks_3-1-1_LocThk.tif:0002-0215	0.884		Agrin-22	14184	23	MAX_NT-14184_B5_S3-2_Thy1_Ag-22.lif - 63x_Z-stacks_1-1-1_LocThk.tif:0011-1722	1.293
	0.03	0.394						14182	MAX_NT-14182_B6_S1-3_Thy1_Ag-15.lif - 63x_Z-stacks_4-1-1_LocThk-1.tif	0.87259	14176	MAX_NT-14176_B5_S2-2_Thy1_Ag-22.lif - 63x_Z-stacks_3-2-1_LocThk-1.tif	2.0907			Agrin-15	14183	24	MAX_NT-14183_B5_S1-2_Thy1_Ag-15.lif - 63x_Z-stacks_3-1-1_LocThk.tif:0003-0340	3.856			Agrin-22	14184	24	MAX_NT-14184_B5_S1-1_Thy1_Ag-22_X.lif - 63x_Z-stacks_3-2-1_LocThk.tif:0001-0041	0.717		Agrin-15	14183	24	MAX_NT-14183_B5_S1-2_Thy1_Ag-15.lif - 63x_Z-stacks_3-1-1_LocThk.tif:0003-0340	1.012		Agrin-22	14184	24	MAX_NT-14184_B5_S1-1_Thy1_Ag-22_X.lif - 63x_Z-stacks_3-2-1_LocThk.tif:0001-0041	0.726
	0.108	1.379						14177	MAX_NT-14177_B5_S3-2_Thy1_Ag-15.lif - 63x_Z-stacks_1-2-1_LocThk-1.tif	0.191388	14176	MAX_NT-14176_B5_S2-2_Thy1_Ag-22.lif - 63x_Z-stacks_2-1-1_LocThk-1.tif	2.00831			Agrin-15	14183	25	MAX_NT-14183_B5_S1-2_Thy1_Ag-15.lif - 63x_Z-stacks_3-1-1_LocThk.tif:0004-0547	1.136			Agrin-22	14184	25	MAX_NT-14184_B5_S1-1_Thy1_Ag-22_X.lif - 63x_Z-stacks_3-2-1_LocThk.tif:0002-0056	0.319		Agrin-15	14183	25	MAX_NT-14183_B5_S1-2_Thy1_Ag-15.lif - 63x_Z-stacks_3-1-1_LocThk.tif:0004-0547	0.748		Agrin-22	14184	25	MAX_NT-14184_B5_S1-1_Thy1_Ag-22_X.lif - 63x_Z-stacks_3-2-1_LocThk.tif:0002-0056	0.458
	0.03	0.226						14177	MAX_NT-14177_B5_S3-2_Thy1_Ag-15.lif - 63x_Z-stacks_1-1-1_LocThk-1.tif	0.931828	14176	MAX_NT-14176_B5_S2-2_Thy1_Ag-22.lif - 63x_Z-stacks_1-1_LocThk-1.tif	2.1192			Agrin-15	14183	26	MAX_NT-14183_B5_S1-2_Thy1_Ag-15.lif - 63x_Z-stacks_3-1-1_LocThk.tif:0005-1211	0.237			Agrin-22	14184	26	MAX_NT-14184_B5_S1-1_Thy1_Ag-22_X.lif - 63x_Z-stacks_3-2-1_LocThk.tif:0003-0109	0.726		Agrin-15	14183	26	MAX_NT-14183_B5_S1-2_Thy1_Ag-15.lif - 63x_Z-stacks_3-1-1_LocThk.tif:0005-1211	0.452		Agrin-22	14184	26	MAX_NT-14184_B5_S1-1_Thy1_Ag-22_X.lif - 63x_Z-stacks_3-2-1_LocThk.tif:0003-0109	0.716
	0.089	0.355						14177	MAX_NT-14177_B5_S3-2_Thy1_Ag-15.lif - 63x_Z-stacks_2-3-1_LocThk-1.tif	0.350876	13877	MAX_NT-13877_B4_S3-4_Thy1_Ag-22.lif - 63x_Z stack_1-1_LocThk-1.tif	2.2581			Agrin-15	14183	27	MAX_NT-14183_B5_S1-2_Thy1_Ag-15.lif - 63x_Z-stacks_3-1-1_LocThk.tif:0006-1877	2.436			Agrin-22	14184	27	MAX_NT-14184_B5_S1-1_Thy1_Ag-22_X.lif - 63x_Z-stacks_3-2-1_LocThk.tif:0004-0162	0.417		Agrin-15	14183	27	MAX_NT-14183_B5_S1-2_Thy1_Ag-15.lif - 63x_Z-stacks_3-1-1_LocThk.tif:0006-1877	1.118		Agrin-22	14184	27	MAX_NT-14184_B5_S1-1_Thy1_Ag-22_X.lif - 63x_Z-stacks_3-2-1_LocThk.tif:0004-0162	0.538
	0.039	0.256						14177	MAX_NT-14177_B5_S3-2_Thy1_Ag-15.lif - 63x_Z-stacks_2-2-1_LocThk-1.tif	0.213027	13877	MAX_NT-13877_B4_S2-3_Thy1_Ag-22.lif - 63x_Z stack_2-2_LocThk-1.tif	0.540991			Agrin-15	14183	28	MAX_NT-14183_B5_S1-2_Thy1_Ag-15.lif - 63x_Z-stacks_3-1-1_LocThk.tif:0007-1951	0.46			Agrin-22	14184	28	MAX_NT-14184_B5_S1-1_Thy1_Ag-22_X.lif - 63x_Z-stacks_3-2-1_LocThk.tif:0005-0218	0.658		Agrin-15	14183	28	MAX_NT-14183_B5_S1-2_Thy1_Ag-15.lif - 63x_Z-stacks_3-1-1_LocThk.tif:0007-1951	0.579		Agrin-22	14184	28	MAX_NT-14184_B5_S1-1_Thy1_Ag-22_X.lif - 63x_Z-stacks_3-2-1_LocThk.tif:0005-0218	0.686
	0.089	0.177						14177	MAX_NT-14177_B5_S3-2_Thy1_Ag-15.lif - 63x_Z-stacks_2-1-1_LocThk-1.tif	0.312539	13877	MAX_NT-13877_B4_S2-3_Thy1_Ag-22.lif - 63x_Z stack_1-1_LocThk-1.tif	0.755569			Agrin-15	14183	29	MAX_NT-14183_B5_S1-2_Thy1_Ag-15.lif - 63x_Z-stacks_3-1-1_LocThk.tif:0008-2177	1.596			Agrin-22	14184	29	MAX_NT-14184_B5_S1-1_Thy1_Ag-22_X.lif - 63x_Z-stacks_3-2-1_LocThk.tif:0006-0265	0.963		Agrin-15	14183	29	MAX_NT-14183_B5_S1-2_Thy1_Ag-15.lif - 63x_Z-stacks_3-1-1_LocThk.tif:0008-2177	1.005		Agrin-22	14184	29	MAX_NT-14184_B5_S1-1_Thy1_Ag-22_X.lif - 63x_Z-stacks_3-2-1_LocThk.tif:0006-0265	0.829
	0.542	0.414						14177	MAX_NT-14177_B5_S3-2_Thy1_Ag-15.lif - 63x_Z-stacks_3-3-1_LocThk-1.tif	0.304245	14184	MAX_NT-14184_B5_S3-2_Thy1_Ag-22.lif - 63x_Z-stacks_2-1-1_LocThk-1.tif	5.14177			Agrin-15	14183	30	MAX_NT-14183_B5_S1-2_Thy1_Ag-15.lif - 63x_Z-stacks_3-1-1_LocThk.tif:0009-2445	0.294			Agrin-22	14184	30	MAX_NT-14184_B5_S1-1_Thy1_Ag-22_X.lif - 63x_Z-stacks_3-2-1_LocThk.tif:0007-0313	0.249		Agrin-15	14183	30	MAX_NT-14183_B5_S1-2_Thy1_Ag-15.lif - 63x_Z-stacks_3-1-1_LocThk.tif:0009-2445	0.477		Agrin-22	14184	30	MAX_NT-14184_B5_S1-1_Thy1_Ag-22_X.lif - 63x_Z-stacks_3-2-1_LocThk.tif:0007-0313	0.505
	0.059	0.345						14177	MAX_NT-14177_B5_S3-2_Thy1_Ag-15.lif - 63x_Z-stacks_3-2-1_LocThk-1.tif	0.64602	13876	MAX_NT-13876_B4_S3-1_Thy1_Ag-22.lif - 63x_Z-stacks_4-1_LocThk-1.tif	0.587422			Agrin-15	14183	31	MAX_NT-14183_B5_S1-2_Thy1_Ag-15.lif - 63x_Z-stacks_3-1-1_LocThk.tif:0010-2608	1.578			Agrin-22	14184	31	MAX_NT-14184_B5_S1-1_Thy1_Ag-22_X.lif - 63x_Z-stacks_3-2-1_LocThk.tif:0008-0376	0.388		Agrin-15	14183	31	MAX_NT-14183_B5_S1-2_Thy1_Ag-15.lif - 63x_Z-stacks_3-1-1_LocThk.tif:0010-2608	0.806		Agrin-22	14184	31	MAX_NT-14184_B5_S1-1_Thy1_Ag-22_X.lif - 63x_Z-stacks_3-2-1_LocThk.tif:0008-0376	0.631
	0.128	1.093						14177	MAX_NT-14177_B5_S3-2_Thy1_Ag-15.lif - 63x_Z-stacks_3-1-1_LocThk-1.tif	0.231923	13877	MAX_NT-13877_B4_S2-3_Thy1_Ag-22.lif - 63x_Z stack_2-1_LocThk-1.tif	1.12214			Agrin-15	14183	32	MAX_NT-14183_B5_S1-2_Thy1_Ag-15.lif - 63x_Z-stacks_3-1-1_LocThk.tif:0011-3059	0.458			Agrin-22	14184	32	MAX_NT-14184_B5_S1-1_Thy1_Ag-22_X.lif - 63x_Z-stacks_3-2-1_LocThk.tif:0009-0805	0.204		Agrin-15	14183	32	MAX_NT-14183_B5_S1-2_Thy1_Ag-15.lif - 63x_Z-stacks_3-1-1_LocThk.tif:0011-3059	0.511		Agrin-22	14184	32	MAX_NT-14184_B5_S1-1_Thy1_Ag-22_X.lif - 63x_Z-stacks_3-2-1_LocThk.tif:0009-0805	0.452
	0.148	0.207						14177	MAX_NT-14177_B5_S1-3_Thy1_Ag-15.lif - 63x_Z-stacks_1-3-1_LocThk-1.tif	0.327847	13876	MAX_NT-13876_B4_S3-1_Thy1_Ag-22.lif - 63x_Z-stacks_2-1_LocThk-1.tif	1.4594			Agrin-15	14183	33	MAX_NT-14183_B5_S1-2_Thy1_Ag-15.lif - 63x_Z-stacks_3-1-1_LocThk.tif:0012-3086	0.94			Agrin-22	14184	33	MAX_NT-14184_B5_S1-1_Thy1_Ag-22_X.lif - 63x_Z-stacks_2-1_LocThk.tif:0001-0040	1.416		Agrin-15	14183	33	MAX_NT-14183_B5_S1-2_Thy1_Ag-15.lif - 63x_Z-stacks_3-1-1_LocThk.tif:0012-3086	0.581		Agrin-22	14184	33	MAX_NT-14184_B5_S1-1_Thy1_Ag-22_X.lif - 63x_Z-stacks_2-1_LocThk.tif:0001-0040	1.081
	0.049	0.709						14177	MAX_NT-14177_B5_S1-3_Thy1_Ag-15.lif - 63x_Z-stacks_1-2-1_LocThk-1.tif	0.190214						Agrin-15	14183	34	MAX_NT-14183_B5_S1-2_Thy1_Ag-15.lif - 63x_Z-stacks_3-1-1_LocThk.tif:0013-3150	1.694			Agrin-22	14184	34	MAX_NT-14184_B5_S1-1_Thy1_Ag-22_X.lif - 63x_Z-stacks_2-1_LocThk.tif:0002-0104	1.702		Agrin-15	14183	34	MAX_NT-14183_B5_S1-2_Thy1_Ag-15.lif - 63x_Z-stacks_3-1-1_LocThk.tif:0013-3150	0.809		Agrin-22	14184	34	MAX_NT-14184_B5_S1-1_Thy1_Ag-22_X.lif - 63x_Z-stacks_2-1_LocThk.tif:0002-0104	0.856
	0.059	0.689						14177	MAX_NT-14177_B5_S1-3_Thy1_Ag-15.lif - 63x_Z-stacks_1-1-1_LocThk-1.tif	0.715479						Agrin-15	14183	35	MAX_NT-14183_B5_S1-2_Thy1_Ag-15.lif - 63x_Z-stacks_2-1-1_LocThk.tif:0001-0153	3.515			Agrin-22	14184	35	MAX_NT-14184_B5_S1-1_Thy1_Ag-22_X.lif - 63x_Z-stacks_2-1_LocThk.tif:0003-0147	0.215		Agrin-15	14183	35	MAX_NT-14183_B5_S1-2_Thy1_Ag-15.lif - 63x_Z-stacks_2-1-1_LocThk.tif:0001-0153	0.831		Agrin-22	14184	35	MAX_NT-14184_B5_S1-1_Thy1_Ag-22_X.lif - 63x_Z-stacks_2-1_LocThk.tif:0003-0147	0.452
	0.128	0.217						14177	MAX_NT-14177_B5_S1-3_Thy1_Ag-15.lif - 63x_Z-stacks_2-5-1_LocThk-1.tif	0.612864						Agrin-15	14183	36	MAX_NT-14183_B5_S1-2_Thy1_Ag-15.lif - 63x_Z-stacks_2-1-1_LocThk.tif:0002-0248	0.329			Agrin-22	14184	36	MAX_NT-14184_B5_S1-1_Thy1_Ag-22_X.lif - 63x_Z-stacks_2-1_LocThk.tif:0004-0248	1.762		Agrin-15	14183	36	MAX_NT-14183_B5_S1-2_Thy1_Ag-15.lif - 63x_Z-stacks_2-1-1_LocThk.tif:0002-0248	0.506		Agrin-22	14184	36	MAX_NT-14184_B5_S1-1_Thy1_Ag-22_X.lif - 63x_Z-stacks_2-1_LocThk.tif:0004-0248	1.094
	0.423	0.246						14177	MAX_NT-14177_B5_S1-3_Thy1_Ag-15.lif - 63x_Z-stacks_2-4-1_LocThk-1.tif	0.199739						Agrin-15	14183	37	MAX_NT-14183_B5_S1-2_Thy1_Ag-15.lif - 63x_Z-stacks_2-1-1_LocThk.tif:0003-0290	0.983			Agrin-22	14184	37	MAX_NT-14184_B5_S1-1_Thy1_Ag-22_X.lif - 63x_Z-stacks_2-1_LocThk.tif:0005-0420	1.817		Agrin-15	14183	37	MAX_NT-14183_B5_S1-2_Thy1_Ag-15.lif - 63x_Z-stacks_2-1-1_LocThk.tif:0003-0290	0.513		Agrin-22	14184	37	MAX_NT-14184_B5_S1-1_Thy1_Ag-22_X.lif - 63x_Z-stacks_2-1_LocThk.tif:0005-0420	1.105
	0.207	1.26						14177	MAX_NT-14177_B5_S1-3_Thy1_Ag-15.lif - 63x_Z-stacks_2-2-1_LocThk-1.tif	1.04675						Agrin-15	14183	38	MAX_NT-14183_B5_S1-2_Thy1_Ag-15.lif - 63x_Z-stacks_2-1-1_LocThk.tif:0004-0336	0.638			Agrin-22	14184	38	MAX_NT-14184_B5_S1-1_Thy1_Ag-22_X.lif - 63x_Z-stacks_2-1_LocThk.tif:0006-0606	2.105		Agrin-15	14183	38	MAX_NT-14183_B5_S1-2_Thy1_Ag-15.lif - 63x_Z-stacks_2-1-1_LocThk.tif:0004-0336	0.547		Agrin-22	14184	38	MAX_NT-14184_B5_S1-1_Thy1_Ag-22_X.lif - 63x_Z-stacks_2-1_LocThk.tif:0006-0606	1.39
	0.069	1.132						14177	MAX_NT-14177_B5_S1-3_Thy1_Ag-15.lif - 63x_Z-stacks_3-1-1_LocThk-1.tif	0.926045						Agrin-15	14183	39	MAX_NT-14183_B5_S1-2_Thy1_Ag-15.lif - 63x_Z-stacks_2-1-1_LocThk.tif:0005-0424	1.126			Agrin-22	14178	39	MAX_NT-14178_B5_S3-3_Thy1_Ag-22.lif - 63x_Z-stacks_3-3-1_LocThk.tif:0001-0035	1.631		Agrin-15	14183	39	MAX_NT-14183_B5_S1-2_Thy1_Ag-15.lif - 63x_Z-stacks_2-1-1_LocThk.tif:0005-0424	0.597		Agrin-22	14178	39	MAX_NT-14178_B5_S3-3_Thy1_Ag-22.lif - 63x_Z-stacks_3-3-1_LocThk.tif:0001-0035	1.137
	0.03	0.483						14182	MAX_NT-14182_B6_S2-2_Thy1_Ag-15.lif - 63x_Z-stacks_2-3-1_LocThk-1.tif	0.308542						Agrin-15	14183	40	MAX_NT-14183_B5_S1-2_Thy1_Ag-15.lif - 63x_Z-stacks_2-1-1_LocThk.tif:0006-0473	0.46			Agrin-22	14178	40	MAX_NT-14178_B5_S3-3_Thy1_Ag-22.lif - 63x_Z-stacks_3-3-1_LocThk.tif:0002-0150	2.279		Agrin-15	14183	40	MAX_NT-14183_B5_S1-2_Thy1_Ag-15.lif - 63x_Z-stacks_2-1-1_LocThk.tif:0006-0473	0.468		Agrin-22	14178	40	MAX_NT-14178_B5_S3-3_Thy1_Ag-22.lif - 63x_Z-stacks_3-3-1_LocThk.tif:0002-0150	1.382
	0.039	0.423						14182	MAX_NT-14182_B6_S2-2_Thy1_Ag-15.lif - 63x_Z-stacks_2-1-1_LocThk-1.tif	0.144712						Agrin-15	14183	41	MAX_NT-14183_B5_S1-2_Thy1_Ag-15.lif - 63x_Z-stacks_2-1-1_LocThk.tif:0007-0594	0.431			Agrin-22	14178	41	MAX_NT-14178_B5_S3-3_Thy1_Ag-22.lif - 63x_Z-stacks_3-3-1_LocThk.tif:0003-0241	2.13		Agrin-15	14183	41	MAX_NT-14183_B5_S1-2_Thy1_Ag-15.lif - 63x_Z-stacks_2-1-1_LocThk.tif:0007-0594	0.492		Agrin-22	14178	41	MAX_NT-14178_B5_S3-3_Thy1_Ag-22.lif - 63x_Z-stacks_3-3-1_LocThk.tif:0003-0241	0.963
	0.039	0.394						14182	MAX_NT-14182_B6_S2-2_Thy1_Ag-15.lif - 63x_Z-stacks_2-2-1_LocThk-1.tif	0.905309						Agrin-15	14183	42	MAX_NT-14183_B5_S1-2_Thy1_Ag-15.lif - 63x_Z-stacks_2-1-1_LocThk.tif:0008-0790	0.875			Agrin-22	14178	42	MAX_NT-14178_B5_S3-3_Thy1_Ag-22.lif - 63x_Z-stacks_3-3-1_LocThk.tif:0004-0321	0.909		Agrin-15	14183	42	MAX_NT-14183_B5_S1-2_Thy1_Ag-15.lif - 63x_Z-stacks_2-1-1_LocThk.tif:0008-0790	0.602		Agrin-22	14178	42	MAX_NT-14178_B5_S3-3_Thy1_Ag-22.lif - 63x_Z-stacks_3-3-1_LocThk.tif:0004-0321	0.803
	0.236	0.276						14182	MAX_NT-14182_B6_S2-2_Thy1_Ag-15.lif - 63x_Z-stacks_3-1-2_LocThk-1.tif	0.59239						Agrin-15	14183	43	MAX_NT-14183_B5_S1-2_Thy1_Ag-15.lif - 63x_Z-stacks_1-2-1_LocThk.tif:0001-0194	0.916			Agrin-22	14178	43	MAX_NT-14178_B5_S3-3_Thy1_Ag-22.lif - 63x_Z-stacks_3-3-1_LocThk.tif:0005-0436	1.185		Agrin-15	14183	43	MAX_NT-14183_B5_S1-2_Thy1_Ag-15.lif - 63x_Z-stacks_1-2-1_LocThk.tif:0001-0194	0.921		Agrin-22	14178	43	MAX_NT-14178_B5_S3-3_Thy1_Ag-22.lif - 63x_Z-stacks_3-3-1_LocThk.tif:0005-0436	0.84
	0.167	0.138						14182	MAX_NT-14182_B6_S2-2_Thy1_Ag-15.lif - 63x_Z-stacks_3-1-1_LocThk-1.tif	0.559842						Agrin-15	14183	44	MAX_NT-14183_B5_S1-2_Thy1_Ag-15.lif - 63x_Z-stacks_1-2-1_LocThk.tif:0002-0973	0.472			Agrin-22	14178	44	MAX_NT-14178_B5_S3-3_Thy1_Ag-22.lif - 63x_Z-stacks_3-2-1_LocThk.tif:0001-0029	1.03		Agrin-15	14183	44	MAX_NT-14183_B5_S1-2_Thy1_Ag-15.lif - 63x_Z-stacks_1-2-1_LocThk.tif:0002-0973	0.519		Agrin-22	14178	44	MAX_NT-14178_B5_S3-3_Thy1_Ag-22.lif - 63x_Z-stacks_3-2-1_LocThk.tif:0001-0029	0.963
	0.158	0.177						14182	MAX_NT-14182_B6_S2-2_Thy1_Ag-15.lif - 63x_Z-stacks_1-1-3_LocThk-1.tif	1.69787						Agrin-15	14183	45	MAX_NT-14183_B5_S1-2_Thy1_Ag-15.lif - 63x_Z-stacks_1-2-1_LocThk.tif:0003-1473	1.048			Agrin-22	14178	45	MAX_NT-14178_B5_S3-3_Thy1_Ag-22.lif - 63x_Z-stacks_3-2-1_LocThk.tif:0002-0252	1.324		Agrin-15	14183	45	MAX_NT-14183_B5_S1-2_Thy1_Ag-15.lif - 63x_Z-stacks_1-2-1_LocThk.tif:0003-1473	0.745		Agrin-22	14178	45	MAX_NT-14178_B5_S3-3_Thy1_Ag-22.lif - 63x_Z-stacks_3-2-1_LocThk.tif:0002-0252	0.847
	0.049	0.207						14182	MAX_NT-14182_B6_S3-2_Thy1_Ag-15.lif - 63x_Z-stacks_1-2_LocThk-1.tif	1.00266						Agrin-15	14183	46	MAX_NT-14183_B5_S1-2_Thy1_Ag-15.lif - 63x_Z-stacks_1-2-1_LocThk.tif:0004-1502	3.499			Agrin-22	14178	46	MAX_NT-14178_B5_S3-3_Thy1_Ag-22.lif - 63x_Z-stacks_3-2-1_LocThk.tif:0003-0356	0.315		Agrin-15	14183	46	MAX_NT-14183_B5_S1-2_Thy1_Ag-15.lif - 63x_Z-stacks_1-2-1_LocThk.tif:0004-1502	1.476		Agrin-22	14178	46	MAX_NT-14178_B5_S3-3_Thy1_Ag-22.lif - 63x_Z-stacks_3-2-1_LocThk.tif:0003-0356	0.452
	0.098	0.295						14182	MAX_NT-14182_B6_S3-2_Thy1_Ag-15.lif - 63x_Z-stacks_2-1-2_LocThk-1.tif	0.360905						Agrin-15	14183	47	MAX_NT-14183_B5_S1-2_Thy1_Ag-15.lif - 63x_Z-stacks_1-1-1_LocThk.tif:0001-0085	1.322			Agrin-22	14178	47	MAX_NT-14178_B5_S3-3_Thy1_Ag-22.lif - 63x_Z-stacks_3-2-1_LocThk.tif:0004-0487	1.474		Agrin-15	14183	47	MAX_NT-14183_B5_S1-2_Thy1_Ag-15.lif - 63x_Z-stacks_1-1-1_LocThk.tif:0001-0085	0.968		Agrin-22	14178	47	MAX_NT-14178_B5_S3-3_Thy1_Ag-22.lif - 63x_Z-stacks_3-2-1_LocThk.tif:0004-0487	0.856
	0.138	0.355						14182	MAX_NT-14182_B6_S3-2_Thy1_Ag-15.lif - 63x_Z-stacks_2-1-1_LocThk-1.tif	0.630064						Agrin-15	14183	48	MAX_NT-14183_B5_S1-2_Thy1_Ag-15.lif - 63x_Z-stacks_1-1-1_LocThk.tif:0002-0144	1.602			Agrin-22	14178	48	MAX_NT-14178_B5_S3-3_Thy1_Ag-22.lif - 63x_Z-stacks_3-2-1_LocThk.tif:0005-0602	0.789		Agrin-15	14183	48	MAX_NT-14183_B5_S1-2_Thy1_Ag-15.lif - 63x_Z-stacks_1-1-1_LocThk.tif:0002-0144	1.056		Agrin-22	14178	48	MAX_NT-14178_B5_S3-3_Thy1_Ag-22.lif - 63x_Z-stacks_3-2-1_LocThk.tif:0005-0602	0.569
	0.089	1.221						14182	MAX_NT-14182_B6_S3-2_Thy1_Ag-15.lif - 63x_Z-stacks_3-3_LocThk-1.tif	0.532915						Agrin-15	13879	49	MAX_NT-13879_B4_S3-2_Thy1_Ag-15.lif - 63x_Z stack_3-1-3_LocThk.tif:0001-0015	0.215			Agrin-22	14178	49	MAX_NT-14178_B5_S3-3_Thy1_Ag-22.lif - 63x_Z-stacks_3-2-1_LocThk.tif:0006-0648	0.668		Agrin-15	13879	49	MAX_NT-13879_B4_S3-2_Thy1_Ag-15.lif - 63x_Z stack_3-1-3_LocThk.tif:0001-0015	0.451		Agrin-22	14178	49	MAX_NT-14178_B5_S3-3_Thy1_Ag-22.lif - 63x_Z-stacks_3-2-1_LocThk.tif:0006-0648	0.686
	0.059	0.374						14182	MAX_NT-14182_B6_S3-2_Thy1_Ag-15.lif - 63x_Z-stacks_3-1_LocThk-1.tif	1.73025						Agrin-15	13879	50	MAX_NT-13879_B4_S3-2_Thy1_Ag-15.lif - 63x_Z stack_3-1-3_LocThk.tif:0002-1167	0.298			Agrin-22	14178	50	MAX_NT-14178_B5_S3-3_Thy1_Ag-22.lif - 63x_Z-stacks_3-2-1_LocThk.tif:0007-0714	1.721		Agrin-15	13879	50	MAX_NT-13879_B4_S3-2_Thy1_Ag-15.lif - 63x_Z stack_3-1-3_LocThk.tif:0002-1167	0.519		Agrin-22	14178	50	MAX_NT-14178_B5_S3-3_Thy1_Ag-22.lif - 63x_Z-stacks_3-2-1_LocThk.tif:0007-0714	0.865
	0.03	0.689						14182	MAX_NT-14182_B6_S2-2_Thy1_Ag-15.lif - 63x_Z-stacks_1-1-2_LocThk-1.tif	0.604397						Agrin-15	13879	51	MAX_NT-13879_B4_S3-2_Thy1_Ag-15.lif - 63x_Z stack_3-1-2_LocThk.tif:0001-0082	0.794			Agrin-22	14178	51	MAX_NT-14178_B5_S3-3_Thy1_Ag-22.lif - 63x_Z-stacks_3-2-1_LocThk.tif:0008-0821	0.225		Agrin-15	13879	51	MAX_NT-13879_B4_S3-2_Thy1_Ag-15.lif - 63x_Z stack_3-1-2_LocThk.tif:0001-0082	0.821		Agrin-22	14178	51	MAX_NT-14178_B5_S3-3_Thy1_Ag-22.lif - 63x_Z-stacks_3-2-1_LocThk.tif:0008-0821	0.452
	0.079	0.492														Agrin-15	13879	52	MAX_NT-13879_B4_S3-2_Thy1_Ag-15.lif - 63x_Z stack_3-1-2_LocThk.tif:0002-0769	1.086			Agrin-22	14178	52	MAX_NT-14178_B5_S3-3_Thy1_Ag-22.lif - 63x_Z-stacks_3-1-1_LocThk.tif:0001-0076	2.201		Agrin-15	13879	52	MAX_NT-13879_B4_S3-2_Thy1_Ag-15.lif - 63x_Z stack_3-1-2_LocThk.tif:0002-0769	0.642		Agrin-22	14178	52	MAX_NT-14178_B5_S3-3_Thy1_Ag-22.lif - 63x_Z-stacks_3-1-1_LocThk.tif:0001-0076	1.512
	0.089	0.167														Agrin-15	13879	53	MAX_NT-13879_B4_S3-2_Thy1_Ag-15.lif - 63x_Z stack_3-1-2_LocThk.tif:0003-1136	1.048			Agrin-22	14178	53	MAX_NT-14178_B5_S3-3_Thy1_Ag-22.lif - 63x_Z-stacks_3-1-1_LocThk.tif:0002-0274	0.253		Agrin-15	13879	53	MAX_NT-13879_B4_S3-2_Thy1_Ag-15.lif - 63x_Z stack_3-1-2_LocThk.tif:0003-1136	0.796		Agrin-22	14178	53	MAX_NT-14178_B5_S3-3_Thy1_Ag-22.lif - 63x_Z-stacks_3-1-1_LocThk.tif:0002-0274	0.452
	0.03	0.217														Agrin-15	13879	54	MAX_NT-13879_B4_S3-2_Thy1_Ag-15.lif - 63x_Z stack_3-1-1_LocThk.tif:0001-0456	0.869			Agrin-22	14178	54	MAX_NT-14178_B5_S3-3_Thy1_Ag-22.lif - 63x_Z-stacks_3-1-1_LocThk.tif:0003-0369	0.202		Agrin-15	13879	54	MAX_NT-13879_B4_S3-2_Thy1_Ag-15.lif - 63x_Z stack_3-1-1_LocThk.tif:0001-0456	0.783		Agrin-22	14178	54	MAX_NT-14178_B5_S3-3_Thy1_Ag-22.lif - 63x_Z-stacks_3-1-1_LocThk.tif:0003-0369	0.452
	0.089	0.66					Animal Information									Agrin-15	13879	55	MAX_NT-13879_B4_S3-2_Thy1_Ag-15.lif - 63x_Z stack_3-1-1_LocThk.tif:0002-0621	0.353			Agrin-22	14178	55	MAX_NT-14178_B5_S3-3_Thy1_Ag-22.lif - 63x_Z-stacks_3-1-1_LocThk.tif:0004-0767	1.112		Agrin-15	13879	55	MAX_NT-13879_B4_S3-2_Thy1_Ag-15.lif - 63x_Z stack_3-1-1_LocThk.tif:0002-0621	0.548		Agrin-22	14178	55	MAX_NT-14178_B5_S3-3_Thy1_Ag-22.lif - 63x_Z-stacks_3-1-1_LocThk.tif:0004-0767	0.919
	0.03	0.138					For Fig.8 (C-D)		Staining: Maura Ferrer-Ferrer	Imaging: Maura Ferrer-Ferrer		Data analyst:Maura Ferrer-Ferrer, Shaobo Jia				Agrin-15	13879	56	MAX_NT-13879_B4_S3-2_Thy1_Ag-15.lif - 63x_Z stack_3-1-1_LocThk.tif:0003-1233	1.293			Agrin-22	14178	56	MAX_NT-14178_B5_S3-3_Thy1_Ag-22.lif - 63x_Z-stacks_3-1-1_LocThk.tif:0005-0812	0.601		Agrin-15	13879	56	MAX_NT-13879_B4_S3-2_Thy1_Ag-15.lif - 63x_Z stack_3-1-1_LocThk.tif:0003-1233	0.678		Agrin-22	14178	56	MAX_NT-14178_B5_S3-3_Thy1_Ag-22.lif - 63x_Z-stacks_3-1-1_LocThk.tif:0005-0812	0.621
	0.079	4.441														Agrin-15	13879	57	MAX_NT-13879_B4_S3-2_Thy1_Ag-15.lif - 63x_Z stack_3-1-1_LocThk.tif:0004-1323	0.755			Agrin-22	14178	57	MAX_NT-14178_B5_S3-3_Thy1_Ag-22.lif - 63x_Z-stacks_3-1-1_LocThk.tif:0006-0851	1.316		Agrin-15	13879	57	MAX_NT-13879_B4_S3-2_Thy1_Ag-15.lif - 63x_Z stack_3-1-1_LocThk.tif:0004-1323	0.746		Agrin-22	14178	57	MAX_NT-14178_B5_S3-3_Thy1_Ag-22.lif - 63x_Z-stacks_3-1-1_LocThk.tif:0006-0851	0.912
	0.039	0.187														Agrin-15	13879	58	MAX_NT-13879_B4_S3-2_Thy1_Ag-15.lif - 63x_Z stack_3-1-1_LocThk.tif:0005-1578	0.301			Agrin-22	14178	58	MAX_NT-14178_B5_S3-3_Thy1_Ag-22.lif - 63x_Z-stacks_3-1-1_LocThk.tif:0007-0935	1.093		Agrin-15	13879	58	MAX_NT-13879_B4_S3-2_Thy1_Ag-15.lif - 63x_Z stack_3-1-1_LocThk.tif:0005-1578	0.451		Agrin-22	14178	58	MAX_NT-14178_B5_S3-3_Thy1_Ag-22.lif - 63x_Z-stacks_3-1-1_LocThk.tif:0007-0935	0.749
	0.03	1.045					For Fig.8 (F-H)		Staining: Maura Ferrer-Ferrer	Imaging: Shaobo Jia		Data analyst:Shaobo Jia				Agrin-15	13879	59	MAX_NT-13879_B4_S3-2_Thy1_Ag-15.lif - 63x_Z stack_3-1-1_LocThk.tif:0006-1697	0.573			Agrin-22	14178	59	MAX_NT-14178_B5_S3-3_Thy1_Ag-22.lif - 63x_Z-stacks_2-1-1_LocThk.tif:0001-0050	1.792		Agrin-15	13879	59	MAX_NT-13879_B4_S3-2_Thy1_Ag-15.lif - 63x_Z stack_3-1-1_LocThk.tif:0006-1697	0.664		Agrin-22	14178	59	MAX_NT-14178_B5_S3-3_Thy1_Ag-22.lif - 63x_Z-stacks_2-1-1_LocThk.tif:0001-0050	1.293
	0.108	1.527					group	NT-/- + Agrin-15	NT-/- + Agrin-22							Agrin-15	13879	60	MAX_NT-13879_B4_S3-2_Thy1_Ag-15.lif - 63x_Z stack_1-1-2_LocThk.tif:0001-0357	0.463			Agrin-22	14178	60	MAX_NT-14178_B5_S3-3_Thy1_Ag-22.lif - 63x_Z-stacks_2-1-1_LocThk.tif:0002-0149	0.609		Agrin-15	13879	60	MAX_NT-13879_B4_S3-2_Thy1_Ag-15.lif - 63x_Z stack_1-1-2_LocThk.tif:0001-0357	0.618		Agrin-22	14178	60	MAX_NT-14178_B5_S3-3_Thy1_Ag-22.lif - 63x_Z-stacks_2-1-1_LocThk.tif:0002-0149	0.592
	0.335	0.322					animal ID	13879	13876							Agrin-15	13879	61	MAX_NT-13879_B4_S3-2_Thy1_Ag-15.lif - 63x_Z stack_1-1-2_LocThk.tif:0002-0513	0.514			Agrin-22	14178	61	MAX_NT-14178_B5_S3-3_Thy1_Ag-22.lif - 63x_Z-stacks_2-1-1_LocThk.tif:0003-0195	0.679		Agrin-15	13879	61	MAX_NT-13879_B4_S3-2_Thy1_Ag-15.lif - 63x_Z stack_1-1-2_LocThk.tif:0002-0513	0.615		Agrin-22	14178	61	MAX_NT-14178_B5_S3-3_Thy1_Ag-22.lif - 63x_Z-stacks_2-1-1_LocThk.tif:0003-0195	0.741
	0.089	1.608						14177	13877							Agrin-15	13879	62	MAX_NT-13879_B4_S3-2_Thy1_Ag-15.lif - 63x_Z stack_1-1-1_LocThk.tif:0001-0907	0.536			Agrin-22	14178	62	MAX_NT-14178_B5_S3-3_Thy1_Ag-22.lif - 63x_Z-stacks_2-1-1_LocThk.tif:0004-0254	0.666		Agrin-15	13879	62	MAX_NT-13879_B4_S3-2_Thy1_Ag-15.lif - 63x_Z stack_1-1-1_LocThk.tif:0001-0907	0.582		Agrin-22	14178	62	MAX_NT-14178_B5_S3-3_Thy1_Ag-22.lif - 63x_Z-stacks_2-1-1_LocThk.tif:0004-0254	0.815
	0.138	0.322						14182	14176							Agrin-15	13879	63	MAX_NT-13879_B4_S3-2_Thy1_Ag-15.lif - 63x_Z stack_1-1-1_LocThk.tif:0002-0999	0.215			Agrin-22	14178	63	MAX_NT-14178_B5_S3-3_Thy1_Ag-22.lif - 63x_Z-stacks_2-1-1_LocThk.tif:0005-0348	1.294		Agrin-15	13879	63	MAX_NT-13879_B4_S3-2_Thy1_Ag-15.lif - 63x_Z stack_1-1-1_LocThk.tif:0002-0999	0.451		Agrin-22	14178	63	MAX_NT-14178_B5_S3-3_Thy1_Ag-22.lif - 63x_Z-stacks_2-1-1_LocThk.tif:0005-0348	0.861
	0.049	0.322						14183	14178							Agrin-15	13879	64	MAX_NT-13879_B4_S3-2_Thy1_Ag-15.lif - 63x_Z stack_1-1-1_LocThk.tif:0003-1043	0.447			Agrin-22	14178	64	MAX_NT-14178_B5_S3-3_Thy1_Ag-22.lif - 63x_Z-stacks_2-1-1_LocThk.tif:0006-0389	0.773		Agrin-15	13879	64	MAX_NT-13879_B4_S3-2_Thy1_Ag-15.lif - 63x_Z stack_1-1-1_LocThk.tif:0003-1043	0.496		Agrin-22	14178	64	MAX_NT-14178_B5_S3-3_Thy1_Ag-22.lif - 63x_Z-stacks_2-1-1_LocThk.tif:0006-0389	0.674
	0.167	0.161							14184							Agrin-15	14182	65	MAX_NT-14182_B6_S1-3_Thy1_Ag-15.lif - 63x_Z-stacks_1-2_LocThk.tif:0001-0149	0.412			Agrin-22	14178	65	MAX_NT-14178_B5_S3-3_Thy1_Ag-22.lif - 63x_Z-stacks_2-1-1_LocThk.tif:0007-0467	1.6		Agrin-15	14182	65	MAX_NT-14182_B6_S1-3_Thy1_Ag-15.lif - 63x_Z-stacks_1-2_LocThk.tif:0001-0149	0.584		Agrin-22	14178	65	MAX_NT-14178_B5_S3-3_Thy1_Ag-22.lif - 63x_Z-stacks_2-1-1_LocThk.tif:0007-0467	1.039
	0.089	0.161														Agrin-15	14182	66	MAX_NT-14182_B6_S1-3_Thy1_Ag-15.lif - 63x_Z-stacks_1-2_LocThk.tif:0002-0425	0.455			Agrin-22	14178	66	MAX_NT-14178_B5_S3-3_Thy1_Ag-22.lif - 63x_Z-stacks_2-1-1_LocThk.tif:0008-0605	0.513		Agrin-15	14182	66	MAX_NT-14182_B6_S1-3_Thy1_Ag-15.lif - 63x_Z-stacks_1-2_LocThk.tif:0002-0425	0.624		Agrin-22	14178	66	MAX_NT-14178_B5_S3-3_Thy1_Ag-22.lif - 63x_Z-stacks_2-1-1_LocThk.tif:0008-0605	0.566
	0.039	0.804														Agrin-15	14182	67	MAX_NT-14182_B6_S1-3_Thy1_Ag-15.lif - 63x_Z-stacks_1-1-1_LocThk.tif:0001-0257	0.238			Agrin-22	14178	67	MAX_NT-14178_B5_S3-3_Thy1_Ag-22.lif - 63x_Z-stacks_2-1-1_LocThk.tif:0009-0625	1.208		Agrin-15	14182	67	MAX_NT-14182_B6_S1-3_Thy1_Ag-15.lif - 63x_Z-stacks_1-1-1_LocThk.tif:0001-0257	0.451		Agrin-22	14178	67	MAX_NT-14178_B5_S3-3_Thy1_Ag-22.lif - 63x_Z-stacks_2-1-1_LocThk.tif:0009-0625	0.62
	0.039	0.482														Agrin-15	14182	68	MAX_NT-14182_B6_S1-3_Thy1_Ag-15.lif - 63x_Z-stacks_1-1-1_LocThk.tif:0002-0356	0.276			Agrin-22	14178	68	MAX_NT-14178_B5_S3-3_Thy1_Ag-22.lif - 63x_Z-stacks_2-1-1_LocThk.tif:0010-0667	0.458		Agrin-15	14182	68	MAX_NT-14182_B6_S1-3_Thy1_Ag-15.lif - 63x_Z-stacks_1-1-1_LocThk.tif:0002-0356	0.481		Agrin-22	14178	68	MAX_NT-14178_B5_S3-3_Thy1_Ag-22.lif - 63x_Z-stacks_2-1-1_LocThk.tif:0010-0667	0.558
	0.059	0.08														Agrin-15	14182	69	MAX_NT-14182_B6_S1-3_Thy1_Ag-15.lif - 63x_Z-stacks_1-1-1_LocThk.tif:0003-0500	0.432			Agrin-22	14178	69	MAX_NT-14178_B5_S3-3_Thy1_Ag-22.lif - 63x_Z-stacks_2-1-1_LocThk.tif:0011-0878	1.739		Agrin-15	14182	69	MAX_NT-14182_B6_S1-3_Thy1_Ag-15.lif - 63x_Z-stacks_1-1-1_LocThk.tif:0003-0500	0.468		Agrin-22	14178	69	MAX_NT-14178_B5_S3-3_Thy1_Ag-22.lif - 63x_Z-stacks_2-1-1_LocThk.tif:0011-0878	1.093
	0.03	0.322														Agrin-15	14182	70	MAX_NT-14182_B6_S1-3_Thy1_Ag-15.lif - 63x_Z-stacks_1-1-1_LocThk.tif:0004-0576	0.619			Agrin-22	14178	70	MAX_NT-14178_B5_S3-3_Thy1_Ag-22.lif - 63x_Z-stacks_2-1-1_LocThk.tif:0012-0907	0.785		Agrin-15	14182	70	MAX_NT-14182_B6_S1-3_Thy1_Ag-15.lif - 63x_Z-stacks_1-1-1_LocThk.tif:0004-0576	0.571		Agrin-22	14178	70	MAX_NT-14178_B5_S3-3_Thy1_Ag-22.lif - 63x_Z-stacks_2-1-1_LocThk.tif:0012-0907	0.728
	0.207	0.08														Agrin-15	14182	71	MAX_NT-14182_B6_S1-3_Thy1_Ag-15.lif - 63x_Z-stacks_1-1-1_LocThk.tif:0005-0612	0.223			Agrin-22	14178	71	MAX_NT-14178_B5_S3-3_Thy1_Ag-22.lif - 63x_Z-stacks_1-2-1_LocThk.tif:0001-0056	2.679		Agrin-15	14182	71	MAX_NT-14182_B6_S1-3_Thy1_Ag-15.lif - 63x_Z-stacks_1-1-1_LocThk.tif:0005-0612	0.481		Agrin-22	14178	71	MAX_NT-14178_B5_S3-3_Thy1_Ag-22.lif - 63x_Z-stacks_1-2-1_LocThk.tif:0001-0056	0.985
	0.098	0.482														Agrin-15	14182	72	MAX_NT-14182_B6_S1-3_Thy1_Ag-15.lif - 63x_Z-stacks_1-1-1_LocThk.tif:0006-0669	0.317			Agrin-22	14178	72	MAX_NT-14178_B5_S3-3_Thy1_Ag-22.lif - 63x_Z-stacks_1-2-1_LocThk.tif:0002-0142	0.811		Agrin-15	14182	72	MAX_NT-14182_B6_S1-3_Thy1_Ag-15.lif - 63x_Z-stacks_1-1-1_LocThk.tif:0006-0669	0.456		Agrin-22	14178	72	MAX_NT-14178_B5_S3-3_Thy1_Ag-22.lif - 63x_Z-stacks_1-2-1_LocThk.tif:0002-0142	0.642
	0.118	0.563														Agrin-15	14182	73	MAX_NT-14182_B6_S1-3_Thy1_Ag-15.lif - 63x_Z-stacks_1-1-1_LocThk.tif:0007-0749	0.382			Agrin-22	14178	73	MAX_NT-14178_B5_S3-3_Thy1_Ag-22.lif - 63x_Z-stacks_1-2-1_LocThk.tif:0003-0179	1.122		Agrin-15	14182	73	MAX_NT-14182_B6_S1-3_Thy1_Ag-15.lif - 63x_Z-stacks_1-1-1_LocThk.tif:0007-0749	0.513		Agrin-22	14178	73	MAX_NT-14178_B5_S3-3_Thy1_Ag-22.lif - 63x_Z-stacks_1-2-1_LocThk.tif:0003-0179	0.978
	0.128	0.161														Agrin-15	14182	74	MAX_NT-14182_B6_S1-3_Thy1_Ag-15.lif - 63x_Z-stacks_2-1_LocThk.tif:0001-0009	0.412			Agrin-22	14178	74	MAX_NT-14178_B5_S3-3_Thy1_Ag-22.lif - 63x_Z-stacks_1-2-1_LocThk.tif:0004-0245	0.462		Agrin-15	14182	74	MAX_NT-14182_B6_S1-3_Thy1_Ag-15.lif - 63x_Z-stacks_2-1_LocThk.tif:0001-0009	0.556		Agrin-22	14178	74	MAX_NT-14178_B5_S3-3_Thy1_Ag-22.lif - 63x_Z-stacks_1-2-1_LocThk.tif:0004-0245	0.611
	0.069	0.563														Agrin-15	14182	75	MAX_NT-14182_B6_S1-3_Thy1_Ag-15.lif - 63x_Z-stacks_2-1_LocThk.tif:0002-0149	0.321			Agrin-22	14178	75	MAX_NT-14178_B5_S3-3_Thy1_Ag-22.lif - 63x_Z-stacks_1-2-1_LocThk.tif:0005-0326	1.085		Agrin-15	14182	75	MAX_NT-14182_B6_S1-3_Thy1_Ag-15.lif - 63x_Z-stacks_2-1_LocThk.tif:0002-0149	0.508		Agrin-22	14178	75	MAX_NT-14178_B5_S3-3_Thy1_Ag-22.lif - 63x_Z-stacks_1-2-1_LocThk.tif:0005-0326	0.982
	0.03	0.08														Agrin-15	14182	76	MAX_NT-14182_B6_S1-3_Thy1_Ag-15.lif - 63x_Z-stacks_2-1_LocThk.tif:0003-0194	0.211			Agrin-22	14178	76	MAX_NT-14178_B5_S3-3_Thy1_Ag-22.lif - 63x_Z-stacks_1-2-1_LocThk.tif:0006-0402	0.766		Agrin-15	14182	76	MAX_NT-14182_B6_S1-3_Thy1_Ag-15.lif - 63x_Z-stacks_2-1_LocThk.tif:0003-0194	0.451		Agrin-22	14178	76	MAX_NT-14178_B5_S3-3_Thy1_Ag-22.lif - 63x_Z-stacks_1-2-1_LocThk.tif:0006-0402	0.586
	0.059	0.241														Agrin-15	14182	77	MAX_NT-14182_B6_S1-3_Thy1_Ag-15.lif - 63x_Z-stacks_2-1_LocThk.tif:0004-0270	0.292			Agrin-22	14178	77	MAX_NT-14178_B5_S3-3_Thy1_Ag-22.lif - 63x_Z-stacks_1-2-1_LocThk.tif:0007-0948	0.877		Agrin-15	14182	77	MAX_NT-14182_B6_S1-3_Thy1_Ag-15.lif - 63x_Z-stacks_2-1_LocThk.tif:0004-0270	0.496		Agrin-22	14178	77	MAX_NT-14178_B5_S3-3_Thy1_Ag-22.lif - 63x_Z-stacks_1-2-1_LocThk.tif:0007-0948	0.7
	0.03	0.161														Agrin-15	14182	78	MAX_NT-14182_B6_S1-3_Thy1_Ag-15.lif - 63x_Z-stacks_2-1_LocThk.tif:0005-1054	0.276			Agrin-22	14178	78	MAX_NT-14178_B5_S3-3_Thy1_Ag-22.lif - 63x_Z-stacks_1-2-1_LocThk.tif:0008-1038	0.466		Agrin-15	14182	78	MAX_NT-14182_B6_S1-3_Thy1_Ag-15.lif - 63x_Z-stacks_2-1_LocThk.tif:0005-1054	0.478		Agrin-22	14178	78	MAX_NT-14178_B5_S3-3_Thy1_Ag-22.lif - 63x_Z-stacks_1-2-1_LocThk.tif:0008-1038	0.638
	0.069	0.08														Agrin-15	14182	79	MAX_NT-14182_B6_S1-3_Thy1_Ag-15.lif - 63x_Z-stacks_2-1_LocThk.tif:0006-1173	0.416			Agrin-22	14178	79	MAX_NT-14178_B5_S3-3_Thy1_Ag-22.lif - 63x_Z-stacks_1-2-1_LocThk.tif:0009-1109	1.747		Agrin-15	14182	79	MAX_NT-14182_B6_S1-3_Thy1_Ag-15.lif - 63x_Z-stacks_2-1_LocThk.tif:0006-1173	0.584		Agrin-22	14178	79	MAX_NT-14178_B5_S3-3_Thy1_Ag-22.lif - 63x_Z-stacks_1-2-1_LocThk.tif:0009-1109	0.949
	0.098	1.206														Agrin-15	14182	80	MAX_NT-14182_B6_S1-3_Thy1_Ag-15.lif - 63x_Z-stacks_2-1_LocThk.tif:0007-1537	0.284			Agrin-22	14178	80	MAX_NT-14178_B5_S3-3_Thy1_Ag-22.lif - 63x_Z-stacks_1-2-1_LocThk.tif:0010-1201	1.612		Agrin-15	14182	80	MAX_NT-14182_B6_S1-3_Thy1_Ag-15.lif - 63x_Z-stacks_2-1_LocThk.tif:0007-1537	0.451		Agrin-22	14178	80	MAX_NT-14178_B5_S3-3_Thy1_Ag-22.lif - 63x_Z-stacks_1-2-1_LocThk.tif:0010-1201	0.758
	0.049	0.884														Agrin-15	14182	81	MAX_NT-14182_B6_S1-3_Thy1_Ag-15.lif - 63x_Z-stacks_2-1_LocThk.tif:0008-1737	0.231			Agrin-22	14178	81	MAX_NT-14178_B5_S3-3_Thy1_Ag-22.lif - 63x_Z-stacks_1-1-1_LocThk.tif:0001-0077	1.191		Agrin-15	14182	81	MAX_NT-14182_B6_S1-3_Thy1_Ag-15.lif - 63x_Z-stacks_2-1_LocThk.tif:0008-1737	0.484		Agrin-22	14178	81	MAX_NT-14178_B5_S3-3_Thy1_Ag-22.lif - 63x_Z-stacks_1-1-1_LocThk.tif:0001-0077	0.801
	0.059	0.643														Agrin-15	14182	82	MAX_NT-14182_B6_S1-3_Thy1_Ag-15.lif - 63x_Z-stacks_2-1_LocThk.tif:0009-2106	0.276			Agrin-22	14178	82	MAX_NT-14178_B5_S3-3_Thy1_Ag-22.lif - 63x_Z-stacks_1-1-1_LocThk.tif:0002-0154	0.879		Agrin-15	14182	82	MAX_NT-14182_B6_S1-3_Thy1_Ag-15.lif - 63x_Z-stacks_2-1_LocThk.tif:0009-2106	0.478		Agrin-22	14178	82	MAX_NT-14178_B5_S3-3_Thy1_Ag-22.lif - 63x_Z-stacks_1-1-1_LocThk.tif:0002-0154	0.864
	0.039	0.08														Agrin-15	14182	83	MAX_NT-14182_B6_S1-3_Thy1_Ag-15.lif - 63x_Z-stacks_2-1_LocThk.tif:0010-2274	0.353			Agrin-22	14178	83	MAX_NT-14178_B5_S3-3_Thy1_Ag-22.lif - 63x_Z-stacks_1-1-1_LocThk.tif:0003-0235	0.944		Agrin-15	14182	83	MAX_NT-14182_B6_S1-3_Thy1_Ag-15.lif - 63x_Z-stacks_2-1_LocThk.tif:0010-2274	0.598		Agrin-22	14178	83	MAX_NT-14178_B5_S3-3_Thy1_Ag-22.lif - 63x_Z-stacks_1-1-1_LocThk.tif:0003-0235	0.939
	0.03	0.322														Agrin-15	14182	84	MAX_NT-14182_B6_S1-3_Thy1_Ag-15.lif - 63x_Z-stacks_2-1_LocThk.tif:0011-2492	0.27			Agrin-22	14178	84	MAX_NT-14178_B5_S3-3_Thy1_Ag-22.lif - 63x_Z-stacks_1-1-1_LocThk.tif:0004-0289	0.899		Agrin-15	14182	84	MAX_NT-14182_B6_S1-3_Thy1_Ag-15.lif - 63x_Z-stacks_2-1_LocThk.tif:0011-2492	0.476		Agrin-22	14178	84	MAX_NT-14178_B5_S3-3_Thy1_Ag-22.lif - 63x_Z-stacks_1-1-1_LocThk.tif:0004-0289	0.839
	0.148	0.643														Agrin-15	14182	85	MAX_NT-14182_B6_S1-3_Thy1_Ag-15.lif - 63x_Z-stacks_2-1_LocThk.tif:0012-2549	0.309			Agrin-22	14178	85	MAX_NT-14178_B5_S3-3_Thy1_Ag-22.lif - 63x_Z-stacks_1-1-1_LocThk.tif:0005-0341	0.3		Agrin-15	14182	85	MAX_NT-14182_B6_S1-3_Thy1_Ag-15.lif - 63x_Z-stacks_2-1_LocThk.tif:0012-2549	0.496		Agrin-22	14178	85	MAX_NT-14178_B5_S3-3_Thy1_Ag-22.lif - 63x_Z-stacks_1-1-1_LocThk.tif:0005-0341	0.452
	0.03	0.563														Agrin-15	14182	86	MAX_NT-14182_B6_S1-3_Thy1_Ag-15.lif - 63x_Z-stacks_2-1_LocThk.tif:0013-2813	0.345			Agrin-22	14178	86	MAX_NT-14178_B5_S3-3_Thy1_Ag-22.lif - 63x_Z-stacks_1-1-1_LocThk.tif:0006-0381	0.82		Agrin-15	14182	86	MAX_NT-14182_B6_S1-3_Thy1_Ag-15.lif - 63x_Z-stacks_2-1_LocThk.tif:0013-2813	0.556		Agrin-22	14178	86	MAX_NT-14178_B5_S3-3_Thy1_Ag-22.lif - 63x_Z-stacks_1-1-1_LocThk.tif:0006-0381	0.693
	0.059	0.161														Agrin-15	14182	87	MAX_NT-14182_B6_S1-3_Thy1_Ag-15.lif - 63x_Z-stacks_2-1_LocThk.tif:0014-3271	0.337			Agrin-22	14178	87	MAX_NT-14178_B5_S3-3_Thy1_Ag-22.lif - 63x_Z-stacks_1-1-1_LocThk.tif:0007-0435	0.844		Agrin-15	14182	87	MAX_NT-14182_B6_S1-3_Thy1_Ag-15.lif - 63x_Z-stacks_2-1_LocThk.tif:0014-3271	0.508		Agrin-22	14178	87	MAX_NT-14178_B5_S3-3_Thy1_Ag-22.lif - 63x_Z-stacks_1-1-1_LocThk.tif:0007-0435	0.701
	0.039	0.08														Agrin-15	14182	88	MAX_NT-14182_B6_S1-3_Thy1_Ag-15.lif - 63x_Z-stacks_2-1_LocThk.tif:0015-3451	0.341			Agrin-22	14178	88	MAX_NT-14178_B5_S3-3_Thy1_Ag-22.lif - 63x_Z-stacks_1-1-1_LocThk.tif:0008-0569	1.31		Agrin-15	14182	88	MAX_NT-14182_B6_S1-3_Thy1_Ag-15.lif - 63x_Z-stacks_2-1_LocThk.tif:0015-3451	0.51		Agrin-22	14178	88	MAX_NT-14178_B5_S3-3_Thy1_Ag-22.lif - 63x_Z-stacks_1-1-1_LocThk.tif:0008-0569	0.766
	0.187	0.161														Agrin-15	14182	89	MAX_NT-14182_B6_S1-3_Thy1_Ag-15.lif - 63x_Z-stacks_3-3-1_LocThk.tif:0001-0194	0.331			Agrin-22	14178	89	MAX_NT-14178_B5_S2-3_Thy1_Ag-22.lif - 63x_Z-stacks_3-2_LocThk.tif:0001-0025	0.48		Agrin-15	14182	89	MAX_NT-14182_B6_S1-3_Thy1_Ag-15.lif - 63x_Z-stacks_3-3-1_LocThk.tif:0001-0194	0.525		Agrin-22	14178	89	MAX_NT-14178_B5_S2-3_Thy1_Ag-22.lif - 63x_Z-stacks_3-2_LocThk.tif:0001-0025	0.581
	0.039	0.322														Agrin-15	14182	90	MAX_NT-14182_B6_S1-3_Thy1_Ag-15.lif - 63x_Z-stacks_3-3-1_LocThk.tif:0002-0544	0.351			Agrin-22	14178	90	MAX_NT-14178_B5_S2-3_Thy1_Ag-22.lif - 63x_Z-stacks_3-2_LocThk.tif:0002-0057	0.352		Agrin-15	14182	90	MAX_NT-14182_B6_S1-3_Thy1_Ag-15.lif - 63x_Z-stacks_3-3-1_LocThk.tif:0002-0544	0.555		Agrin-22	14178	90	MAX_NT-14178_B5_S2-3_Thy1_Ag-22.lif - 63x_Z-stacks_3-2_LocThk.tif:0002-0057	0.536
	0.138	0.402														Agrin-15	14182	91	MAX_NT-14182_B6_S1-3_Thy1_Ag-15.lif - 63x_Z-stacks_3-3-1_LocThk.tif:0003-0798	0.388			Agrin-22	14178	91	MAX_NT-14178_B5_S2-3_Thy1_Ag-22.lif - 63x_Z-stacks_3-2_LocThk.tif:0003-0103	0.856		Agrin-15	14182	91	MAX_NT-14182_B6_S1-3_Thy1_Ag-15.lif - 63x_Z-stacks_3-3-1_LocThk.tif:0003-0798	0.534		Agrin-22	14178	91	MAX_NT-14178_B5_S2-3_Thy1_Ag-22.lif - 63x_Z-stacks_3-2_LocThk.tif:0003-0103	0.725
	0.039	0.08														Agrin-15	14182	92	MAX_NT-14182_B6_S1-3_Thy1_Ag-15.lif - 63x_Z-stacks_3-2-1_LocThk.tif:0001-0050	0.455			Agrin-22	14178	92	MAX_NT-14178_B5_S2-3_Thy1_Ag-22.lif - 63x_Z-stacks_3-2_LocThk.tif:0004-0208	1.069		Agrin-15	14182	92	MAX_NT-14182_B6_S1-3_Thy1_Ag-15.lif - 63x_Z-stacks_3-2-1_LocThk.tif:0001-0050	0.644		Agrin-22	14178	92	MAX_NT-14178_B5_S2-3_Thy1_Ag-22.lif - 63x_Z-stacks_3-2_LocThk.tif:0004-0208	0.739
	0.286	0.08														Agrin-15	14182	93	MAX_NT-14182_B6_S1-3_Thy1_Ag-15.lif - 63x_Z-stacks_3-2-1_LocThk.tif:0002-0468	0.794			Agrin-22	14178	93	MAX_NT-14178_B5_S2-3_Thy1_Ag-22.lif - 63x_Z-stacks_3-2_LocThk.tif:0005-0331	0.55		Agrin-15	14182	93	MAX_NT-14182_B6_S1-3_Thy1_Ag-15.lif - 63x_Z-stacks_3-2-1_LocThk.tif:0002-0468	0.617		Agrin-22	14178	93	MAX_NT-14178_B5_S2-3_Thy1_Ag-22.lif - 63x_Z-stacks_3-2_LocThk.tif:0005-0331	0.603
	0.089	0.723														Agrin-15	14182	94	MAX_NT-14182_B6_S1-3_Thy1_Ag-15.lif - 63x_Z-stacks_3-1-1_LocThk.tif	0.227			Agrin-22	14178	94	MAX_NT-14178_B5_S2-3_Thy1_Ag-22.lif - 63x_Z-stacks_3-2_LocThk.tif:0006-0409	0.803		Agrin-15	14182	94	MAX_NT-14182_B6_S1-3_Thy1_Ag-15.lif - 63x_Z-stacks_3-1-1_LocThk.tif	0.481		Agrin-22	14178	94	MAX_NT-14178_B5_S2-3_Thy1_Ag-22.lif - 63x_Z-stacks_3-2_LocThk.tif:0006-0409	0.701
	0.039	0.643														Agrin-15	14182	95	MAX_NT-14182_B6_S1-3_Thy1_Ag-15.lif - 63x_Z-stacks_4-1-1_LocThk.tif:0001-0373	0.93			Agrin-22	14178	95	MAX_NT-14178_B5_S2-3_Thy1_Ag-22.lif - 63x_Z-stacks_3-2_LocThk.tif:0007-0481	0.546		Agrin-15	14182	95	MAX_NT-14182_B6_S1-3_Thy1_Ag-15.lif - 63x_Z-stacks_4-1-1_LocThk.tif:0001-0373	0.818		Agrin-22	14178	95	MAX_NT-14178_B5_S2-3_Thy1_Ag-22.lif - 63x_Z-stacks_3-2_LocThk.tif:0007-0481	0.638
	0.059	0.804														Agrin-15	14182	96	MAX_NT-14182_B6_S1-3_Thy1_Ag-15.lif - 63x_Z-stacks_4-1-1_LocThk.tif:0002-0429	1.379			Agrin-22	14178	96	MAX_NT-14178_B5_S2-3_Thy1_Ag-22.lif - 63x_Z-stacks_3-1_LocThk.tif:0001-0039	1.226		Agrin-15	14182	96	MAX_NT-14182_B6_S1-3_Thy1_Ag-15.lif - 63x_Z-stacks_4-1-1_LocThk.tif:0002-0429	0.765		Agrin-22	14178	96	MAX_NT-14178_B5_S2-3_Thy1_Ag-22.lif - 63x_Z-stacks_3-1_LocThk.tif:0001-0039	1.166
	0.049	0.402														Agrin-15	14182	97	MAX_NT-14182_B6_S1-3_Thy1_Ag-15.lif - 63x_Z-stacks_4-1-1_LocThk.tif:0003-0524	0.569			Agrin-22	14178	97	MAX_NT-14178_B5_S2-3_Thy1_Ag-22.lif - 63x_Z-stacks_3-1_LocThk.tif:0002-0072	0.305		Agrin-15	14182	97	MAX_NT-14182_B6_S1-3_Thy1_Ag-15.lif - 63x_Z-stacks_4-1-1_LocThk.tif:0003-0524	0.611		Agrin-22	14178	97	MAX_NT-14178_B5_S2-3_Thy1_Ag-22.lif - 63x_Z-stacks_3-1_LocThk.tif:0002-0072	0.476
	0.049	1.447														Agrin-15	14182	98	MAX_NT-14182_B6_S1-3_Thy1_Ag-15.lif - 63x_Z-stacks_4-1-1_LocThk.tif:0004-1088	1.306			Agrin-22	14178	98	MAX_NT-14178_B5_S2-3_Thy1_Ag-22.lif - 63x_Z-stacks_3-1_LocThk.tif:0003-0111	0.993		Agrin-15	14182	98	MAX_NT-14182_B6_S1-3_Thy1_Ag-15.lif - 63x_Z-stacks_4-1-1_LocThk.tif:0004-1088	0.916		Agrin-22	14178	98	MAX_NT-14178_B5_S2-3_Thy1_Ag-22.lif - 63x_Z-stacks_3-1_LocThk.tif:0003-0111	0.769
	0.108	0.402														Agrin-15	14182	99	MAX_NT-14182_B6_S1-3_Thy1_Ag-15.lif - 63x_Z-stacks_4-1-1_LocThk.tif:0005-1354	0.528			Agrin-22	14178	99	MAX_NT-14178_B5_S2-3_Thy1_Ag-22.lif - 63x_Z-stacks_3-1_LocThk.tif:0004-0154	0.286		Agrin-15	14182	99	MAX_NT-14182_B6_S1-3_Thy1_Ag-15.lif - 63x_Z-stacks_4-1-1_LocThk.tif:0005-1354	0.597		Agrin-22	14178	99	MAX_NT-14178_B5_S2-3_Thy1_Ag-22.lif - 63x_Z-stacks_3-1_LocThk.tif:0004-0154	0.529
	0.197	0.884														Agrin-15	14182	100	MAX_NT-14182_B6_S1-3_Thy1_Ag-15.lif - 63x_Z-stacks_4-1-1_LocThk.tif:0006-1414	0.684			Agrin-22	14178	100	MAX_NT-14178_B5_S2-3_Thy1_Ag-22.lif - 63x_Z-stacks_3-1_LocThk.tif:0005-0177	0.587		Agrin-15	14182	100	MAX_NT-14182_B6_S1-3_Thy1_Ag-15.lif - 63x_Z-stacks_4-1-1_LocThk.tif:0006-1414	0.722		Agrin-22	14178	100	MAX_NT-14178_B5_S2-3_Thy1_Ag-22.lif - 63x_Z-stacks_3-1_LocThk.tif:0005-0177	0.703
	0.069	0.241														Agrin-15	14177	101	MAX_NT-14177_B5_S3-2_Thy1_Ag-15.lif - 63x_Z-stacks_1-2-1_LocThk.tif	0.229			Agrin-22	14178	101	MAX_NT-14178_B5_S2-3_Thy1_Ag-22.lif - 63x_Z-stacks_3-1_LocThk.tif:0006-0205	0.343		Agrin-15	14177	101	MAX_NT-14177_B5_S3-2_Thy1_Ag-15.lif - 63x_Z-stacks_1-2-1_LocThk.tif	0.507		Agrin-22	14178	101	MAX_NT-14178_B5_S2-3_Thy1_Ag-22.lif - 63x_Z-stacks_3-1_LocThk.tif:0006-0205	0.51
	0.079	1.045														Agrin-15	14177	102	MAX_NT-14177_B5_S3-2_Thy1_Ag-15.lif - 63x_Z-stacks_1-1-1_LocThk.tif:0001-0029	0.77			Agrin-22	14178	102	MAX_NT-14178_B5_S2-3_Thy1_Ag-22.lif - 63x_Z-stacks_3-1_LocThk.tif:0007-0260	0.95		Agrin-15	14177	102	MAX_NT-14177_B5_S3-2_Thy1_Ag-15.lif - 63x_Z-stacks_1-1-1_LocThk.tif:0001-0029	0.7		Agrin-22	14178	102	MAX_NT-14178_B5_S2-3_Thy1_Ag-22.lif - 63x_Z-stacks_3-1_LocThk.tif:0007-0260	0.826
	0.039	0.965														Agrin-15	14177	103	MAX_NT-14177_B5_S3-2_Thy1_Ag-15.lif - 63x_Z-stacks_1-1-1_LocThk.tif:0002-0314	0.885			Agrin-22	14178	103	MAX_NT-14178_B5_S2-3_Thy1_Ag-22.lif - 63x_Z-stacks_3-1_LocThk.tif:0008-0316	0.399		Agrin-15	14177	103	MAX_NT-14177_B5_S3-2_Thy1_Ag-15.lif - 63x_Z-stacks_1-1-1_LocThk.tif:0002-0314	0.795		Agrin-22	14178	103	MAX_NT-14178_B5_S2-3_Thy1_Ag-22.lif - 63x_Z-stacks_3-1_LocThk.tif:0008-0316	0.624
	0.158	0.322														Agrin-15	14177	104	MAX_NT-14177_B5_S3-2_Thy1_Ag-15.lif - 63x_Z-stacks_1-1-1_LocThk.tif:0003-0490	0.668			Agrin-22	14178	104	MAX_NT-14178_B5_S2-3_Thy1_Ag-22.lif - 63x_Z-stacks_3-1_LocThk.tif:0009-0362	0.658		Agrin-15	14177	104	MAX_NT-14177_B5_S3-2_Thy1_Ag-15.lif - 63x_Z-stacks_1-1-1_LocThk.tif:0003-0490	0.704		Agrin-22	14178	104	MAX_NT-14178_B5_S2-3_Thy1_Ag-22.lif - 63x_Z-stacks_3-1_LocThk.tif:0009-0362	0.598
	0.039	0.482														Agrin-15	14177	105	MAX_NT-14177_B5_S3-2_Thy1_Ag-15.lif - 63x_Z-stacks_2-3-1_LocThk.tif:0001-0583	0.684			Agrin-22	14178	105	MAX_NT-14178_B5_S2-3_Thy1_Ag-22.lif - 63x_Z-stacks_3-1_LocThk.tif:0010-0410	0.963		Agrin-15	14177	105	MAX_NT-14177_B5_S3-2_Thy1_Ag-15.lif - 63x_Z-stacks_2-3-1_LocThk.tif:0001-0583	0.677		Agrin-22	14178	105	MAX_NT-14178_B5_S2-3_Thy1_Ag-22.lif - 63x_Z-stacks_3-1_LocThk.tif:0010-0410	0.662
	0.089	0.241														Agrin-15	14177	106	MAX_NT-14177_B5_S3-2_Thy1_Ag-15.lif - 63x_Z-stacks_2-3-1_LocThk.tif:0002-0956	0.339			Agrin-22	14178	106	MAX_NT-14178_B5_S2-3_Thy1_Ag-22.lif - 63x_Z-stacks_3-1_LocThk.tif:0011-0476	0.728		Agrin-15	14177	106	MAX_NT-14177_B5_S3-2_Thy1_Ag-15.lif - 63x_Z-stacks_2-3-1_LocThk.tif:0002-0956	0.505		Agrin-22	14178	106	MAX_NT-14178_B5_S2-3_Thy1_Ag-22.lif - 63x_Z-stacks_3-1_LocThk.tif:0011-0476	0.73
	0.03	1.768														Agrin-15	14177	107	MAX_NT-14177_B5_S3-2_Thy1_Ag-15.lif - 63x_Z-stacks_2-3-1_LocThk.tif:0003-1075	0.215			Agrin-22	14178	107	MAX_NT-14178_B5_S2-3_Thy1_Ag-22.lif - 63x_Z-stacks_3-1_LocThk.tif:0012-0571	0.993		Agrin-15	14177	107	MAX_NT-14177_B5_S3-2_Thy1_Ag-15.lif - 63x_Z-stacks_2-3-1_LocThk.tif:0003-1075	0.451		Agrin-22	14178	107	MAX_NT-14178_B5_S2-3_Thy1_Ag-22.lif - 63x_Z-stacks_3-1_LocThk.tif:0012-0571	0.757
	0.03	0.322														Agrin-15	14177	108	MAX_NT-14177_B5_S3-2_Thy1_Ag-15.lif - 63x_Z-stacks_2-2-1_LocThk.tif:0001-1576	0.467			Agrin-22	14178	108	MAX_NT-14178_B5_S2-3_Thy1_Ag-22.lif - 63x_Z-stacks_3-1_LocThk.tif:0013-0652	1.296		Agrin-15	14177	108	MAX_NT-14177_B5_S3-2_Thy1_Ag-15.lif - 63x_Z-stacks_2-2-1_LocThk.tif:0001-1576	0.618		Agrin-22	14178	108	MAX_NT-14178_B5_S2-3_Thy1_Ag-22.lif - 63x_Z-stacks_3-1_LocThk.tif:0013-0652	0.634
	0.039	2.894														Agrin-15	14177	109	MAX_NT-14177_B5_S3-2_Thy1_Ag-15.lif - 63x_Z-stacks_2-2-1_LocThk.tif:0002-1836	0.83			Agrin-22	14178	109	MAX_NT-14178_B5_S2-3_Thy1_Ag-22.lif - 63x_Z-stacks_3-1_LocThk.tif:0014-0710	1.22		Agrin-15	14177	109	MAX_NT-14177_B5_S3-2_Thy1_Ag-15.lif - 63x_Z-stacks_2-2-1_LocThk.tif:0002-1836	0.718		Agrin-22	14178	109	MAX_NT-14178_B5_S2-3_Thy1_Ag-22.lif - 63x_Z-stacks_3-1_LocThk.tif:0014-0710	0.747
	0.039	0.804														Agrin-15	14177	110	MAX_NT-14177_B5_S3-2_Thy1_Ag-15.lif - 63x_Z-stacks_2-1-1_LocThk.tif:0001-1193	0.727			Agrin-22	14178	110	MAX_NT-14178_B5_S2-3_Thy1_Ag-22.lif - 63x_Z-stacks_3-1_LocThk.tif:0015-0790	0.699		Agrin-15	14177	110	MAX_NT-14177_B5_S3-2_Thy1_Ag-15.lif - 63x_Z-stacks_2-1-1_LocThk.tif:0001-1193	0.628		Agrin-22	14178	110	MAX_NT-14178_B5_S2-3_Thy1_Ag-22.lif - 63x_Z-stacks_3-1_LocThk.tif:0015-0790	0.589
	0.118	0.08														Agrin-15	14177	111	MAX_NT-14177_B5_S3-2_Thy1_Ag-15.lif - 63x_Z-stacks_2-1-1_LocThk.tif:0002-1402	0.28			Agrin-22	14178	111	MAX_NT-14178_B5_S2-3_Thy1_Ag-22.lif - 63x_Z-stacks_3-1_LocThk.tif:0016-0822	0.711		Agrin-15	14177	111	MAX_NT-14177_B5_S3-2_Thy1_Ag-15.lif - 63x_Z-stacks_2-1-1_LocThk.tif:0002-1402	0.52		Agrin-22	14178	111	MAX_NT-14178_B5_S2-3_Thy1_Ag-22.lif - 63x_Z-stacks_3-1_LocThk.tif:0016-0822	0.686
	0.03	0.965														Agrin-15	14177	112	MAX_NT-14177_B5_S3-2_Thy1_Ag-15.lif - 63x_Z-stacks_2-1-1_LocThk.tif:0003-1512	0.824			Agrin-22	14178	112	MAX_NT-14178_B5_S2-3_Thy1_Ag-22.lif - 63x_Z-stacks_3-1_LocThk.tif:0017-0881	0.73		Agrin-15	14177	112	MAX_NT-14177_B5_S3-2_Thy1_Ag-15.lif - 63x_Z-stacks_2-1-1_LocThk.tif:0003-1512	0.529		Agrin-22	14178	112	MAX_NT-14178_B5_S2-3_Thy1_Ag-22.lif - 63x_Z-stacks_3-1_LocThk.tif:0017-0881	0.703
	0.295	0.402														Agrin-15	14177	113	MAX_NT-14177_B5_S3-2_Thy1_Ag-15.lif - 63x_Z-stacks_3-3-1_LocThk.tif:0001-0309	0.229			Agrin-22	14178	113	MAX_NT-14178_B5_S2-3_Thy1_Ag-22.lif - 63x_Z-stacks_3-1_LocThk.tif:0018-0922	0.75		Agrin-15	14177	113	MAX_NT-14177_B5_S3-2_Thy1_Ag-15.lif - 63x_Z-stacks_3-3-1_LocThk.tif:0001-0309	0.451		Agrin-22	14178	113	MAX_NT-14178_B5_S2-3_Thy1_Ag-22.lif - 63x_Z-stacks_3-1_LocThk.tif:0018-0922	0.556
	0.059	0.161														Agrin-15	14177	114	MAX_NT-14177_B5_S3-2_Thy1_Ag-15.lif - 63x_Z-stacks_3-3-1_LocThk.tif:0002-0440	0.372			Agrin-22	14178	114	MAX_NT-14178_B5_S2-3_Thy1_Ag-22.lif - 63x_Z-stacks_3-1_LocThk.tif:0019-0988	0.488		Agrin-15	14177	114	MAX_NT-14177_B5_S3-2_Thy1_Ag-15.lif - 63x_Z-stacks_3-3-1_LocThk.tif:0002-0440	0.503		Agrin-22	14178	114	MAX_NT-14178_B5_S2-3_Thy1_Ag-22.lif - 63x_Z-stacks_3-1_LocThk.tif:0019-0988	0.516
	0.059	0.563														Agrin-15	14177	115	MAX_NT-14177_B5_S3-2_Thy1_Ag-15.lif - 63x_Z-stacks_3-3-1_LocThk.tif:0003-1726	0.554			Agrin-22	14178	115	MAX_NT-14178_B5_S2-3_Thy1_Ag-22.lif - 63x_Z-stacks_2-1-1_LocThk.tif:0001-0032	0.566		Agrin-15	14177	115	MAX_NT-14177_B5_S3-2_Thy1_Ag-15.lif - 63x_Z-stacks_3-3-1_LocThk.tif:0003-1726	0.607		Agrin-22	14178	115	MAX_NT-14178_B5_S2-3_Thy1_Ag-22.lif - 63x_Z-stacks_2-1-1_LocThk.tif:0001-0032	0.624
	0.167	0.241														Agrin-15	14177	116	MAX_NT-14177_B5_S3-2_Thy1_Ag-15.lif - 63x_Z-stacks_3-2-1_LocThk.tif:0001-0139	0.398			Agrin-22	14178	116	MAX_NT-14178_B5_S2-3_Thy1_Ag-22.lif - 63x_Z-stacks_2-1-1_LocThk.tif:0002-0067	0.938		Agrin-15	14177	116	MAX_NT-14177_B5_S3-2_Thy1_Ag-15.lif - 63x_Z-stacks_3-2-1_LocThk.tif:0001-0139	0.561		Agrin-22	14178	116	MAX_NT-14178_B5_S2-3_Thy1_Ag-22.lif - 63x_Z-stacks_2-1-1_LocThk.tif:0002-0067	0.695
	0.128	0.482														Agrin-15	14177	117	MAX_NT-14177_B5_S3-2_Thy1_Ag-15.lif - 63x_Z-stacks_3-2-1_LocThk.tif:0002-0207	0.266			Agrin-22	14178	117	MAX_NT-14178_B5_S2-3_Thy1_Ag-22.lif - 63x_Z-stacks_2-1-1_LocThk.tif:0003-0080	0.208		Agrin-15	14177	117	MAX_NT-14177_B5_S3-2_Thy1_Ag-15.lif - 63x_Z-stacks_3-2-1_LocThk.tif:0002-0207	0.457		Agrin-22	14178	117	MAX_NT-14178_B5_S2-3_Thy1_Ag-22.lif - 63x_Z-stacks_2-1-1_LocThk.tif:0003-0080	0.452
	0.03	0.322														Agrin-15	14177	118	MAX_NT-14177_B5_S3-2_Thy1_Ag-15.lif - 63x_Z-stacks_3-2-1_LocThk.tif:0003-0327	0.603			Agrin-22	14178	118	MAX_NT-14178_B5_S2-3_Thy1_Ag-22.lif - 63x_Z-stacks_2-1-1_LocThk.tif:0004-0147	1.194		Agrin-15	14177	118	MAX_NT-14177_B5_S3-2_Thy1_Ag-15.lif - 63x_Z-stacks_3-2-1_LocThk.tif:0003-0327	0.547		Agrin-22	14178	118	MAX_NT-14178_B5_S2-3_Thy1_Ag-22.lif - 63x_Z-stacks_2-1-1_LocThk.tif:0004-0147	0.686
	0.148	0.322														Agrin-15	14177	119	MAX_NT-14177_B5_S3-2_Thy1_Ag-15.lif - 63x_Z-stacks_3-2-1_LocThk.tif:0004-1163	0.266			Agrin-22	14178	119	MAX_NT-14178_B5_S2-3_Thy1_Ag-22.lif - 63x_Z-stacks_2-1-1_LocThk.tif:0005-0323	0.607		Agrin-15	14177	119	MAX_NT-14177_B5_S3-2_Thy1_Ag-15.lif - 63x_Z-stacks_3-2-1_LocThk.tif:0004-1163	0.479		Agrin-22	14178	119	MAX_NT-14178_B5_S2-3_Thy1_Ag-22.lif - 63x_Z-stacks_2-1-1_LocThk.tif:0005-0323	0.592
	0.079	0.322														Agrin-15	14177	120	MAX_NT-14177_B5_S3-2_Thy1_Ag-15.lif - 63x_Z-stacks_3-2-1_LocThk.tif:0005-1380	0.221			Agrin-22	14178	120	MAX_NT-14178_B5_S2-3_Thy1_Ag-22.lif - 63x_Z-stacks_2-1-1_LocThk.tif:0006-0415	1.427		Agrin-15	14177	120	MAX_NT-14177_B5_S3-2_Thy1_Ag-15.lif - 63x_Z-stacks_3-2-1_LocThk.tif:0005-1380	0.482		Agrin-22	14178	120	MAX_NT-14178_B5_S2-3_Thy1_Ag-22.lif - 63x_Z-stacks_2-1-1_LocThk.tif:0006-0415	0.724
	0.197	0.482														Agrin-15	14177	121	MAX_NT-14177_B5_S3-2_Thy1_Ag-15.lif - 63x_Z-stacks_3-1-1_LocThk.tif:0001-0957	0.276			Agrin-22	14178	121	MAX_NT-14178_B5_S2-3_Thy1_Ag-22.lif - 63x_Z-stacks_2-1-1_LocThk.tif:0007-0586	0.482		Agrin-15	14177	121	MAX_NT-14177_B5_S3-2_Thy1_Ag-15.lif - 63x_Z-stacks_3-1-1_LocThk.tif:0001-0957	0.503		Agrin-22	14178	121	MAX_NT-14178_B5_S2-3_Thy1_Ag-22.lif - 63x_Z-stacks_2-1-1_LocThk.tif:0007-0586	0.47
	0.069	0.241														Agrin-15	14177	122	MAX_NT-14177_B5_S3-2_Thy1_Ag-15.lif - 63x_Z-stacks_3-1-1_LocThk.tif:0002-1346	0.294			Agrin-22	14178	122	MAX_NT-14178_B5_S2-3_Thy1_Ag-22.lif - 63x_Z-stacks_1-1-1_LocThk.tif:0001-0578	0.394		Agrin-15	14177	122	MAX_NT-14177_B5_S3-2_Thy1_Ag-15.lif - 63x_Z-stacks_3-1-1_LocThk.tif:0002-1346	0.531		Agrin-22	14178	122	MAX_NT-14178_B5_S2-3_Thy1_Ag-22.lif - 63x_Z-stacks_1-1-1_LocThk.tif:0001-0578	0.481
	0.098	1.045														Agrin-15	14177	123	MAX_NT-14177_B5_S1-3_Thy1_Ag-15.lif - 63x_Z-stacks_1-3-1_LocThk.tif:0001-0557	0.284			Agrin-22	14178	123	MAX_NT-14178_B5_S2-3_Thy1_Ag-22.lif - 63x_Z-stacks_1-1-1_LocThk.tif:0002-0599	0.454		Agrin-15	14177	123	MAX_NT-14177_B5_S1-3_Thy1_Ag-15.lif - 63x_Z-stacks_1-3-1_LocThk.tif:0001-0557	0.458		Agrin-22	14178	123	MAX_NT-14178_B5_S2-3_Thy1_Ag-22.lif - 63x_Z-stacks_1-1-1_LocThk.tif:0002-0599	0.565
	0.059	0.643														Agrin-15	14177	124	MAX_NT-14177_B5_S1-3_Thy1_Ag-15.lif - 63x_Z-stacks_1-3-1_LocThk.tif:0002-1796	0.489			Agrin-22	14178	124	MAX_NT-14178_B5_S2-3_Thy1_Ag-22.lif - 63x_Z-stacks_1-1-1_LocThk.tif:0003-0641	0.611		Agrin-15	14177	124	MAX_NT-14177_B5_S1-3_Thy1_Ag-15.lif - 63x_Z-stacks_1-3-1_LocThk.tif:0002-1796	0.594		Agrin-22	14178	124	MAX_NT-14178_B5_S2-3_Thy1_Ag-22.lif - 63x_Z-stacks_1-1-1_LocThk.tif:0003-0641	0.692
	0.167	0.08														Agrin-15	14177	125	MAX_NT-14177_B5_S1-3_Thy1_Ag-15.lif - 63x_Z-stacks_1-3-1_LocThk.tif:0003-1813	0.29			Agrin-22	14178	125	MAX_NT-14178_B5_S2-3_Thy1_Ag-22.lif - 63x_Z-stacks_1-1-1_LocThk.tif:0004-0674	0.646		Agrin-15	14177	125	MAX_NT-14177_B5_S1-3_Thy1_Ag-15.lif - 63x_Z-stacks_1-3-1_LocThk.tif:0003-1813	0.451		Agrin-22	14178	125	MAX_NT-14178_B5_S2-3_Thy1_Ag-22.lif - 63x_Z-stacks_1-1-1_LocThk.tif:0004-0674	0.561
	0.069	0.804														Agrin-15	14177	126	MAX_NT-14177_B5_S1-3_Thy1_Ag-15.lif - 63x_Z-stacks_1-2-1_LocThk.tif:0001-1271	0.591			Agrin-22	14178	126	MAX_NT-14178_B5_S2-3_Thy1_Ag-22.lif - 63x_Z-stacks_1-1-1_LocThk.tif:0005-0741	0.979		Agrin-15	14177	126	MAX_NT-14177_B5_S1-3_Thy1_Ag-15.lif - 63x_Z-stacks_1-2-1_LocThk.tif:0001-1271	0.669		Agrin-22	14178	126	MAX_NT-14178_B5_S2-3_Thy1_Ag-22.lif - 63x_Z-stacks_1-1-1_LocThk.tif:0005-0741	0.799
	0.118	0.643														Agrin-15	14177	127	MAX_NT-14177_B5_S1-3_Thy1_Ag-15.lif - 63x_Z-stacks_1-2-1_LocThk.tif:0002-2087	0.24			Agrin-22	14178	127	MAX_NT-14178_B5_S2-3_Thy1_Ag-22.lif - 63x_Z-stacks_1-1-1_LocThk.tif:0006-1069	0.554		Agrin-15	14177	127	MAX_NT-14177_B5_S1-3_Thy1_Ag-15.lif - 63x_Z-stacks_1-2-1_LocThk.tif:0002-2087	0.504		Agrin-22	14178	127	MAX_NT-14178_B5_S2-3_Thy1_Ag-22.lif - 63x_Z-stacks_1-1-1_LocThk.tif:0006-1069	0.629
	0.039	0.723														Agrin-15	14177	128	MAX_NT-14177_B5_S1-3_Thy1_Ag-15.lif - 63x_Z-stacks_1-1-1_LocThk.tif:0001-0196	0.719			Agrin-22	14178	128	MAX_NT-14178_B5_S2-3_Thy1_Ag-22.lif - 63x_Z-stacks_1-1-1_LocThk.tif:0007-1241	0.415		Agrin-15	14177	128	MAX_NT-14177_B5_S1-3_Thy1_Ag-15.lif - 63x_Z-stacks_1-1-1_LocThk.tif:0001-0196	0.747		Agrin-22	14178	128	MAX_NT-14178_B5_S2-3_Thy1_Ag-22.lif - 63x_Z-stacks_1-1-1_LocThk.tif:0007-1241	0.592
	0.158	0.322														Agrin-15	14177	129	MAX_NT-14177_B5_S1-3_Thy1_Ag-15.lif - 63x_Z-stacks_1-1-1_LocThk.tif:0002-0321	0.347			Agrin-22	14178	129	MAX_NT-14178_B5_S2-3_Thy1_Ag-22.lif - 63x_Z-stacks_1-1-1_LocThk.tif:0008-1360	0.333		Agrin-15	14177	129	MAX_NT-14177_B5_S1-3_Thy1_Ag-15.lif - 63x_Z-stacks_1-1-1_LocThk.tif:0002-0321	0.52		Agrin-22	14178	129	MAX_NT-14178_B5_S2-3_Thy1_Ag-22.lif - 63x_Z-stacks_1-1-1_LocThk.tif:0008-1360	0.513
	0.039	1.849														Agrin-15	14177	130	MAX_NT-14177_B5_S1-3_Thy1_Ag-15.lif - 63x_Z-stacks_1-1-1_LocThk.tif:0003-0625	0.473			Agrin-22	14178	130	MAX_NT-14178_B5_S2-3_Thy1_Ag-22.lif - 63x_Z-stacks_1-1-1_LocThk.tif:0009-1539	0.817		Agrin-15	14177	130	MAX_NT-14177_B5_S1-3_Thy1_Ag-15.lif - 63x_Z-stacks_1-1-1_LocThk.tif:0003-0625	0.534		Agrin-22	14178	130	MAX_NT-14178_B5_S2-3_Thy1_Ag-22.lif - 63x_Z-stacks_1-1-1_LocThk.tif:0009-1539	0.592
	0.039	0.241														Agrin-15	14177	131	MAX_NT-14177_B5_S1-3_Thy1_Ag-15.lif - 63x_Z-stacks_1-1-1_LocThk.tif:0004-1003	0.745			Agrin-22	14178	131	MAX_NT-14178_B5_S2-3_Thy1_Ag-22.lif - 63x_Z-stacks_1-1-1_LocThk.tif:0010-1584	0.382		Agrin-15	14177	131	MAX_NT-14177_B5_S1-3_Thy1_Ag-15.lif - 63x_Z-stacks_1-1-1_LocThk.tif:0004-1003	0.553		Agrin-22	14178	131	MAX_NT-14178_B5_S2-3_Thy1_Ag-22.lif - 63x_Z-stacks_1-1-1_LocThk.tif:0010-1584	0.592
	0.069	0.322														Agrin-15	14177	132	MAX_NT-14177_B5_S1-3_Thy1_Ag-15.lif - 63x_Z-stacks_1-1-1_LocThk.tif:0005-1527	0.489			Agrin-22	14178	132	MAX_NT-14178_B5_S2-3_Thy1_Ag-22.lif - 63x_Z-stacks_1-1-1_LocThk.tif:0011-1757	0.364		Agrin-15	14177	132	MAX_NT-14177_B5_S1-3_Thy1_Ag-15.lif - 63x_Z-stacks_1-1-1_LocThk.tif:0005-1527	0.618		Agrin-22	14178	132	MAX_NT-14178_B5_S2-3_Thy1_Ag-22.lif - 63x_Z-stacks_1-1-1_LocThk.tif:0011-1757	0.481
	0.207	0.241														Agrin-15	14177	133	MAX_NT-14177_B5_S1-3_Thy1_Ag-15.lif - 63x_Z-stacks_1-1-1_LocThk.tif:0006-1695	0.309			Agrin-22	14178	133	MAX_NT-14178_B5_S2-3_Thy1_Ag-22.lif - 63x_Z-stacks_1-1-1_LocThk.tif:0012-1808	0.243		Agrin-15	14177	133	MAX_NT-14177_B5_S1-3_Thy1_Ag-15.lif - 63x_Z-stacks_1-1-1_LocThk.tif:0006-1695	0.477		Agrin-22	14178	133	MAX_NT-14178_B5_S2-3_Thy1_Ag-22.lif - 63x_Z-stacks_1-1-1_LocThk.tif:0012-1808	0.452
	0.069	0.482														Agrin-15	14177	134	MAX_NT-14177_B5_S1-3_Thy1_Ag-15.lif - 63x_Z-stacks_2-5-1_LocThk.tif:0001-0042	0.445			Agrin-22	14178	134	MAX_NT-14178_B5_S2-3_Thy1_Ag-22.lif - 63x_Z-stacks_1-1-1_LocThk.tif:0014-1871	0.801		Agrin-15	14177	134	MAX_NT-14177_B5_S1-3_Thy1_Ag-15.lif - 63x_Z-stacks_2-5-1_LocThk.tif:0001-0042	0.512		Agrin-22	14178	134	MAX_NT-14178_B5_S2-3_Thy1_Ag-22.lif - 63x_Z-stacks_1-1-1_LocThk.tif:0014-1871	0.625
	0.03	0.241														Agrin-15	14177	135	MAX_NT-14177_B5_S1-3_Thy1_Ag-15.lif - 63x_Z-stacks_2-5-1_LocThk.tif:0002-0137	0.682			Agrin-22	14178	135	MAX_NT-14178_B5_S2-3_Thy1_Ag-22.lif - 63x_Z-stacks_1-1-1_LocThk.tif:0015-2001	0.634		Agrin-15	14177	135	MAX_NT-14177_B5_S1-3_Thy1_Ag-15.lif - 63x_Z-stacks_2-5-1_LocThk.tif:0002-0137	0.49		Agrin-22	14178	135	MAX_NT-14178_B5_S2-3_Thy1_Ag-22.lif - 63x_Z-stacks_1-1-1_LocThk.tif:0015-2001	0.657
	0.295	0.482														Agrin-15	14177	136	MAX_NT-14177_B5_S1-3_Thy1_Ag-15.lif - 63x_Z-stacks_2-5-1_LocThk.tif:0003-0338	0.327			Agrin-22	14178	136	MAX_NT-14178_B5_S2-3_Thy1_Ag-22.lif - 63x_Z-stacks_1-1-1_LocThk.tif:0016-2242	0.321		Agrin-15	14177	136	MAX_NT-14177_B5_S1-3_Thy1_Ag-15.lif - 63x_Z-stacks_2-5-1_LocThk.tif:0003-0338	0.495		Agrin-22	14178	136	MAX_NT-14178_B5_S2-3_Thy1_Ag-22.lif - 63x_Z-stacks_1-1-1_LocThk.tif:0016-2242	0.532
	0.158	0.08														Agrin-15	14177	137	MAX_NT-14177_B5_S1-3_Thy1_Ag-15.lif - 63x_Z-stacks_2-4-1_LocThk-1.tif	0.213			Agrin-22	14178	137	MAX_NT-14178_B5_S2-3_Thy1_Ag-22.lif - 63x_Z-stacks_1-1-1_LocThk.tif:0017-2460	0.85		Agrin-15	14177	137	MAX_NT-14177_B5_S1-3_Thy1_Ag-15.lif - 63x_Z-stacks_2-4-1_LocThk-1.tif	0.451		Agrin-22	14178	137	MAX_NT-14178_B5_S2-3_Thy1_Ag-22.lif - 63x_Z-stacks_1-1-1_LocThk.tif:0017-2460	0.709
	0.128	0.482														Agrin-15	14177	138	MAX_NT-14177_B5_S1-3_Thy1_Ag-15.lif - 63x_Z-stacks_2-2-1_LocThk.tif:0001-0066	0.723			Agrin-22	14178	138	MAX_NT-14178_B5_S2-3_Thy1_Ag-22.lif - 63x_Z-stacks_1-1-1_LocThk.tif:0018-2545	0.323		Agrin-15	14177	138	MAX_NT-14177_B5_S1-3_Thy1_Ag-15.lif - 63x_Z-stacks_2-2-1_LocThk.tif:0001-0066	0.593		Agrin-22	14178	138	MAX_NT-14178_B5_S2-3_Thy1_Ag-22.lif - 63x_Z-stacks_1-1-1_LocThk.tif:0018-2545	0.5
[truncated: 888 more rows]

## Sheet: Fig.S1
Fig.S1 (a)	(A) OF, The total distance traveled (m)
	animal ID	NT+/+		animal ID	NT-/-
	#2495	13.732		#2489	11.823
	#2488	15.652		#2492	11.435
	#2608	18.344		#2503	8.286
	#2605	13.891		#2618	16.186
[truncated: 141 more rows]

## Sheet: Fig.S2 
Fig.S2 (b)	(B) OF, The total distance traveled in the open field (m)
[truncated: 61 more rows]

[truncated: 2 more sheets: Fig.S3 , Fig.S4]
