# Supplementary material for: Mice deficient in synaptic protease neurotrypsin show impaired spaced long-term potentiation and blunted learning-induced modulation of dendritic spines
Source: Cell Mol Life Sci. 2023 Mar 5;80(4):82. doi: 10.1007/s00018-023-04720-z (PMC9986217; doi:10.1007/s00018-023-04720-z)
Supplement: Supplementary file 2 — Supplementary file2 (XLSX 122 kb) [file 18_2023_4720_MOESM2_ESM.xlsx]

## Sheet: Fig.1 
Fig.1 (c)	(C) A bar graph summarizing the mean LTP levels 120 min after TBS1 (60 min after TBS2)	Two Way ANOVA		All Pairwise Multiple Comparison Procedures (Holm-Sidak method):
1	Two Way Analysis of Variance	Monday, Oct 11, 2021, 12:28:54
	Data source: 14.1_Fig.1C_Juvenile, LTP after TBS in Spine analysis of juvenile NT KO mice, 20211007-SJ (update.3)
	General Linear Model
	Dependent Variable: lg(LTP(%))
	Normality Test (Shapiro-Wilk):	Passed	(P = 0.3852)
	Equal Variance Test (Brown-Forsythe):	Passed	(P = 0.5519)
	Source of Variation	DF	SS	MS	F	P
	Stimulation	1	0.08732	0.08732	9.5626	0.0038
	Genotype	1	0.04757	0.04757	5.2099	0.0285
	Stimulation x Genotype	1	0.01422	0.01422	1.5569	0.2202
	Residual	36	0.3287	0.009132
	Total	39	0.4944	0.01268
	All Pairwise Multiple Comparison Procedures (Holm-Sidak method):
	Overall significance level = 0.05
	Comparisons for factor: Stimulation
	Comparison	Diff of Means	t	P	P<0.050
	TBS2 vs. TBS1	0.09424	3.0923	0.0038	Yes
	Comparisons for factor: Genotype
	Comparison	Diff of Means	t	P	P<0.050
	WT vs. KO	0.06956	2.2825	0.0285	Yes
	Comparisons for factor: Genotype within TBS2
	Comparison	Diff of Means	t	P	P<0.050
	WT vs. KO	0.1076	2.4229	0.0206	Yes
	Comparisons for factor: Genotype within TBS1
	Comparison	Diff of Means	t	P	P<0.050
	WT vs. KO	0.03153	0.7553	0.455	No
	Comparisons for factor: Stimulation within WT
	Comparison	Diff of Means	t	P	P<0.050
	TBS2 vs. TBS1	0.1323	3.1678	0.0031	Yes
	Comparisons for factor: Stimulation within KO
	Comparison	Diff of Means	t	P	P<0.050
	TBS2 vs. TBS1	0.05621	1.266	0.2136	No
Fig.1(d)	(D) Time courses of the slope of fEPSPs show impaired spaced LTP in NT-/- mice	Two Way Repeated Measures ANOVA (One Factor Repetition)
1	Two Way Repeated Measures ANOVA (One Factor Repetition)	Wednesday, Oct 13, 2021, 13:27:42
	Data source: 14.3_Fig.1D_Juvenile, LTP full curve after 1x TBS in Spine and LTP analysis of juvenile NT KO mice, 20211013-SJ (update.7)
	General Linear Model
	Dependent Variable: LTP (%)
	Normality Test (Kolmogorov-Smirnov):	Failed	(P < 0.0500)
	Equal Variance Test (Brown-Forsythe):	Failed	(P < 0.0500)
	Source of Variation	DF	SS	MS	F	P
	Genotype	1	554677	554677	0.7977	0.383
	sample ID(Genotype)	19	1.32115e+07	695342
	Time after 1x TBS (min)	717	8.56405e+06	11944.3	64.4455	<0.0001
	Genotype x Time after 1x TBS	717	81066.1	113.063	0.61	1
	Residual	13623	2.52488e+06	185.339
	Total	15077	2.49204e+07	1652.88
2	Two Way Repeated Measures ANOVA (One Factor Repetition)	Tuesday, Oct 12, 2021, 20:27:41
	Data source: 14.2_Fig.1D_Juvenile, LTP full curve after 2x TBS in Spine and LTP analysis of juvenile NT KO mice, 20211011-SJ (update.5)
	General Linear Model
	Dependent Variable: LTP (%)
	Normality Test (Kolmogorov-Smirnov):	Failed	(P < 0.0500)
	Equal Variance Test (Brown-Forsythe):	Failed	(P < 0.0500)
	Source of Variation	DF	SS	MS	F	P
	Genotype	1	4.55954e+06	4.55954e+06	8.2797	0.0104
	Slice ID(Genotype)	17	9.36168e+06	550687
	Time after 2x TBS (min)	537	4.29393e+06	7996.15	37.4886	<0.0001
	Genotype x Time after 2x TBS	537	332438	619.066	2.9024	<0.0001
	Residual	9129	1.94717e+06	213.296
	Total	10221	2.09157e+07	2046.35

## Sheet: Fig.2 
Fig.2 (c)	(C) Fraction of freezing in both contexts before fear conditioning (baseline).	Two Way Repeated Measures ANOVA (One Factor Repetition)	All Pairwise Multiple Comparison Procedures (Holm-Sidak method):
	Two Way Repeated Measures ANOVA (One Factor Repetition)	Thursday, June 03, 2021, 18:39:51
	Data source: 10.1.0 CFC_Juvenile, Day 0_baseline first 1 min_Shaobo_re analyzed in Behavioral phenotype of NT KO mice (18 month old), 20210411-SJ (ver14)
	General Linear Model
	Dependent Variable: Freezing time %
	Normality Test (Shapiro-Wilk):	Passed	(P = 0.838)
	Equal Variance Test (Brown-Forsythe):	Passed	(P = 0.335)
	Source of Variation	DF	SS	MS	F	P
	Genotype	1	2.228	2.228	0.72	0.405
	Animal(Genotype)	21	64.653	3.079
	Context	1	20.906	20.906	4.646	0.043
	Genotype x Context	1	3.095	3.095	0.688	0.417
	Residual	20	90.003	4.5
	Total	44	180.223	4.096
	All Pairwise Multiple Comparison Procedures (Holm-Sidak method):
	Overall significance level = 0.05
	Comparisons for factor: Genotype
	Comparison	Diff of Means	t	P	P<0.050
	NTKO vs. NTWT	0.452	0.851	0.405	No
	Comparisons for factor: Context
	Comparison	Diff of Means	t	P	P<0.050
	CC- vs. CC+	1.384	2.155	0.043	Yes
	Comparisons for factor: Context within NTWT
	Comparison	Diff of Means	t	P	P<0.050
	CC- vs. CC+	1.917	2.021	0.057	No
	Comparisons for factor: Context within NTKO
	Comparison	Diff of Means	t	P	P<0.050
	CC- vs. CC+	0.852	0.983	0.337	No
	Comparisons for factor: Genotype within CC+
	Comparison	Diff of Means	t	P	P<0.050
	NTKO vs. NTWT	0.985	1.205	0.235	No
	Comparisons for factor: Genotype within CC-
	Comparison	Diff of Means	t	P	P<0.050
	NTWT vs. NTKO	0.0807	0.0954	0.924	No
Fig.2 (d)	(D) Fraction of freezing in CC+ after footshocks used as unconditioned stimuli.	Two Way Repeated Measures ANOVA (One Factor Repetition)	All Pairwise Multiple Comparison Procedures (Holm-Sidak method):
	Two Way Repeated Measures ANOVA (One Factor Repetition)	Saturday, Jan 30, 2021, 12:22:50
	Data source: 10.1 CFC in juvenile, Day 0_CC+, stimulation, freezing time, every 30 s in Behavioral phenotype of NT KO mice (18 month old), 20210127-SJ (ver13.1)
	General Linear Model
	Dependent Variable: Freezing time %
	Normality Test (Shapiro-Wilk):	Passed	(P = 0.789)
	Equal Variance Test (Brown-Forsythe):	Passed	(P = 0.068)
	Source of Variation	DF	SS	MS	F		P
	Genotype	1	370.404	370.404	0.88		0.359
	Animal ID(Genotype)	21	8841.56	421.026
	foot shock	5	29097.7	5819.53	37.258		<0.001
	Genotype x foot shock	5	1052.13	210.425	1.347		0.25
	Residual	105	16400.7	156.197
	Total	137	55483.8	404.991
	All Pairwise Multiple Comparison Procedures (Holm-Sidak method):
	Overall significance level = 0.05
	Comparisons for factor: Genotype
	Comparison	Diff of Means	t	P	P<0.050
	NTWT vs. NTKO	3.305	0.938	0.359	No
	Comparisons for factor: Genotype within Foot shock 1
	Comparison	Diff of Means	t	P	P<0.050
	NTKO vs. NTWT	5.408	0.908	0.366	No
	Comparisons for factor: Genotype within Foot shock 2
	Comparison	Diff of Means	t	P	P<0.050
	NTWT vs. NTKO	0.641	0.108	0.915	No
	Comparisons for factor: Genotype within Foot shock 3
	Comparison	Diff of Means	t	P	P<0.050
	NTWT vs. NTKO	11.922	2.003	0.048	Yes
	Comparisons for factor: Genotype within Foot shock 4
	Comparison	Diff of Means	t	P	P<0.050
	NTWT vs. NTKO	3.105	0.522	0.603	No
	Comparisons for factor: Genotype within Foot shock 5
	Comparison	Diff of Means	t	P	P<0.050
	NTWT vs. NTKO	8.282	1.391	0.167	No
	Comparisons for factor: Genotype within Foot shock 6
	Comparison	Diff of Means	t	P	P<0.050
	NTWT vs. NTKO	1.287	0.216	0.829	No
Fig. 2 (e)	(E) Fraction of freezing during the extinction sessions.	Two Way Repeated Measures ANOVA (One Factor Repetition)	All Pairwise Multiple Comparison Procedures (Holm-Sidak method):
1	Two Way Repeated Measures ANOVA (One Factor Repetition)	Sunday, Apr 11, 2021, 23:30:05
	Data source: 10.1.3 CFC_Juvenile, Day 5-7_CC+,extinction, freezing time in Behavioral phenotype of NT KO mice (18 month old), 20210411-SJ (ver14)
	General Linear Model
	Dependent Variable: rank(col(6), Freezing %)
	Normality Test (Shapiro-Wilk):	Passed	(P = 0.550)
	Equal Variance Test (Brown-Forsythe):	Passed	(P = 0.508)
	Source of Variation	DF	SS	MS	F	P
	Genotype	1	12993.4	12993.4	0.545	0.469
	animal(Genotype)	21	501105	23862.1
	session	8	54825.7	6853.22	7.13	<0.001
	Genotype x session	8	10022.5	1252.82	1.303	0.245
	Residual	168	161488	961.24
	Total	206	739106	3587.89
	All Pairwise Multiple Comparison Procedures (Holm-Sidak method):
	Overall significance level = 0.05
	Comparisons for factor: Genotype
	Comparison	Diff of Means	t	P	P<0.050
	KO vs. WT	15.982	0.738	0.469	No
	Comparisons for factor: Genotype within session 1
	Comparison	Diff of Means	t	P	P<0.050
	WT vs. KO	1.531	0.0615	0.951	No
	Comparisons for factor: Genotype within session 2
	Comparison	Diff of Means	t	P	P<0.050
	WT vs. KO	8.438	0.339	0.737	No
	Comparisons for factor: Genotype within session 3
	Comparison	Diff of Means	t	P	P<0.050
	KO vs. WT	32.188	1.292	0.204	No
	Comparisons for factor: Genotype within session 4
	Comparison	Diff of Means	t	P	P<0.050
	KO vs. WT	24.285	0.975	0.336	No
	Comparisons for factor: Genotype within session 5
	Comparison	Diff of Means	t	P	P<0.050
	KO vs. WT	11.362	0.456	0.651	No
	Comparisons for factor: Genotype within session 6
	Comparison	Diff of Means	t	P	P<0.050
	KO vs. WT	33.973	1.364	0.181	No
	Comparisons for factor: Genotype within session 7
	Comparison	Diff of Means	t	P	P<0.050
	KO vs. WT	28.531	1.146	0.259	No
	Comparisons for factor: Genotype within session 8
	Comparison	Diff of Means	t	P	P<0.050
	KO vs. WT	11.765	0.472	0.639	No
	Comparisons for factor: Genotype within session 9
	Comparison	Diff of Means	t	P	P<0.050
	KO vs. WT	11.704	0.47	0.641	No
Fig.2 (f)	(F) Fraction of freezing in both contexts on day2 and day9 (%)	Two Way Repeated Measures ANOVA (One Factor Repetition)	All Pairwise Multiple Comparison Procedures (Holm-Sidak method):
1	Two Way Repeated Measures ANOVA (One Factor Repetition)	Sunday, Apr 11, 2021, 22:23:50
	Data source: 10.1.2 CFC_Juvenile, Day 2_CC+&CC-, Recall 1, freezing time in Behavioral phenotype of NT KO mice (18 month old), 20210411-SJ (ver14)
	General Linear Model
	Dependent Variable: Freezing (%)
	Normality Test (Shapiro-Wilk):	Passed	(P = 0.240)
	Equal Variance Test (Brown-Forsythe):	Passed	(P = 0.724)
	Source of Variation	DF	SS	MS	F	P
	Genotype	1	91.374	91.374	0.21	0.651
	animal(Genotype)	21	9136.25	435.06
	Context	1	6329.91	6329.91	92.929	<0.001
	Genotype x Context	1	362.568	362.568	5.323	0.031
	Residual	21	1430.43	68.116
	Total	45	17064.3	379.207
	All Pairwise Multiple Comparison Procedures (Holm-Sidak method):
	Overall significance level = 0.05
	Comparisons for factor: Genotype
	Comparison	Diff of Means	t	P	P<0.050
	WT vs. KO	2.843	0.458	0.651	No
	Comparisons for factor: Context
	Comparison	Diff of Means	t	P	P<0.050
	CC+ vs. CC-	23.663	9.64	<0.001	Yes
	Comparisons for factor: Context within WT
	Comparison	Diff of Means	t	P	P<0.050
	CC+ vs. CC-	29.327	7.946	<0.001	Yes
	Comparisons for factor: Context within KO
	Comparison	Diff of Means	t	P	P<0.050
	CC+ vs. CC-	18	5.56	<0.001	Yes
	Comparisons for factor: Genotype within CC+
	Comparison	Diff of Means	t	P	P<0.050
	WT vs. KO	8.506	1.275	0.213	No
	Comparisons for factor: Genotype within CC-
	Comparison	Diff of Means	t	P	P<0.050
	KO vs. WT	2.82	0.423	0.676	No
2	Two Way Repeated Measures ANOVA (One Factor Repetition)	Sunday, Apr 11, 2021, 23:57:04
	Data source: 10.1.4 CFC_Juvenile, Day 9_CC+&CC-, Recall 2, freezing time in Behavioral phenotype of NT KO mice (18 month old), 20210411-SJ (ver14)
	General Linear Model
	Dependent Variable: Freezing (%)
	Normality Test (Shapiro-Wilk):	Passed	(P = 0.256)
	Equal Variance Test (Brown-Forsythe):	Passed	(P = 1.000)
	Source of Variation	DF	SS	MS	F	P
	Genotype	1	303.413	303.413	0.688	0.416
	animal(Genotype)	21	9254.9	440.709
	Context	1	71.131	71.131	1.074	0.312
	Genotype x Context	1	26.516	26.516	0.4	0.534
	Residual	21	1390.73	66.225
	Total	45	11036.9	245.263
Fig.2 (g)	(G) discrimination ratio on day 2 and day 9 (%)	Two Way Repeated Measures ANOVA (One Factor Repetition)	All Pairwise Multiple Comparison Procedures (Holm-Sidak method):
1	Two Way Repeated Measures ANOVA (One Factor Repetition)	Monday, Apr 12, 2021, 0:53:52
	Data source: 10.1.7 CFC_Juvenile, Day 2 vs. Day 9_discrimination ratio in Behavioral phenotype of NT KO mice (18 month old), 20210411-SJ (ver14)
	General Linear Model
	Dependent Variable: Discrimination ratio (%)
	Normality Test (Shapiro-Wilk):	Passed	(P = 0.997)
	Equal Variance Test (Brown-Forsythe):	Passed	(P = 0.880)
	Source of Variation	DF	SS	MS	F	P
	Genotype	1	584.893	584.893	2.994	0.098
	animal(Genotype)	21	4101.9	195.328
	Day	1	5054.97	5054.97	68.819	<0.001
	Genotype x Day	1	193.153	193.153	2.63	0.12
	Residual	21	1542.52	73.454
	Total	45	11306	251.245
	All Pairwise Multiple Comparison Procedures (Holm-Sidak method):
	Overall significance level = 0.05
	Comparisons for factor: Genotype
	Comparison	Diff of Means	t	P	P<0.050
	WT vs. KO	7.193	1.73	0.098	No
	Comparisons for factor: Day
	Comparison	Diff of Means	t	P	P<0.050
	2.000 vs. 9.000	21.146	8.296	<0.001	Yes
	Comparisons for factor: Day within WT
	Comparison	Diff of Means	t	P	P<0.050
	2.000 vs. 9.000	25.28	6.596	<0.001	Yes
	Comparisons for factor: Day within KO
	Comparison	Diff of Means	t	P	P<0.050
	2.000 vs. 9.000	17.013	5.061	<0.001	Yes
	Comparisons for factor: Genotype within 2
	Comparison	Diff of Means	t	P	P<0.050
	WT vs. KO	11.327	2.323	0.026	Yes
	Comparisons for factor: Genotype within 9
	Comparison	Diff of Means	t	P	P<0.050
	WT vs. KO	3.059	0.627	0.534	No
Fig.2 (i)	(I) the freezing levels in nonspaced contextual CFC (%)	t-test	Equal Variances Assumed (Student's t-test):
1	t-test	Monday, Apr 12, 2021, 1:34:10
	Data source: 10.1.8 FC_Juvenile, Day1 vs Day5, Recall 1&2, freezing time in Behavioral phenotype of NT KO mice (18 month old), 20210411-SJ (ver14)
	Normality Test (Shapiro-Wilk):	Passed	(P = 0.959)
	Equal Variance Test (Brown-Forsythe):	Passed	(P = 0.297)
	The result of the equal variance test indicates the likelihood that the two groups are sampled from populations with equal variances, but does not guarantee the equality or inequality of the two variances.
	Group Name	N	Missing	Mean	Std Dev	SEM
	WT recall 1	8	0	50.548	13.159	4.652
	KO recall 1	8	0	31.871	8.928	3.156
	Difference of means	18.677
	Equal Variances Assumed (Student's t-test):
	t = 3.322 with 14 degrees of freedom.
	95 percent two-tailed confidence interval for difference of means: 6.619 to 30.735
	Two-tailed P-value = 0.00504
2	t-test	Monday, Apr 12, 2021, 1:36:45
	Data source: 10.1.8 FC_Juvenile, Day1 vs Day5, Recall 1&2, freezing time in Behavioral phenotype of NT KO mice (18 month old), 20210411-SJ (ver14)
	Normality Test (Shapiro-Wilk):	Passed	(P = 0.274)
	Equal Variance Test (Brown-Forsythe):	Passed	(P = 0.546)
	The result of the equal variance test indicates the likelihood that the two groups are sampled from populations with equal variances, but does not guarantee the equality or inequality of the two variances.
	Group Name	N	Missing	Mean	Std Dev	SEM
	WT recall 2	4	0	4.108	2.531	1.265
	KO recall 2	3	0	3.844	2.47	1.426
	Difference of means	0.264
	Equal Variances Assumed (Student's t-test):
	t = 0.138 with 5 degrees of freedom.
	95 percent two-tailed confidence interval for difference of means: -4.658 to 5.185
	Two-tailed P-value = 0.896

## Sheet: Fig.3 
Fig.3 (b)	(B) The total exploration time duration the sociability test (s)	Paired t-test:
1	Paired t-test:	Monday, Apr 12, 2021, 1:55:23
	Data source: 10.4 Sociability test_Juvenile, exploring time in Behavioral phenotype of NT KO mice (18 month old), 20210411-SJ (ver14)
	Normality Test (Shapiro-Wilk):	Passed	(P = 0.663)
	Treatment Name	N	Missing	Mean	Std Dev	SEM
	WT Empty (s)	9	0	34.922	14.658	4.886
	WT Stimulus mouse (s)	9	0	153.889	86.697	28.899
	Difference	9	0	-118.967	84.458	28.153
	t = -4.226 with 8 degrees of freedom.
	95 percent two-tailed confidence interval for difference of means: -183.887 to -54.047
	Two-tailed P-value = 0.00289
2	Paired t-test:	Monday, Apr 12, 2021, 1:57:31
	Data source: 10.4 Sociability test_Juvenile, exploring time in Behavioral phenotype of NT KO mice (18 month old), 20210411-SJ (ver14)
	Normality Test (Shapiro-Wilk):	Passed	(P = 0.484)
	Treatment Name	N	Missing	Mean	Std Dev	SEM
	KO Empty (s)	11	0	40.245	18.962	5.717
	KO Stimulus mouse (s)	11	0	74.855	35.68	10.758
	Difference	11	0	-34.609	40.224	12.128
	t = -2.854 with 10 degrees of freedom.
	95 percent two-tailed confidence interval for difference of means: -61.632 to -7.586
	Two-tailed P-value = 0.0171
Fig.3 (c)	(C) The discrimination index between the E and the S compartments (%)	t-test	Equal Variances Assumed (Student's t-test):
	t-test	Monday, Apr 12, 2021, 2:09:52
	Data source: 10.5 Sociability test_Juvenile, discrimination ratio in Behavioral phenotype of NT KO mice (18 month old), 20210411-SJ (ver14)
	Normality Test (Shapiro-Wilk):	Passed	(P = 0.317)
	Equal Variance Test (Brown-Forsythe):	Passed	(P = 0.144)
	The result of the equal variance test indicates the likelihood that the two groups are sampled from populations with equal variances, but does not guarantee the equality or inequality of the two variances.
	Group Name	N	Missing	Mean	Std Dev	SEM
	WT (%)	9	0	55.525	21.828	7.276
	KO	11	0	25.421	31.725	9.565
	Difference of means	30.104
	Equal Variances Assumed (Student's t-test):
	t = 2.412 with 18 degrees of freedom.
	95 percent two-tailed confidence interval for difference of means: 3.885 to 56.323
	Two-tailed P-value = 0.0267

## Sheet: Fig.4 
Fig.4 (a)	(A) The total exploration duration towards the “object” and the “stimulus animal” during the sociability test (s)	Paired t-test
1	Paired t-test:	Wednesday, Nov 04, 2020, 21:49:07
	Data source: 5.1 Sociability test, exploring time in Behavioral phenotype of NT KO mice (18 month old), 20201103
	Normality Test (Shapiro-Wilk):	Passed	(P = 0.837)
	Treatment Name	N	Missing	Mean	Std Dev	SEM
	WT Animal (s)	11	0	53.527	19.165	5.778
	WT Object	11	0	30.218	9.039	2.725
	Difference	11	0	23.309	19.494	5.878
	t = 3.966 with 10 degrees of freedom.
	95 percent two-tailed confidence interval for difference of means: 10.213 to 36.405
	Two-tailed P-value = 0.00266
2	Paired t-test:	Wednesday, Nov 04, 2020, 21:50:00
	Data source: 5.1 Sociability test, exploring time in Behavioral phenotype of NT KO mice (18 month old), 20201103
	Normality Test (Shapiro-Wilk):	Passed	(P = 0.313)
	Treatment Name	N	Missing	Mean	Std Dev	SEM
	KO Animal	10	0	43.25	14.043	4.441
	KO Object	10	0	46.58	18.251	5.771
	Difference	10	0	-3.33	26.966	8.527
	t = -0.391 with 9 degrees of freedom.
	95 percent two-tailed confidence interval for difference of means: -22.620 to 15.960
	Two-tailed P-value = 0.705
Fig.4 (b)	(B) The discrimination ratio between the “object” and the “stimulus animal” during the sociability test (%)	t-test	Equal Variances Assumed (Student's t-test):
1	t-test	Wednesday, Nov 04, 2020, 21:51:46
	Data source: 5.2 Sociability test, discrimination ratio in Behavioral phenotype of NT KO mice (18 month old), 20201103
	Normality Test (Shapiro-Wilk):	Passed	(P = 0.305)
	Equal Variance Test (Brown-Forsythe):	Passed	(P = 0.102)
	The result of the equal variance test indicates the likelihood that the two groups are sampled from populations with equal variances, but does not guarantee the equality or inequality of the two variances.
	Group Name	N	Missing	Mean	Std Dev	SEM
	WT (%)	11	0	25.882	18.503	5.579
	KO	10	0	-1.86	28.279	8.943
	Difference of means	27.742
	Equal Variances Assumed (Student's t-test):
	t = 2.685 with 19 degrees of freedom.
	95 percent two-tailed confidence interval for difference of means: 6.120 to 49.364
	Two-tailed P-value = 0.0146
Fig.4 (c)	(C) Fraction of freezing duration in both contexts before fear conditioning (baseline). %	Two Way Repeated Measures ANOVA (One Factor Repetition)
1	Two Way Repeated Measures ANOVA (One Factor Repetition)	Saturday, Apr 10, 2021, 23:26:04
	Data source: 8.1.2 CFC, Day 0_CC-&CC+, stimulation, freezing time in Behavioral phenotype of NT KO mice (18 month old), 20210312-SJ (ver13.3)
	General Linear Model
	Dependent Variable: discriminatio ratio (%)
	Normality Test (Shapiro-Wilk):	Passed	(P = 1.000)
	Equal Variance Test (Brown-Forsythe):	Passed	(P = 0.885)
	Source of Variation	DF	SS	MS	F	P
	Genotype	1	12.475	12.475	1.727	0.204
	animal(Genotype)	19	137.223	7.222
	Context	1	0.825	0.825	0.268	0.611
	Genotype x Context	1	3.297	3.297	1.071	0.314
	Residual	19	58.504	3.079
	Total	41	212.177	5.175
Fig.4 (d)	(D) Freezing fraction in CC+ after unconditioned stimuli (foot shocks). (%)	Two Way Repeated Measures ANOVA (One Factor Repetition)						All Pairwise Multiple Comparison Procedures (Holm-Sidak method):
1	Two Way Repeated Measures ANOVA (One Factor Repetition)	Sunday, Apr 11, 2021, 15:35:18
	Data source: 8.1.1 CFC, Day 0_CC-&CC+, stimulation, freezing time, every 60 s in Behavioral phenotype of NT KO mice (18 month old), 20210312-SJ (ver13.3)
	General Linear Model
	Dependent Variable: discriminatio ratio (%)
	Normality Test (Shapiro-Wilk):	Passed	(P = 0.638)
	Equal Variance Test (Brown-Forsythe):	Passed	(P = 0.111)
	Source of Variation	DF	SS	MS	F	P
	Genotype	1	71.34	71.34	0.0766	0.785
	animal(Genotype)	19	17704.4	931.811
	Time (s)	2	5387.08	2693.54	12.083	<0.001
	Genotype x Time (s)	2	160.412	80.206	0.36	0.7
	Residual	38	8471.18	222.926
	Total	62	31884.7	514.27
	All Pairwise Multiple Comparison Procedures (Holm-Sidak method):
	Overall significance level = 0.05
	Comparisons for factor: Genotype
	Comparison	Diff of Means	t	P	P<0.050
	KO vs. WT	2.131	0.277	0.785	No
	Comparisons for factor: Time (s)
	Comparison	Diff of Means	t	P	P<0.050
	240-300 s vs. 120-180 s	21.874	4.742	<0.001	Yes
	180-240 s vs. 120-180 s	16.114	3.493	0.002	Yes
	240-300 s vs. 180-240 s	5.76	1.249	0.219	No
	Comparisons for factor: Time (s) within WT
	Comparison	Diff of Means	t	P	P<0.050
	240-300 s vs. 120-180 s	24.682	3.877	0.001	Yes
	180-240 s vs. 120-180 s	19.879	3.122	0.007	Yes
	240-300 s vs. 180-240 s	4.803	0.754	0.455	No
	Comparisons for factor: Time (s) within KO
	Comparison	Diff of Means	t	P	P<0.050
	240-300 s vs. 120-180 s	19.067	2.855	0.021	Yes
	180-240 s vs. 120-180 s	12.35	1.85	0.139	No
	240-300 s vs. 180-240 s	6.717	1.006	0.321	No
	Comparisons for factor: Genotype within 120-180 s
	Comparison	Diff of Means	t	P	P<0.050
	KO vs. WT	6.512	0.695	0.491	No
	Comparisons for factor: Genotype within 180-240 s
	Comparison	Diff of Means	t	P	P<0.050
	WT vs. KO	1.017	0.109	0.914	No
	Comparisons for factor: Genotype within 240-300 s
	Comparison	Diff of Means	t	P	P<0.050
	KO vs. WT	0.897	0.0958	0.924	No
Fig.4 (e)	(E) Freezing fraction during the extinction sessions. (%)	Two Way Repeated Measures ANOVA (One Factor Repetition)						All Pairwise Multiple Comparison Procedures (Holm-Sidak method):
1	Two Way Repeated Measures ANOVA (One Factor Repetition)	Friday, Nov 13, 2020, 17:34:20
	Data source: 8.3 CFC, Day 2-4_CC+,extinction, freezing time in Behavioral phenotype of NT KO mice (18 month old), 20201103
	General Linear Model
	Dependent Variable: Freezing (%)
	Normality Test (Shapiro-Wilk):	Passed	(P = 0.4335)
	Equal Variance Test (Brown-Forsythe):	Passed	(P = 0.5356)
	Source of Variation	DF	SS	MS	F	P
	Genotype	1	970.904	970.904	1.7982	0.1957
	animal(Genotype)	19	10258.5	539.921
	Session	8	659.698	82.4623	1.66	0.1126
	Genotype x Session	8	1094.56	136.82	2.7542	0.0072
	Residual	152	7550.91	49.677
	Total	188	20508	109.085
	All Pairwise Multiple Comparison Procedures (Holm-Sidak method):
	Overall significance level = 0.05
	Comparisons for factor: Genotype
	Comparison	Diff of Means	t	P	P<0.050
	KO vs. WT	4.5382	1.341	0.1957	No
	Comparisons for factor: Genotype within session 1
	Comparison	Diff of Means	t	P	P<0.050
	KO vs. WT	0.3342	0.07496	0.9405	No
	Comparisons for factor: Genotype within session 2
	Comparison	Diff of Means	t	P	P<0.050
	WT vs. KO	1.9463	0.4365	0.6642	No
	Comparisons for factor: Genotype within session 3
	Comparison	Diff of Means	t	P	P<0.050
	KO vs. WT	1.9331	0.4335	0.6664	No
	Comparisons for factor: Genotype within session 4
	Comparison	Diff of Means	t	P	P<0.050
	WT vs. KO	1.5047	0.3374	0.7371	No
	Comparisons for factor: Genotype within session 5
	Comparison	Diff of Means	t	P	P<0.050
	KO vs. WT	5.2196	1.1706	0.2469	No
	Comparisons for factor: Genotype within session 6
	Comparison	Diff of Means	t	P	P<0.050
	KO vs. WT	7.3488	1.6481	0.1052	No
	Comparisons for factor: Genotype within session 7
	Comparison	Diff of Means	t	P	P<0.050
	KO vs. WT	6.7761	1.5196	0.1345	No
	Comparisons for factor: Genotype within session 8
	Comparison	Diff of Means	t	P	P<0.050
	KO vs. WT	11.3608	2.5478	0.0137	Yes
	Comparisons for factor: Genotype within session 9
	Comparison	Diff of Means	t	P	P<0.050
	KO vs. WT	11.3217	2.5391	0.014	Yes
Fig.4 (f)	(1) Percentage of freezing time in both contexts after fear conditioning on day1. (%)	Two Way Repeated Measures ANOVA (One Factor Repetition)						All Pairwise Multiple Comparison Procedures (Holm-Sidak method):
1	Two Way Repeated Measures ANOVA (One Factor Repetition)	Friday, Nov 13, 2020, 15:43:17
	Data source: 8.1.3 CFC, Day 1_CC+&CC-, Recall 1, freezing time in Behavioral phenotype of NT KO mice (18 month old), 20201103
	General Linear Model
	Dependent Variable: Freezing (%)
	Normality Test (Shapiro-Wilk):	Passed	(P = 0.118)
	Equal Variance Test (Brown-Forsythe):	Passed	(P = 0.611)
	Source of Variation	DF	SS	MS	F	P
	Genotype	1	21.917	21.917	0.167	0.687
	animal(Genotype)	19	2493.61	131.242
	Context	1	6246.23	6246.23	69.398	<0.001
	Genotype x Context	1	30.592	30.592	0.34	0.567
	Residual	19	1710.11	90.006
	Total	41	10475	255.488
	All Pairwise Multiple Comparison Procedures (Holm-Sidak method):
	Overall significance level = 0.05
	Comparisons for factor: Genotype
	Comparison	Diff of Means	t	P	P<0.050
	KO vs. WT	1.446	0.409	0.687	No
	Comparisons for factor: Context
	Comparison	Diff of Means	t	P	P<0.050
	CC+ vs. CC-	24.418	8.331	<0.001	Yes
	Comparisons for factor: Context within WT
	Comparison	Diff of Means	t	P	P<0.050
	CC+ vs. CC-	22.709	5.614	<0.001	Yes
	Comparisons for factor: Context within KO
	Comparison	Diff of Means	t	P	P<0.050
	CC+ vs. CC-	26.127	6.158	<0.001	Yes
	Comparisons for factor: Genotype within CC+
	Comparison	Diff of Means	t	P	P<0.050
	KO vs. WT	3.155	0.687	0.497	No
	Comparisons for factor: Genotype within CC-
	Comparison	Diff of Means	t	P	P<0.050
	WT vs. KO	0.262	0.0571	0.955	No
Fig.4 (f)	(2) Discrimination ratio calculated based on freezing time during recall session on day1 (%)	t-test	Equal Variances Assumed (Student's t-test):
1	t-test	Friday, Nov 13, 2020, 17:02:20
	Data source: 8.2.3 CFC, Day 1_CC+&CC-, Recall 1, discrimination ratio in Behavioral phenotype of NT KO mice (18 month old), 20201103
	Normality Test (Shapiro-Wilk):	Passed	(P = 0.9991)
	Equal Variance Test (Brown-Forsythe):	Passed	(P = 0.3406)
	The result of the equal variance test indicates the likelihood that the two groups are sampled from populations with equal variances, but does not guarantee the equality or inequality of the two variances.
	Group Name	N	Missing	Mean	Std Dev	SEM
	WT (%)	11	0	34.7818	10.9957	3.3153
	KO	10	0	37.28	17.8671	5.6501
	Difference of means	-2.4982
	Equal Variances Assumed (Student's t-test):
	t = -0.3901 with 19 degrees of freedom.
	95 percent two-tailed confidence interval for difference of means: -15.9028 to 10.9065
	Two-tailed P-value = 0.7008
Fig.4 (g)	(G) Percentage of freezing time in both contexts after fear conditioning on day5. (%)	Two Way Repeated Measures ANOVA (One Factor Repetition)						All Pairwise Multiple Comparison Procedures (Holm-Sidak method):
1	Two Way Repeated Measures ANOVA (One Factor Repetition)	Friday, Nov 13, 2020, 16:09:23
	Data source: 8.1.4 CFC, Day 5_CC-&CC+, Recall 2, freezing time in Behavioral phenotype of NT KO mice (18 month old), 20201103
	General Linear Model
	Dependent Variable: Freezing (%)
	Normality Test (Shapiro-Wilk):	Passed	(P = 0.1937)
	Equal Variance Test (Brown-Forsythe):	Passed	(P = 0.9200)
	Source of Variation	DF	SS	MS	F	P
	Genotype	1	625.906	625.906	9.8526	0.0054
	animal(Genotype)	19	1207.01	63.527
	Context	1	85.4651	85.4651	2.7141	0.1159
	Genotype x Context	1	95.1534	95.1534	3.0217	0.0983
	Residual	19	598.301	31.4895
	Total	41	2603.64	63.5034
	All Pairwise Multiple Comparison Procedures (Holm-Sidak method):
	Overall significance level = 0.05
	Comparisons for factor: Genotype
	Comparison	Diff of Means	t	P	P<0.050
	KO vs. WT	7.7295	3.1389	0.0054	Yes
	Comparisons for factor: Context
	Comparison	Diff of Means	t	P	P<0.050
	CC+ vs. CC-	2.8562	1.6474	0.1159	No
	Comparisons for factor: Context within WT
	Comparison	Diff of Means	t	P	P<0.050
	CC- vs. CC+	0.1575	0.06584	0.9482	No
	Comparisons for factor: Context within KO
	Comparison	Diff of Means	t	P	P<0.050
	CC+ vs. CC-	5.87	2.3391	0.0304	Yes
	Comparisons for factor: Genotype within CC+
	Comparison	Diff of Means	t	P	P<0.050
	KO vs. WT	10.7433	3.5673	0.0011	Yes
	Comparisons for factor: Genotype within CC-
	Comparison	Diff of Means	t	P	P<0.050
	KO vs. WT	4.7158	1.5659	0.1266	No
Fig.4 (g)	(2) Discrimination ratio calculated based on freezing time during recall session on day5 (%)	t-test	Equal Variances Assumed (Student's t-test):
	t-test	Friday, Nov 13, 2020, 17:08:38
	Data source: 8.2.4 CFC, Day 5_CC+&CC-, Recall 2, discrimination ratio in Behavioral phenotype of NT KO mice (18 month old), 20201103
	Normality Test (Shapiro-Wilk):	Passed	(P = 0.5211)
	Equal Variance Test (Brown-Forsythe):	Passed	(P = 0.0785)
	The result of the equal variance test indicates the likelihood that the two groups are sampled from populations with equal variances, but does not guarantee the equality or inequality of the two variances.
	Group Name	N	Missing	Mean	Std Dev	SEM
	WT (%)	11	0	-4.4727	36.0362	10.8653
	KO	10	0	12.56	15.7604	4.9839
	Difference of means	-17.0327
	Equal Variances Assumed (Student's t-test):
	t = -1.3773 with 19 degrees of freedom.
	95 percent two-tailed confidence interval for difference of means: -42.9173 to 8.8518
	Two-tailed P-value = 0.1844

## Sheet: Fig.5
Fig.5 (b, 1)	(Fig. 5B, panel 1) Spine density was significantly decreased in naïve NT-/- mice.	Two Way ANOVA		All Pairwise Multiple Comparison Procedures (Holm-Sidak method):
1	Two Way Analysis of Variance	Tuesday, Oct 05, 2021, 5:41:03
	Data source: 11.1.1_Fig.5B_Juvenile, spine density in Spine analysis of juvenile NT KO mice, 20211004-SJ (ver1.1)
	General Linear Model
	Dependent Variable: Spine number / μm dendrite
	Normality Test (Shapiro-Wilk):	Passed	(P = 0.0568)
	Equal Variance Test (Brown-Forsythe):	Failed	(P < 0.0500)
	Source of Variation	DF	SS	MS	F	P
	Genotype	1	0.6688	0.6688	7.2521	0.0076
	Treatment	2	0.08813	0.04406	0.4778	0.6207
	Genotype x Treatment	2	0.8467	0.4233	4.5902	0.0111
	Residual	241	22.2266	0.09223
	Total	246	23.7766	0.09665
	All Pairwise Multiple Comparison Procedures (Holm-Sidak method):
	Overall significance level = 0.05
	Comparisons for factor: Genotype
	Comparison	Diff of Means	t	P	P<0.050
	WT vs. KO	0.1042	2.693	0.0076	Yes
	Comparisons for factor: Treatment
	Comparison	Diff of Means	t	P	P<0.050
	Extinction vs. CFC	0.04377	0.9304	0.7293	No
	Extinction vs. Naive	0.03518	0.7326	0.7132	No
	Naive vs. CFC	0.008592	0.1826	0.8552	No
	Comparisons for factor: Treatment within WT
	Comparison	Diff of Means	t	P	P<0.050
	Naive vs. CFC	0.1473	2.2202	0.0798	No
	Extinction vs. CFC	0.139	2.0955	0.073	No
	Naive vs. Extinction	0.008269	0.1218	0.9032	No
	Comparisons for factor: Treatment within KO
	Comparison	Diff of Means	t	P	P<0.050
	CFC vs. Naive	0.1301	1.9504	0.1488	No
	Extinction vs. Naive	0.07863	1.1579	0.4346	No
	CFC vs. Extinction	0.05149	0.7718	0.441	No
	Comparisons for factor: Genotype within Naive
	Comparison	Diff of Means	t	P	P<0.050
	WT vs. KO	0.2256	3.3221	0.001	Yes
	Comparisons for factor: Genotype within CFC
	Comparison	Diff of Means	t	P	P<0.050
	KO vs. WT	0.05182	0.7957	0.427	No
	Comparisons for factor: Genotype within Extinction
	Comparison	Diff of Means	t	P	P<0.050
	WT vs. KO	0.1387	2.0425	0.0422	Yes
Fig.5(b, 2)	(Fig 5B, panels 2-4) Cumulative frequency plots showing the distribution of spine density under each condition.	Kolmogorov-Smirnov test
1	Kolmogorov-Smirnov test	Tuesday, Oct 05, 2021, 5:43:39
	Data source: 11.1.2_Fig.5C(left)_Juvenile, Frequency distribution data_density_naive in Spine analysis of juvenile NT KO mice, 20211004-SJ (ver1.1)
	Normality Test (Shapiro-Wilk):	Passed	(P = 0.5973)
	Equal Variance Test (Brown-Forsythe):	Passed	(P = 0.2179)
	The result of the equal variance test indicates the likelihood that the two groups are sampled from populations with equal variances, but does not guarantee the equality or inequality of the two variances.
	Group Name	N	Missing	Mean	Std Dev	SEM
	NT WT	40	0	1.6471	0.322	0.05091
	NT KO	40	0	1.4215	0.2516	0.03977
	Difference of means	0.2256
	From GraphPad:
	Kolmogorov-Smirnov test	(Compare cumulative distributions)
	P value	0.0149
	Exact or approximate P value?	Approximate
	P value summary	*
	Significantly different (P < 0.05)?	Yes
	Kolmogorov-Smirnov D	0.35
2	Kolmogorov-Smirnov test	Monday, Oct 04, 2021, 18:38:30
	Data source: 11.1.3_Fig.5C(middle)_Juvenile, Frequency distribution data_density_CFC in Spine analysis of juvenile NT KO mice, 20211004-SJ (ver1.1)
	Normality Test (Shapiro-Wilk):	Passed	(P = 0.3681)
	Equal Variance Test (Brown-Forsythe):	Passed	(P = 0.1848)
	The result of the equal variance test indicates the likelihood that the two groups are sampled from populations with equal variances, but does not guarantee the equality or inequality of the two variances.
	Group Name	N	Missing	Mean	Std Dev	SEM
	NT WT	44	0	1.4998	0.2401	0.0362
	NT KO	43	0	1.5516	0.2935	0.04476
	Difference of means	-0.05182
	From GraphPad:
	Kolmogorov-Smirnov test	(Compare cumulative distributions)
	P value	0.5748
	Exact or approximate P value?	Approximate
	P value summary	ns
	Significantly different (P < 0.05)?	No
	Kolmogorov-Smirnov D	0.1675
3	Kolmogorov-Smirnov test	Monday, Oct 04, 2021, 18:48:31
	Data source: 11.1.4_Fig.5C(right)_Juvenile, Frequency distribution data_density_Extinction in Spine analysis of juvenile NT KO mice, 20211004-SJ (ver1.1)
	Normality Test (Shapiro-Wilk):	Passed	(P = 0.0929)
	Equal Variance Test (Brown-Forsythe):	Passed	(P = 0.0620)
	The result of the equal variance test indicates the likelihood that the two groups are sampled from populations with equal variances, but does not guarantee the equality or inequality of the two variances.
	Group Name	N	Missing	Mean	Std Dev	SEM
	NT WT	40	0	1.6388	0.3977	0.06287
	NT KO	40	0	1.5001	0.2975	0.04703
	Difference of means	0.1387
	From GraphPad:
	Kolmogorov-Smirnov test	(Compare cumulative distributions)
	P value	0.2634
	Exact or approximate P value?	Approximate
	P value summary	ns
	Significantly different (P < 0.05)?	No
	Kolmogorov-Smirnov D	0.225
Fig.5(c)	(Fig 5C, panel 1) The proportion of thin spines was reduced in NT-/- mice under all conditions	Two Way ANOVA	All Pairwise Multiple Comparison Procedures (Holm-Sidak method):
1	Two Way Analysis of Variance	Tuesday, Oct 05, 2021, 13:07:32
	Data source: 11.5_Fig.5G_Juvenile, thin spines in Spine analysis of juvenile NT KO mice, 20211005-SJ (ver2.1)
	General Linear Model
	Dependent Variable: percentage of spines (%)
	Normality Test (Shapiro-Wilk):	Passed	(P = 0.9804)
	Equal Variance Test (Brown-Forsythe):	Passed	(P = 0.7428)
	Source of Variation	DF	SS	MS	F	P
	Genotype	1	3470.61	3470.61	28.6612	<0.0001
	Treatment	2	561.393	280.697	2.3181	0.1007
	Genotype x Treatment	2	241.603	120.802	0.9976	0.3703
	Residual	241	29182.9	121.091
	Total	246	33418	135.845
	All Pairwise Multiple Comparison Procedures (Holm-Sidak method):
	Overall significance level = 0.05
	Comparisons for factor: Genotype
	Comparison	Diff of Means	t	P	P<0.050
	WT vs. KO	7.503	5.3536	<0.0001	Yes
	Comparisons for factor: Treatment
	Comparison	Diff of Means	t	P	P<0.050
	Naive vs. Extinction	3.6636	2.1056	0.1049	No
	Naive vs. CFC	2.4914	1.4616	0.2693	No
	CFC vs. Extinction	1.1722	0.6877	0.4923	No
	Comparisons for factor: Treatment within WT
	Comparison	Diff of Means	t	P	P<0.050
	Naive vs. CFC	2.6759	1.1131	0.6058	No
	Naive vs. Extinction	1.6525	0.6716	0.7525	No
	Extinction vs. CFC	1.0235	0.4257	0.6707	No
	Comparisons for factor: Treatment within KO
	Comparison	Diff of Means	t	P	P<0.050
	Naive vs. Extinction	5.6747	2.3062	0.0644	No
	CFC vs. Extinction	3.3679	1.3933	0.3025	No
	Naive vs. CFC	2.3068	0.9543	0.3409	No
	Comparisons for factor: Genotype within Naive
	Comparison	Diff of Means	t	P	P<0.050
	WT vs. KO	6.2853	2.5544	0.0113	Yes
	Comparisons for factor: Genotype within CFC
	Comparison	Diff of Means	t	P	P<0.050
	WT vs. KO	5.9161	2.5072	0.0128	Yes
	Comparisons for factor: Genotype within Extinction
	Comparison	Diff of Means	t	P	P<0.050
	WT vs. KO	10.3075	4.189	<0.0001	Yes
Fig.5(c)	(Fig 5C, panel 2) The proportion of mushroom spines was increased in NT-/- mice under all conditions.	Two Way ANOVA	All Pairwise Multiple Comparison Procedures (Holm-Sidak method):
1	Two Way Analysis of Variance	Tuesday, Oct 05, 2021, 13:01:57
	Data source: 11.4_Fig.5F_Juvenile, mushroom neurons in Spine analysis of juvenile NT KO mice, 20211005-SJ (ver2.1)
	General Linear Model
	Dependent Variable: percentage of spines (%)
	Normality Test (Shapiro-Wilk):	Passed	(P = 0.7183)
	Equal Variance Test (Brown-Forsythe):	Passed	(P = 0.0751)
	Source of Variation	DF	SS	MS	F	P
	Genotype	1	4499.51	4499.51	48.8129	<0.0001
	Treatment	2	176.414	88.2069	0.9569	0.3855
	Genotype x Treatment	2	251.673	125.837	1.3651	0.2573
	Residual	241	22215	92.1786
	Total	246	27140.1	110.326
	All Pairwise Multiple Comparison Procedures (Holm-Sidak method):
	Overall significance level = 0.05
	Comparisons for factor: Genotype
	Comparison	Diff of Means	t	P	P<0.050
	KO vs. WT	8.543	6.9866	<0.0001	Yes
	Comparisons for factor: Treatment
	Comparison	Diff of Means	t	P	P<0.050
	CFC vs. Naive	1.8198	1.2236	0.5296	No
	Extinction vs. Naive	1.7906	1.1795	0.4214	No
	CFC vs. Extinction	0.02928	0.01969	0.9843	No
	Comparisons for factor: Treatment within WT
	Comparison	Diff of Means	t	P	P<0.050
	CFC vs. Extinction	1.3992	0.6671	0.879	No
	Naive vs. Extinction	0.7139	0.3325	0.9323	No
	CFC vs. Naive	0.6853	0.3267	0.7441	No
	Comparisons for factor: Treatment within KO
	Comparison	Diff of Means	t	P	P<0.050
	Extinction vs. Naive	4.295	2.0006	0.1333	No
	CFC vs. Naive	2.9543	1.4008	0.2987	No
	Extinction vs. CFC	1.3407	0.6357	0.5256	No
	Comparisons for factor: Genotype within Naive
	Comparison	Diff of Means	t	P	P<0.050
	KO vs. WT	6.1171	2.8493	0.0048	Yes
	Comparisons for factor: Genotype within CFC
	Comparison	Diff of Means	t	P	P<0.050
	KO vs. WT	8.3861	4.0733	<0.0001	Yes
	Comparisons for factor: Genotype within Extinction
	Comparison	Diff of Means	t	P	P<0.050
	KO vs. WT	11.126	5.1825	<0.0001	Yes
Fig.5(c)	(Fig 5C, panel 3) Spine head size was significantly reduced in NT+/+ compared with NT-/- mice in naïve and after extinction conditions.	Two Way ANOVA	All Pairwise Multiple Comparison Procedures (Holm-Sidak method):
1	Two Way Analysis of Variance	Tuesday, Oct 05, 2021, 6:33:43
	Data source: 11.2_Fig.5D_Juvenile, head size neurons, diameter in Spine analysis of juvenile NT KO mice, 20211004-SJ (ver1.1)
	General Linear Model
	Dependent Variable: Head diameter (μm)
	Normality Test (Shapiro-Wilk):	Failed	(P < 0.0500)
	Equal Variance Test (Brown-Forsythe):	Failed	(P < 0.0500)
	Source of Variation	DF	SS	MS	F	P
	Genotype	1	0.07172	0.07172	26.921	<0.0001
	Treatment	2	0.02508	0.01254	4.7076	0.0099
	Genotype x Treatment	2	0.02878	0.01439	5.4018	0.0051
	Residual	241	0.6421	0.002664
	Total	246	0.7642	0.003106
	All Pairwise Multiple Comparison Procedures (Holm-Sidak method):
	Overall significance level = 0.05
	Comparisons for factor: Genotype
	Comparison	Diff of Means	t	P	P<0.050
	KO vs. WT	0.03411	5.1885	<0.0001	Yes
	Comparisons for factor: Treatment
	Comparison	Diff of Means	t	P	P<0.050
	CFC vs. Extinction	0.02422	3.0292	0.0081	Yes
	Naive vs. Extinction	0.01605	1.9666	0.0982	No
	CFC vs. Naive	0.00817	1.0219	0.3079	No
	Comparisons for factor: Treatment within WT
	Comparison	Diff of Means	t	P	P<0.050
	CFC vs. Extinction	0.04768	4.2286	0.0001	Yes
	CFC vs. Naive	0.0298	2.643	0.0174	Yes
	Naive vs. Extinction	0.01788	1.5492	0.1227	No
	Comparisons for factor: Treatment within KO
	Comparison	Diff of Means	t	P	P<0.050
	Naive vs. Extinction	0.01422	1.232	0.5239	No
	Naive vs. CFC	0.01346	1.1873	0.4167	No
	CFC vs. Extinction	0.0007572	0.06678	0.9468	No
	Comparisons for factor: Genotype within Naive
	Comparison	Diff of Means	t	P	P<0.050
	KO vs. WT	0.04731	4.0991	<0.0001	Yes
	Comparisons for factor: Genotype within CFC
	Comparison	Diff of Means	t	P	P<0.050
	KO vs. WT	0.004044	0.3654	0.7151	No
	Comparisons for factor: Genotype within Extinction
	Comparison	Diff of Means	t	P	P<0.050
	KO vs. WT	0.05097	4.4162	<0.0001	Yes
Fig.5(c)	(Fig 5C, panel 4) The proportion of stubby spines was similar for both genotypes in all conditions	Two Way ANOVA	All Pairwise Multiple Comparison Procedures (Holm-Sidak method):
1	Two Way Analysis of Variance	Tuesday, Oct 05, 2021, 12:44:01
	Data source: 11.3_Fig.5E_Juvenile, stubby neurons in Spine analysis of juvenile NT KO mice, 20211004-SJ (ver1.1)
	General Linear Model
	Dependent Variable: percentage of spines (%)
	Normality Test (Shapiro-Wilk):	Failed	(P < 0.0500)
	Equal Variance Test (Brown-Forsythe):	Failed	(P < 0.0500)
	Source of Variation	DF	SS	MS	F	P
	Genotype	1	195.104	195.104	4.8197	0.0291
	Treatment	2	61.2049	30.6025	0.756	0.4707
	Genotype x Treatment	2	30.2633	15.1317	0.3738	0.6885
	Residual	241	9755.79	40.4804
	Total	246	10045.7	40.8361
	All Pairwise Multiple Comparison Procedures (Holm-Sidak method):
	Overall significance level = 0.05
	Comparisons for factor: Genotype
	Comparison	Diff of Means	t	P	P<0.050
	WT vs. KO	1.7789	2.1954	0.0291	Yes
	Comparisons for factor: Treatment
	Comparison	Diff of Means	t	P	P<0.050
	Extinction vs. CFC	1.2015	1.2191	0.5327	No
	Extinction vs. Naive	0.7647	0.7602	0.6952	No
	Naive vs. CFC	0.4368	0.4432	0.658	No
	Comparisons for factor: Treatment within WT
	Comparison	Diff of Means	t	P	P<0.050
	Extinction vs. CFC	0.3758	0.2703	0.9904	No
	Naive vs. CFC	0.226	0.1626	0.9834	No
	Extinction vs. Naive	0.1498	0.1053	0.9162	No
	Comparisons for factor: Treatment within KO
	Comparison	Diff of Means	t	P	P<0.050
	Extinction vs. CFC	2.0273	1.4505	0.382	No
	Extinction vs. Naive	1.3797	0.9698	0.5553	No
	Naive vs. CFC	0.6476	0.4633	0.6436	No
	Comparisons for factor: Genotype within Naive
	Comparison	Diff of Means	t	P	P<0.050
	WT vs. KO	2.0484	1.4398	0.1512	No
	Comparisons for factor: Genotype within CFC
	Comparison	Diff of Means	t	P	P<0.050
	WT vs. KO	2.47	1.8104	0.0715	No
	Comparisons for factor: Genotype within Extinction
	Comparison	Diff of Means	t	P	P<0.050
	WT vs. KO	0.8185	0.5753	0.5656	No

## Sheet: Fig.6
Fig.6 (b)	(subpanel 1) Average densities of spines in NT+/+ and NT-/- mice after CFC experiment	t-test	Equal Variances Assumed (Student's t-test):
1	t-test	Sunday, Oct 09, 2022, 19:15:42
	Data source: 1.1 matured, mean spine density_per dendrite in Spine analysis for aged NTKOmice_20221009.JNB
	Normality Test (Shapiro-Wilk):	Passed	(P = 0.347)
	Equal Variance Test (Brown-Forsythe):	Passed	(P = 0.170)
	The result of the equal variance test indicates the likelihood that the two groups are sampled from populations with equal variances, but does not guarantee the equality or inequality of the two variances.
	Group Name	N	Missing	Mean	Std Dev	SEM
	NT WT	106	0	1.724	0.389	0.0377
	NT KO	116	0	1.667	0.359	0.0333
	Difference of means	0.0572
	Equal Variances Assumed (Student's t-test):
	t = 1.139 with 220 degrees of freedom.
	95 percent two-tailed confidence interval for difference of means: -0.0417 to 0.156
	Two-tailed P-value = 0.256
2	(subpanel 1) Cumulative densities of spines in NT+/+ and NT-/- mice after CFC experiment	Kolmogorov-Smirnov test
	From GraphPad:
	Kolmogorov-Smirnov test
	P value	0.1233
	Exact or approximate P value?	Approximate
	P value summary	ns
	Significantly different (P < 0.05)?	No
	Kolmogorov-Smirnov D	0.1586
Fig.6 (c)	(C) Overall spine-type composition in aged NT+/+ and NT-/- mice after CFC experiment
1	subpanel 1: mushroom spine (%)	t-test	Equal Variances Assumed (Student's t-test):
	t-test	Sunday, Oct 09, 2022, 20:47:54
	Data source: 4.1 matured, mushroom portion_all dendrites in Spine analysis for aged NTKO mice_20221009.JNB
	Normality Test (Shapiro-Wilk):	Passed	(P = 0.593)
	Equal Variance Test (Brown-Forsythe):	Passed	(P = 0.854)
	The result of the equal variance test indicates the likelihood that the two groups are sampled from populations with equal variances, but does not guarantee the equality or inequality of the two variances.
	Group Name	N	Missing	Mean	Std Dev	SEM
	NTWT (%)	106	0	39.89	11.353	1.103
	NTKO (%)	116	0	37.038	11.358	1.055
	Difference of means	2.852
	Equal Variances Assumed (Student's t-test):
	t = 1.869 with 220 degrees of freedom.
	95 percent two-tailed confidence interval for difference of means: -0.155 to 5.859
	Two-tailed P-value = 0.0630
2	subpanel 2: thin spine (%)	t-test	Equal Variances Assumed (Student's t-test):
	t-test	Sunday, Oct 09, 2022, 20:52:52
	Data source: 5.1 matured, thin portion_all dendrites in Spine analysis for aged NTKO mice_20221009.JNB
	Normality Test (Shapiro-Wilk):	Passed	(P = 0.573)
	Equal Variance Test (Brown-Forsythe):	Passed	(P = 0.661)
	The result of the equal variance test indicates the likelihood that the two groups are sampled from populations with equal variances, but does not guarantee the equality or inequality of the two variances.
	Group Name	N	Missing	Mean	Std Dev	SEM
	NTWT (%)	106	0	37.872	9.657	0.938
	NTKO (%)	116	0	38.948	10.811	1.004
	Difference of means	-1.077
	Equal Variances Assumed (Student's t-test):
	t = -0.780 with 220 degrees of freedom.
	95 percent two-tailed confidence interval for difference of means: -3.798 to 1.645
	Two-tailed P-value = 0.436
3	subpanel 3: stubby spine (%)	Mann-Whitney Rank Sum Test
	Mann-Whitney Rank Sum Test	Sunday, Oct 09, 2022, 20:33:57
	Data source: 3.1 matured, stubby portion_all dendrites in Spine analysis for aged NTKO mice_20221009.JNB
	Normality Test (Shapiro-Wilk):	Failed	(P < 0.050)
	Group	N	Missing	Median	0.25	0.75
	NTWT (%)	106	0	21.32	15.342	26.671
	NTKO (%)	116	0	22.9	16.75	30.75
	Mann-Whitney U Statistic= 5390.500
	Yates continuity correction option applied to calculations.
	T = 11061.500 n(small)= 106 n(big)= 116 (P = 0.113)
Fig.6 (d)	(D) Spine head diameter in aged NT+/+ and NT-/- mice after CFC experiment, overall and subtypes
1	subpanel 1: of all spine types	t-test	Equal Variances Assumed (Student's t-test):
	t-test	Tuesday, Oct 11, 2022, 22:36:06
	Data source: 2.1 matured, mean head width_all dendrites in Spine analysis for aged NTKO mice_20221009.JNB
	Normality Test (Shapiro-Wilk):	Passed	(P = 0.079)
	Equal Variance Test (Brown-Forsythe):	Passed	(P = 0.901)
	The result of the equal variance test indicates the likelihood that the two groups are sampled from populations with equal variances, but does not guarantee the equality or inequality of the two variances.
	Group Name	N	Missing	Mean	Std Dev	SEM
	NTWT (μm)	106	0	0.502	0.0556	0.0054
	NTKO (μm)	116	0	0.477	0.0553	0.00514
	Difference of means	0.0245
	Equal Variances Assumed (Student's t-test):
	t = 3.284 with 220 degrees of freedom.
	95 percent two-tailed confidence interval for difference of means: 0.00979 to 0.0392
	Two-tailed P-value = 0.00119
2	subpanel 2: of mushroom spines	Mann-Whitney Rank Sum Test
	Mann-Whitney Rank Sum Test	Thursday, Oct 13, 2022, 18:54:48
	Data source: 2.3 matured, mean head width_Mushroom in Spine analysis for aged NTKO mice_20221009.JNB
	Normality Test (Shapiro-Wilk):	Failed	(P < 0.050)
	Group	N	Missing	Median	0.25	0.75
	NTWT (μm)	106	0	0.568	0.528	0.606
	NTKO (μm)	116	0	0.562	0.506	0.601
	Mann-Whitney U Statistic= 5463.500
	Yates continuity correction option applied to calculations.
	T = 12503.500 n(small)= 106 n(big)= 116 (P = 0.152)
3	subpanel 3: of thin spines	t-test	Equal Variances Assumed (Student's t-test):
	t-test	Tuesday, Oct 11, 2022, 18:10:56
	Data source: 2.4 matured, mean head width_thin in Spine analysis for aged NTKO mice_20221009.JNB
	Normality Test (Shapiro-Wilk):	Passed	(P = 0.164)
	Equal Variance Test (Brown-Forsythe):	Passed	(P = 0.708)
	The result of the equal variance test indicates the likelihood that the two groups are sampled from populations with equal variances, but does not guarantee the equality or inequality of the two variances.
	Group Name	N	Missing	Mean	Std Dev	SEM
	NTWT (μm)	106	0	0.453	0.058	0.00564
	NTKO (μm)	116	0	0.428	0.0608	0.00565
	Difference of means	0.0245
	Equal Variances Assumed (Student's t-test):
	t = 3.063 with 220 degrees of freedom.
	95 percent two-tailed confidence interval for difference of means: 0.00874 to 0.0403
	Two-tailed P-value = 0.00246

## Sheet: Fig.7
Fig.7 (b)	(B) Spine density was significantly increased in NT-/- mice after injection of AAV-Ag22
		t-test	Equal Variances Assumed (Student's t-test):
1	t-test	Thursday, Oct 07, 2021, 14:46:48
	Data source: 12.1.2_Fig.6B(right)_Juvenile, aav_Agrin in NTKO, spine density neurons in Spine analysis of juvenile NT KO mice, 20211005-SJ (ver2.1)
	Normality Test (Shapiro-Wilk):	Passed	(P = 0.4564)
	Equal Variance Test (Brown-Forsythe):	Passed	(P = 0.2262)
	The result of the equal variance test indicates the likelihood that the two groups are sampled from populations with equal variances, but does not guarantee the equality or inequality of the two variances.
	Group Name	N	Missing	Mean	Std Dev	SEM
	Agrin-15 in NT KO	21	0	1.2989	0.1964	0.04286
	Agrin-22 in NT KO	29	0	1.5393	0.2683	0.04983
	Difference of means	-0.2405
	Equal Variances Assumed (Student's t-test):
	t = -3.4823 with 48 degrees of freedom.
	95 percent two-tailed confidence interval for difference of means: -0.3793 to -0.1016
	Two-tailed P-value = 0.001070
Fig.7 (c)	(C) Increased spine head size in AAV-Ag22 injected mice compared to AAV-Ag15 injected mice.	Mann-Whitney Rank Sum Test
	Mann-Whitney Rank Sum Test	Thursday, Oct 07, 2021, 14:51:35
	Data source: 12.2_Fig.6C_Juvenile, aav_Agrin in NTKO, head size neurons in Spine analysis of juvenile NT KO mice, 20211005-SJ (ver2.1)
	Normality Test (Shapiro-Wilk):	Failed	(P < 0.0500)
	Group	N	Missing	Median	0.25	0.75
	Agrin-15 in NT KO	21	0	0.4315	0.4118	0.4802
	Agrin-22 in NT KO	26	0	0.4778	0.4414	0.5148
	Mann-Whitney U Statistic= 171.0000
	Yates continuity correction option applied to calculations.
	T = 402.0000 n(small)= 21 n(big)= 26 (P = 0.0299)
Fig.7 (d)	(D) No difference between treatments in the occurrence of filopodia.
1	Mann-Whitney Rank Sum Test	Thursday, Oct 07, 2021, 15:13:41
	Data source: 12.3.4_Fig.6D-4_Juvenile, aav_Agrin, filopodia neurons_density per 10um dendrite in Spine analysis of juvenile NT KO mice, 20211005-SJ (ver2.1)
	Normality Test (Shapiro-Wilk):	Failed	(P < 0.0500)
	Group	N	Missing	Median	0.25	0.75
	Agrin-15 in NT KO	21	0	0.4712	0.2975	0.5694
	Agrin-22 in NT KO	29	0	0.508	0.1985	0.8743
	Mann-Whitney U Statistic= 248.5000
	Yates continuity correction option applied to calculations.
	T = 479.5000 n(small)= 21 n(big)= 29 (P = 0.2752)
Fig.7 (e)	(E) Spine morphology was comparable in both groups.	t-test	Equal Variances Assumed (Student's t-test):
1	t-test	Thursday, Oct 07, 2021, 15:03:37
	Data source: 12.3.1_Fig.6D-1_Juvenile, aav_Agrin in NTKO, stubby neurons in Spine analysis of juvenile NT KO mice, 20211005-SJ (ver2.1)
	Normality Test (Shapiro-Wilk):	Passed	(P = 0.2682)
	Equal Variance Test (Brown-Forsythe):	Passed	(P = 0.9020)
	The result of the equal variance test indicates the likelihood that the two groups are sampled from populations with equal variances, but does not guarantee the equality or inequality of the two variances.
	Group Name	N	Missing	Mean	Std Dev	SEM
	Agrin-15 in NT KO	21	0	20.6984	6.3685	1.3897
	Agrin-22 in NT KO	29	0	23.2528	6.8267	1.2677
	Difference of means	-2.5544
	Equal Variances Assumed (Student's t-test):
	t = -1.3427 with 48 degrees of freedom.
	95 percent two-tailed confidence interval for difference of means: -6.3796 to 1.2708
	Two-tailed P-value = 0.1857
2	t-test	Thursday, Oct 07, 2021, 15:06:18
	Data source: 12.3.2_Fig.6D-2_Juvenile, aav_Agrin in NTKO, mushroom neurons in Spine analysis of juvenile NT KO mice, 20211005-SJ (ver2.1)
	Normality Test (Shapiro-Wilk):	Passed	(P = 0.2264)
	Equal Variance Test (Brown-Forsythe):	Passed	(P = 0.3860)
	The result of the equal variance test indicates the likelihood that the two groups are sampled from populations with equal variances, but does not guarantee the equality or inequality of the two variances.
	Group Name	N	Missing	Mean	Std Dev	SEM
	Agrin-15 in NT KO	21	0	21.4655	7.703	1.6809
	Agrin-22 in NT KO	29	0	21.8167	6.9221	1.2854
	Difference of means	-0.3512
	Equal Variances Assumed (Student's t-test):
	t = -0.1689 with 48 degrees of freedom.
	95 percent two-tailed confidence interval for difference of means: -4.5325 to 3.8301
	Two-tailed P-value = 0.8666
3	t-test	Thursday, Oct 07, 2021, 15:08:05
	Data source: 12.3.3_Fig.6D-3_Juvenile, aav_Agrin in NTKO, thin neurons in Spine analysis of juvenile NT KO mice, 20211005-SJ (ver2.1)
	Normality Test (Shapiro-Wilk):	Passed	(P = 0.2695)
	Equal Variance Test (Brown-Forsythe):	Passed	(P = 0.9189)
	The result of the equal variance test indicates the likelihood that the two groups are sampled from populations with equal variances, but does not guarantee the equality or inequality of the two variances.
	Group Name	N	Missing	Mean	Std Dev	SEM
	Agrin-15 in NT KO	21	0	57.8361	10.886	2.3755
	Agrin-22 in NT KO	29	0	54.9304	10.0344	1.8633
	Difference of means	2.9057
	Equal Variances Assumed (Student's t-test):
	t = 0.9753 with 48 degrees of freedom.
	95 percent two-tailed confidence interval for difference of means: -3.0846 to 8.8960
	Two-tailed P-value = 0.3343

## Sheet: Fig.8
Fig.8 (C)	(C) VGLUT1+ synapses colocalizing with Ag22-scarlet cells were significantly larger	t-test	Equal Variances Assumed (Student's t-test):
	t-test	Thursday, Oct 07, 2021, 21:39:31
	Data source: 12.4_Fig.6G_Juvenile, VGLUT1+Ag22-scarlet in Spine analysis of juvenile NT KO mice, 20211007-SJ (update.3)
	Normality Test (Shapiro-Wilk):	Passed	(P = 0.4365)
	Equal Variance Test (Brown-Forsythe):	Passed	(P = 0.8070)
	The result of the equal variance test indicates the likelihood that the two groups are sampled from populations with equal variances, but does not guarantee the equality or inequality of the two variances.
	Group Name	N	Missing	Mean	Std Dev	SEM
	VGLUT1(+) Ag22-scarlet(-)	3	0	0.1196	0.03355	0.01937
	VGLUT1(+) Ag22-scarlet(+)	3	0	0.5118	0.04726	0.02729
	Difference of means	-0.3922
	Equal Variances Assumed (Student's t-test):
	t = -11.7212 with 4 degrees of freedom.
	95 percent two-tailed confidence interval for difference of means: -0.4851 to -0.2993
	Two-tailed P-value = 0.0003030
Fig.8 (D)	(D) Cumulative frequency plot showing the distribution by size of two populations of VGLUT1+ presynapses that were either associated with Ag22-scarlet or not	Kolmogorov-Smirnov test
1	Kolmogorov-Smirnov test	Saturday, Oct 30, 2021, 20:43:01
	Data source: 12.5_Fig.6H_Juvenile, VGLUT1+Ag-22 scarlet, histogram in Spine and LTP analysis of juvenile NT KO mice, 20211030-SJ (update.8)
	Normality Test (Shapiro-Wilk):	Failed	(P < 0.0500)
	Group	N	Missing	Median	0.25	0.75
	VGLUT1(+) Ag22-scarlet(-)	1087	0	0.08	0.059	0.161
	VGLUT1(+) Ag22-scarlet(+)	214	0	0.355	0.226	0.643
	From GraphPad:
	Kolmogorov-Smirnov test	(Compare cumulative distributions)
	P value	<0.0001
	Exact or approximate P value?	Approximate
	P value summary	***
	Significantly different (P < 0.05)?	Yes
	Kolmogorov-Smirnov D	0.6781
Fig.8 (F)	(F) Ag-22 increased intensity and size of axonal bouton in juvenile NTKO mice
1	Bouton density	Mann-Whitney Rank Sum Test
	Mann-Whitney Rank Sum Test	Saturday, January 14, 2023, 8:13:32 PM
	Data source: Fig.8F-1_Ex2_1.2_Juvenile, Bouton density_aav Agrin in KO_per axon in Juvenile_NTKO+Agrin-22_bouton analysis.JNB
	Normality Test (Shapiro-Wilk):	Failed	(P < 0.050)
	Group	N	Missing	Median	0.25	0.75
	NTKO+Agrin-15 (count /10 um axon)	51	0	0.493	0.309	0.715
	NTKO+Agrin-22	33	0	1.829	1.294	2.532
	Mann-Whitney U Statistic= 131.000
	Yates continuity correction option applied to calculations.
	T = 2113.000 n(small)= 33 n(big)= 51	(P = <0.001)
	The difference in the median values between the two groups is greater than would be expected by chance; there is a statistically significant difference (P = <0.001)
2	Bouton size	Mann-Whitney Rank Sum Test
	Mann-Whitney Rank Sum Test	Saturday, January 14, 2023, 9:50:21 PM
	Data source: Fig.8F-2_Ex2_2.2_Juvenile, Bouton size_aav Agrin in KO_per axon in Juvenile_NTKO+Agrin-22_bouton analysis.JNB
	Normality Test (Shapiro-Wilk):	Failed	(P < 0.050)
	Group	N	Missing	Median	0.25	0.75
	NTKO+Agrin-15 (um^2)	51	0	0.422	0.355	0.652
	NTKO+Agrin-22	33	0	0.775	0.595	1.038
	Mann-Whitney U Statistic= 355.500
	Yates continuity correction option applied to calculations.
	T = 1888.500 n(small)= 33 n(big)= 51	(P = <0.001)
	The difference in the median values between the two groups is greater than would be expected by chance; there is a statistically significant difference (P = <0.001)
3	Bouton width	Mann-Whitney Rank Sum Test
	Mann-Whitney Rank Sum Test	Saturday, January 14, 2023, 9:54:15 PM
	Data source: Fig.8F-3_Ex2_3.2_Juvenile, Bouton width_aav Agrin in KO_per axon in Juvenile_NTKO+Agrin-22_bouton analysis.JNB
	Normality Test (Shapiro-Wilk):	Failed	(P < 0.050)
	Group	N	Missing	Median	0.25	0.75
	NTKO+Agrin-15 (um)	51	0	0.562	0.507	0.664
	NTKO+Agrin-22	33	0	0.671	0.603	0.752
	Mann-Whitney U Statistic= 436.500
	Yates continuity correction option applied to calculations.
	T = 1807.500 n(small)= 33 n(big)= 51	(P = <0.001)
	The difference in the median values between the two groups is greater than would be expected by chance; there is a statistically significant difference (P = <0.001)
Fig.8 (G)	(G) Cumulative frequency plot showing Ag-22 increased intensity and size of axonal bouton in juvenile NTKO mice
1	Bouton density	Kolmogorov-Smirnov test
	Data source: Fig.8G-1_Ex2_1.3_Juvenile, Bouton density_aav Agrin in KO_distribution curve in Juvenile_NTKO+Agrin-22_bouton analysis.JNB
	Normality Test (Shapiro-Wilk):	Failed	(P < 0.050)
	Group	N	Missing	Median	0.25	0.75
	NTKO+Agrin-15 (count /10 um ax	51	0	0.493	0.309	0.715
	NTKO+Agrin-22	33	0	1.829	1.294	2.532
	From GraphPad
	Kolmogorov-Smirnov test
	P value	<.001
	Exact or approximate P value?	Approximate
	P value summary	***
	Significantly different (P < 0.05)?	Yes
	Kolmogorov-Smirnov D	0.74
2	Bouton size	Kolmogorov-Smirnov test
	Data source: Fig.8G-2_Ex2_2.3_Juvenile, Bouton size_aav Agrin in KO_distribution curve in Juvenile_NTKO+Agrin-22_bouton analysis.JNB
	Normality Test (Shapiro-Wilk):	Failed	(P < 0.050)
	Group	N	Missing	Median	0.25	0.75
	NTKO+Agrin-15 (um^2)	195	0	0.435	0.301	0.723
	NTKO+Agrin-22	436	0	0.613	0.384	0.969
	From GraphPad
	Kolmogorov-Smirnov test
	P value	<.001
	Exact or approximate P value?	Approximate
	P value summary	***
	Significantly different (P < 0.05)?	Yes
	Kolmogorov-Smirnov D	0.224
3	Bouton width	Kolmogorov-Smirnov test
	Data source: Fig.8G-3_Ex2_3.3_Juvenile, Bouton width_aav Agrin in KO_distribution curve in Juvenile_NTKO+Agrin-22_bouton analysis.JNB
	Normality Test (Shapiro-Wilk):	Failed	(P < 0.050)
	Group	N	Missing	Median	0.25	0.75
	NTKO+Agrin-15 (um)	195	0	0.547	0.493	0.651
	NTKO+Agrin-22	436	0	0.62	0.524	0.728
	From GraphPad
	Kolmogorov-Smirnov test
	P value	<.001
	Exact or approximate P value?	Approximate
	P value summary	***
	Significantly different (P < 0.05)?	Yes
	Kolmogorov-Smirnov D	0.215

## Sheet: Fig.S1 
Fig.S1 (a)	(A) OF, The total distance traveled (m)	t-test	Equal Variances Assumed (Student's t-test):
	t-test	Monday, Apr 12, 2021, 2:48:28
	Data source: 10.6.4 OF_Juvenile, Distance travelled in Behavioral phenotype of NT KO mice (18 month old), 20210411-SJ (ver14)
	Normality Test (Shapiro-Wilk):	Passed	(P = 0.377)
	Equal Variance Test (Brown-Forsythe):	Passed	(P = 0.704)
	The result of the equal variance test indicates the likelihood that the two groups are sampled from populations with equal variances, but does not guarantee the equality or inequality of the two variances.
	Group Name	N	Missing	Mean	Std Dev	SEM
	WT	10	0	15.309	3.304	1.045
	KO	11	0	14.372	3.55	1.07
	Difference of means	0.937
	Equal Variances Assumed (Student's t-test):
	t = 0.624 with 19 degrees of freedom.
	95 percent two-tailed confidence interval for difference of means: -2.205 to 4.079
	Two-tailed P-value = 0.540
Fig.S1 (b)	(B) OF, The average speed while traveling. (m/s)	t-test	Equal Variances Assumed (Student's t-test):
	t-test	Monday, Apr 12, 2021, 2:49:45
	Data source: 10.6.5 OF_Juvenile, Average speed in Behavioral phenotype of NT KO mice (18 month old), 20210411-SJ (ver14)
	Normality Test (Shapiro-Wilk):	Passed	(P = 0.793)
	Equal Variance Test (Brown-Forsythe):	Failed	(P < 0.050)
	The result of the equal variance test indicates the likelihood that the two groups are sampled from populations with equal variances, but does not guarantee the equality or inequality of the two variances.
	Group Name	N	Missing	Mean	Std Dev	SEM
	WT	10	0	0.0489	0.0075	0.00237
	KO	11	0	0.0465	0.0105	0.00318
	Difference of means	0.00245
	Equal Variances Assumed (Student's t-test):
	t = 0.606 with 19 degrees of freedom.
	95 percent two-tailed confidence interval for difference of means: -0.00600 to 0.0109
	Two-tailed P-value = 0.552
Fig.S1 (c)	(C) OF, The total immobility time. (s)	t-test	Equal Variances Assumed (Student's t-test):
	t-test	Monday, Apr 12, 2021, 2:51:57
	Data source: 10.6.6 OF_Juvenile, immobility time in Behavioral phenotype of NT KO mice (18 month old), 20210411-SJ (ver14)
	Normality Test (Shapiro-Wilk):	Passed	(P = 0.791)
	Equal Variance Test (Brown-Forsythe):	Passed	(P = 0.698)
	The result of the equal variance test indicates the likelihood that the two groups are sampled from populations with equal variances, but does not guarantee the equality or inequality of the two variances.
	Group Name	N	Missing	Mean	Std Dev	SEM
	WT	10	0	54.09	23.004	7.275
	KO	11	0	56.927	23.213	6.999
	Difference of means	-2.837
	Equal Variances Assumed (Student's t-test):
	t = -0.281 with 19 degrees of freedom.
	95 percent two-tailed confidence interval for difference of means: -23.976 to 18.301
	Two-tailed P-value = 0.782
Fig.S1 (d)	(D) OF, Time spent in the central zone of the arena (%)	t-test	Equal Variances Assumed (Student's t-test):
1	t-test	Monday, Apr 12, 2021, 2:35:50
	Data source: 10.6.1 OF_Juvenile, time in central zone in Behavioral phenotype of NT KO mice (18 month old), 20210411-SJ (ver14)
	Normality Test (Shapiro-Wilk):	Passed	(P = 0.735)
	Equal Variance Test (Brown-Forsythe):	Passed	(P = 0.152)
	The result of the equal variance test indicates the likelihood that the two groups are sampled from populations with equal variances, but does not guarantee the equality or inequality of the two variances.
	Group Name	N	Missing	Mean	Std Dev	SEM
	WT	10	0	30.565	9.421	2.979
	KO	11	0	34.179	13.028	3.928
	Difference of means	-3.614
	Equal Variances Assumed (Student's t-test):
	t = -0.722 with 19 degrees of freedom.
	95 percent two-tailed confidence interval for difference of means: -14.096 to 6.868
	Two-tailed P-value = 0.479
Fig.S1 (e)	(E) OF, The number of fecal boli produced during the open field test.	t-test	Equal Variances Not Assumed (Welch's t-test):
1	t-test	Monday, Apr 12, 2021, 2:44:06
	Data source: 10.6.2 OF_Juvenile, Fieces number in Behavioral phenotype of NT KO mice (18 month old), 20210411-SJ (ver14)
	Normality Test (Shapiro-Wilk):	Passed	(P = 0.539)
	Equal Variance Test (Brown-Forsythe):	Failed	(P < 0.050)
	The result of the equal variance test indicates the likelihood that the two groups are sampled from populations with equal variances, but does not guarantee the equality or inequality of the two variances.
	Group Name	N	Missing	Mean	Std Dev	SEM
	WT	10	0	2.1	1.101	0.348
	KO	11	0	3.364	2.203	0.664
	Difference of means	-1.264
	Use the results of Welch's test, where equal variances are not assumed, if the equality of the population variances of the two groups is in doubt.
	Equal Variances Not Assumed (Welch's t-test):
	t = -1.685 with 14.988 degrees of freedom.
	95 percent two-tailed confidence interval for difference of means: -2.862 to 0.335
	Two-tailed P-value = 0.113
Fig.S1 (f)	(F) OF, The time spent grooming. (s)	t-test	Equal Variances Assumed (Student's t-test):
	t-test	Monday, Apr 12, 2021, 2:46:30
	Data source: 10.6.3 OF_Juvenile, Grooming time in Behavioral phenotype of NT KO mice (18 month old), 20210411-SJ (ver14)
	Normality Test (Shapiro-Wilk):	Passed	(P = 0.056)
	Equal Variance Test (Brown-Forsythe):	Passed	(P = 0.319)
	The result of the equal variance test indicates the likelihood that the two groups are sampled from populations with equal variances, but does not guarantee the equality or inequality of the two variances.
	Group Name	N	Missing	Mean	Std Dev	SEM
	WT	10	0	16.86	10.911	3.45
	KO	11	0	19.2	13.432	4.05
	Difference of means	-2.34
	Equal Variances Assumed (Student's t-test):
	t = -0.435 with 19 degrees of freedom.
	95 percent two-tailed confidence interval for difference of means: -13.591 to 8.911
	Two-tailed P-value = 0.668
Fig. S1 (g)	(G) Exploration time in the NORT (s)	Paired t-test:
1	Paired t-test:	Saturday, July 10, 2021, 17:23:36
	Data source: 10.2 NORT_Juvenile, exploring time in Behavioral phenotype of NT KO mice (18 month old), 20210710-SJ (ver16)
	Normality Test (Shapiro-Wilk):	Passed	(P = 0.746)
	Treatment Name	N	Missing	Mean	Std Dev	SEM
	WT Novel (s)	17	3	65.679	32.133	8.588
	WT Familiar	17	3	26.843	16.429	4.391
	Difference	17	3	38.836	25.431	6.797
	t = 5.714 with 13 degrees of freedom.
	95 percent two-tailed confidence interval for difference of means: 24.152 to 53.519
	Two-tailed P-value = 0.0000713
2	Paired t-test:	Saturday, July 10, 2021, 17:27:26
	Data source: 10.2 NORT_Juvenile, exploring time in Behavioral phenotype of NT KO mice (18 month old), 20210710-SJ (ver16)
	Normality Test (Shapiro-Wilk):	Passed	(P = 0.443)
	Treatment Name	N	Missing	Mean	Std Dev	SEM
	KO Novel	16	2	73.586	50.759	13.566
	KO Familiar	16	2	33.736	25.665	6.859
	Difference	16	2	39.85	46.931	12.543
	t = 3.177 with 13 degrees of freedom.
	95 percent two-tailed confidence interval for difference of means: 12.753 to 66.947
	Two-tailed P-value = 0.00728
Fig.S1 (h)	(H) Discrimination ratio in NORT. (%)	t-test	Equal Variances Assumed (Student's t-test):
	t-test	Monday, Apr 12, 2021, 1:50:50
	Data source: 10.3 NORT_Juvenile, discrimination ratio in Behavioral phenotype of NT KO mice (18 month old), 20210411-SJ (ver14)
	Normality Test (Shapiro-Wilk):	Passed	(P = 0.670)
	Equal Variance Test (Brown-Forsythe):	Passed	(P = 0.312)
	The result of the equal variance test indicates the likelihood that the two groups are sampled from populations with equal variances, but does not guarantee the equality or inequality of the two variances.
	Group Name	N	Missing	Mean	Std Dev	SEM
	WT (%)	15	0	42.767	17.767	4.587
	KO	13	1	42.075	26.863	7.755
	Difference of means	0.692
	Equal Variances Assumed (Student's t-test):
	t = 0.0803 with 25 degrees of freedom.
	95 percent two-tailed confidence interval for difference of means: -17.042 to 18.426
	Two-tailed P-value = 0.937

## Sheet: Fig.S2 
Fig.S2 (b)	(B) OF, The total distance traveled in the open field (m)	t-test	Equal Variances Not Assumed (Welch's t-test):
1	t-test	Tuesday, Nov 03, 2020, 22:28:40
	Data source: 1.1 openfield test, distance in Notebook1
	Normality Test (Shapiro-Wilk):	Passed	(P = 0.285)
	Equal Variance Test (Brown-Forsythe):	Failed	(P < 0.050)
	The result of the equal variance test indicates the likelihood that the two groups are sampled from populations with equal variances, but does not guarantee the equality or inequality of the two variances.
	Group Name	N	Missing	Mean	Std Dev	SEM
	WT	11	0	36.368	12.563	3.788
	KO	10	0	32.325	5.032	1.591
	Difference of means	4.043
	Use the results of Welch's test, where equal variances are not assumed, if the equality of the population variances of the two groups is in doubt.
	Equal Variances Not Assumed (Welch's t-test):
	t = 0.984 with 13.378 degrees of freedom.
	95 percent two-tailed confidence interval for difference of means: -4.808 to 12.893
	Two-tailed P-value = 0.343
Fig.S2 (c)	(C) OF, Time spent in the central zone of the arena. (s)	t-test	Equal Variances Assumed (Student's t-test):
1	t-test	Wednesday, Nov 04, 2020, 21:16:03
	Data source: 1.2 openfield, time in central area in Behavioral phenotype of NT KO mice (18 month old), 20201103
	Normality Test (Shapiro-Wilk):	Passed	(P = 0.995)
	Equal Variance Test (Brown-Forsythe):	Passed	(P = 0.844)
	The result of the equal variance test indicates the likelihood that the two groups are sampled from populations with equal variances, but does not guarantee the equality or inequality of the two variances.
	Group Name	N	Missing	Mean	Std Dev	SEM
	WT	11	0	134.682	51.291	15.465
	KO	10	0	111.19	46.125	14.586
	Difference of means	23.492
	Equal Variances Assumed (Student's t-test):
	t = 1.099 with 19 degrees of freedom.
	95 percent two-tailed confidence interval for difference of means: -21.239 to 68.222
	Two-tailed P-value = 0.285
Fig.S2 (d)	(D) OF, Time spent in the peripheral zone of the arena (s)	t-test	Equal Variances Assumed (Student's t-test):
1	t-test	Wednesday, Nov 04, 2020, 21:18:07
	Data source: 1.3 openfield, time in periphral area in Behavioral phenotype of NT KO mice (18 month old), 20201103
	Normality Test (Shapiro-Wilk):	Passed	(P = 0.996)
	Equal Variance Test (Brown-Forsythe):	Passed	(P = 0.840)
	The result of the equal variance test indicates the likelihood that the two groups are sampled from populations with equal variances, but does not guarantee the equality or inequality of the two variances.
	Group Name	N	Missing	Mean	Std Dev	SEM
	WT	11	0	465.327	51.31	15.471
	KO	10	0	488.9	46.083	14.573
	Difference of means	-23.573
	Equal Variances Assumed (Student's t-test):
	t = -1.103 with 19 degrees of freedom.
	95 percent two-tailed confidence interval for difference of means: -68.296 to 21.150
	Two-tailed P-value = 0.284
Fig.S2 (e)	(E) Time spent in the open arms of the elevated cross maze. (s)	t-test	Equal Variances Assumed (Student's t-test):
	t-test	Wednesday, Nov 11, 2020, 14:28:19
	Data source: 7.1 Elevated cross maze, head in open arms in Behavioral phenotype of NT KO mice (18 month old), 20201103
	Normality Test (Shapiro-Wilk):	Passed	(P = 0.252)
	Equal Variance Test (Brown-Forsythe):	Passed	(P = 0.738)
	The result of the equal variance test indicates the likelihood that the two groups are sampled from populations with equal variances, but does not guarantee the equality or inequality of the two variances.
	Group Name	N	Missing	Mean	Std Dev	SEM
	WT	11	0	108.455	38.764	11.688
	KO	10	0	112.44	43.5	13.756
	Difference of means	-3.985
	Equal Variances Assumed (Student's t-test):
	t = -0.222 with 19 degrees of freedom.
	95 percent two-tailed confidence interval for difference of means: -41.549 to 33.579
	Two-tailed P-value = 0.827
Fig.S2 (f)	(F) Time spent in the closed arms of the elevated cross maze (s)	t-test	Equal Variances Assumed (Student's t-test):
	t-test	Wednesday, Nov 11, 2020, 14:48:53
	Data source: 7.2 Elevated cross maze, head in closed arms in Behavioral phenotype of NT KO mice (18 month old), 20201103
	Normality Test (Shapiro-Wilk):	Passed	(P = 0.613)
	Equal Variance Test (Brown-Forsythe):	Passed	(P = 0.498)
	The result of the equal variance test indicates the likelihood that the two groups are sampled from populations with equal variances, but does not guarantee the equality or inequality of the two variances.
	Group Name	N	Missing	Mean	Std Dev	SEM
	WT	11	0	423.682	42.274	12.746
	KO	10	0	419.92	50.509	15.972
	Difference of means	3.762
	Equal Variances Assumed (Student's t-test):
	t = 0.186 with 19 degrees of freedom.
	95 percent two-tailed confidence interval for difference of means: -38.632 to 46.156
	Two-tailed P-value = 0.855
	(G) Discrimination ratio calculated using time spent in arms. (%)	t-test	Equal Variances Assumed (Student's t-test):
	t-test	Wednesday, Nov 11, 2020, 14:54:54
	Data source: 7.4 Elevated cross maze, discrimination ratio (closed arms to open arms) in Behavioral phenotype of NT KO mice (18 month old), 20201103
	Normality Test (Shapiro-Wilk):	Passed	(P = 0.289)
	Equal Variance Test (Brown-Forsythe):	Passed	(P = 0.691)
	The result of the equal variance test indicates the likelihood that the two groups are sampled from populations with equal variances, but does not guarantee the equality or inequality of the two variances.
	Group Name	N	Missing	Mean	Std Dev	SEM
	WT (%)	11	0	59.173	14.904	4.494
	KO	10	0	57.58	16.802	5.313
	Difference of means	1.593
	Equal Variances Assumed (Student's t-test):
	t = 0.230 with 19 degrees of freedom.
	95 percent two-tailed confidence interval for difference of means: -12.885 to 16.071
	Two-tailed P-value = 0.820

[truncated: 3 more sheets: Fig.S3 , Fig.S4 , ACONVA for behav. test]
